# Supplementary material for: Dataset on the global patent networks within and between vehicle powertrain technologies — Cases of ICEV, HEV, and BEV
Source: Data Brief. 2019 Dec 19;28:105017. doi: 10.1016/j.dib.2019.105017 (PMC6940608; doi:10.1016/j.dib.2019.105017)
Supplement: Multimedia component 1 [file mmc1.zip]

Archive with 8 entries (8 files):
- Absolute and relative number of joint patents at mutual level.xlsx
- Absolute and relative number of joint patents at individual level.xlsx
- Absolute and relative number of bilateral relationships at individual level.xlsx
- List of collaborating organisations at individual level.xlsx
- Absolute and relative number of bilateral relationships at mutual level.xlsx
- Group-level IPC codes at mutual level (overlaps).xlsx
- Subgroup-level IPC codes at mutual level (green or non-green).xlsx
- List of collaborating organisations at mutual level.xlsx
