# Supplementary material for: Dataset on the global patent networks within and between vehicle powertrain technologies — Cases of ICEV, HEV, and BEV
Source: Data Brief. 2019 Dec 19;28:105017. doi: 10.1016/j.dib.2019.105017 (PMC6940608; doi:10.1016/j.dib.2019.105017)
Supplement: Multimedia component 1 [file mmc1.zip › Absolute and relative number of joint patents at mutual level.xlsx]

## Sheet: Sheet1
Year	ICEV-BEV	HEV-BEV	ICEV-HEV	ICEV-BEV%	HEV-BEV%	ICEV-HEV%
1985	0	0	0	0	0	0
1986	0	0	0	0	0	0
1987	0	0	0	0	0	0
1988	0	0	0	0	0	0
1989	0	0	0	0	0	0
1990	0	0	0	0	0	0
1991	0	0	0	0	0	0
1992	0	0	0	0	0	0
1993	0	0	0	0	0	0
1994	0	0	0	0	0	0
1995	1	0	1	0.5	0	0.5
1996	0	0	0	0	0	0
1997	1	1	2	0.25	0.25	0.5
1998	1	1	1	0.333333	0.333333	0.333333
1999	0	2	1	0	0.666667	0.333333
2000	0	3	5	0	0.375	0.625
2001	0	0	2	0	0	1
2002	0	0	8	0	0	1
2003	0	0	11	0	0	1
2004	0	1	18	0	0.0526316	0.947368
2005	0	1	14	0	0.0666667	0.933333
2006	0	1	21	0	0.0454545	0.954545
2007	1	6	24	0.0322581	0.193548	0.774194
2008	0	2	21	0	0.0869565	0.913043
2009	0	1	15	0	0.0625	0.9375
2010	5	6	27	0.131579	0.157895	0.710526
2011	1	5	14	0.05	0.25	0.7
2012	3	10	15	0.107143	0.357143	0.535714
2013	0	4	4	0	0.5	0.5
2014	2	5	6	0.153846	0.384615	0.461538
2015	0	2	4	0	0.333333	0.666667
2016	0	18	5	0	0.782609	0.217391
Sum	15	69	219	0.049505	0.227723	0.722772
