# Supplementary material for: Dataset on the global patent networks within and between vehicle powertrain technologies — Cases of ICEV, HEV, and BEV
Source: Data Brief. 2019 Dec 19;28:105017. doi: 10.1016/j.dib.2019.105017 (PMC6940608; doi:10.1016/j.dib.2019.105017)
Supplement: Multimedia component 1 [file mmc1.zip › Absolute and relative number of joint patents at individual level.xlsx]

## Sheet: Sheet1
Year	BEV	HEV	ICEV	BEV%	HEV%	ICEV%
1985	0	0	19	0	0	1
1986	0	0	13	0	0	1
1987	0	0	19	0	0	1
1988	1	0	13	0.0714286	0	0.928571
1989	1	0	17	0.0555556	0	0.944444
1990	1	0	18	0.0526316	0	0.947368
1991	0	0	31	0	0	1
1992	3	0	19	0.136364	0	0.863636
1993	8	0	28	0.222222	0	0.777778
1994	6	0	26	0.1875	0	0.8125
1995	4	2	45	0.0784314	0.0392157	0.882353
1996	5	0	36	0.121951	0	0.878049
1997	13	4	48	0.2	0.0615385	0.738462
1998	12	4	36	0.230769	0.0769231	0.692308
1999	31	4	47	0.378049	0.0487805	0.573171
2000	42	13	59	0.368421	0.114035	0.517544
2001	25	6	73	0.240385	0.0576923	0.701923
2002	20	17	90	0.15748	0.133858	0.708661
2003	32	30	146	0.153846	0.144231	0.701923
2004	37	43	127	0.178744	0.207729	0.613527
2005	34	36	142	0.160377	0.169811	0.669811
2006	32	39	165	0.135593	0.165254	0.699153
2007	54	75	165	0.183673	0.255102	0.561224
2008	59	69	135	0.224335	0.262357	0.513308
2009	107	41	106	0.42126	0.161417	0.417323
2010	166	63	152	0.435696	0.165354	0.39895
2011	246	65	125	0.56422	0.149083	0.286697
2012	225	57	127	0.550122	0.139364	0.310513
2013	154	34	101	0.532872	0.117647	0.349481
2014	108	32	70	0.514286	0.152381	0.333333
2015	44	30	52	0.349206	0.238095	0.412698
2016	27	19	20	0.409091	0.287879	0.30303
Sum	1497	683	2270	0.336404	0.153483	0.510112
