# Supplementary material for: Dataset on the global patent networks within and between vehicle powertrain technologies — Cases of ICEV, HEV, and BEV
Source: Data Brief. 2019 Dec 19;28:105017. doi: 10.1016/j.dib.2019.105017 (PMC6940608; doi:10.1016/j.dib.2019.105017)
Supplement: Multimedia component 1 [file mmc1.zip › Absolute and relative number of bilateral relationships at individual level.xlsx]

## Sheet: Sheet1
Year	BEV	HEV	ICEV	BEV%	HEV%	ICEV%
1985	0	0	23	0	0	1
1986	0	0	17	0	0	1
1987	0	0	19	0	0	1
1988	1	0	17	0.0556	0	0.9444
1989	1	0	21	0.0455	0	0.9545
1990	1	0	22	0.0435	0	0.9565
1991	0	0	33	0	0	1
1992	3	0	19	0.1364	0	0.8636
1993	8	0	56	0.125	0	0.875
1994	4	0	39	0.093	0	0.907
1995	1	2	93	0.0104	0.0208	0.9688
1996	5	0	42	0.1064	0	0.8936
1997	13	4	63	0.1625	0.05	0.7875
1998	12	4	84	0.12	0.04	0.84
1999	40	4	61	0.381	0.0381	0.581
2000	50	13	70	0.3759	0.0977	0.5263
2001	27	20	331	0.0714	0.0529	0.8757
2002	22	17	375	0.0531	0.0411	0.9058
2003	34	30	291	0.0958	0.0845	0.8197
2004	39	47	187	0.1429	0.1722	0.685
2005	36	40	156	0.1552	0.1724	0.6724
2006	36	41	186	0.1369	0.1559	0.7072
2007	60	83	194	0.178	0.2463	0.5757
2008	63	94	152	0.2039	0.3042	0.4919
2009	112	41	122	0.4073	0.1491	0.4436
2010	178	73	185	0.4083	0.1674	0.4243
2011	258	67	141	0.5536	0.1438	0.3026
2012	267	61	138	0.573	0.1309	0.2961
2013	176	34	115	0.5415	0.1046	0.3538
2014	129	32	93	0.5079	0.126	0.3661
2015	52	35	62	0.349	0.2349	0.4161
2016	29	23	20	0.4028	0.3194	0.2778
Sum	1657	765	3427	0.2833	0.1308	0.5859
