# Supplementary material for: Dataset on the global patent networks within and between vehicle powertrain technologies — Cases of ICEV, HEV, and BEV
Source: Data Brief. 2019 Dec 19;28:105017. doi: 10.1016/j.dib.2019.105017 (PMC6940608; doi:10.1016/j.dib.2019.105017)
Supplement: Multimedia component 1 [file mmc1.zip › List of collaborating organisations at individual level.xlsx]

## Sheet: ICEV
Entire period			Towards sustainable mobility			Towards hybridisation			Towards mass commercialisation
1985-2016			1985-1996			1997-2007			2008-2016
Year	Collaborating organisations		Year	Collaborating organisations		Year	Collaborating organisations		Year	Collaborating organisations
1990	TENNECO INC | KBR INC		1990	TENNECO INC | KBR INC		2003	EXXONMOBIL CORP | TOYOTA MOTOR CORP		2013	3M CO | HONDA MOTOR CO. LTD.(HONDA GIKEN KOGYO KK)
1994	TI Fluid Systems | TI AUTOMOTIVE		1994	TI Fluid Systems | TI AUTOMOTIVE		1998	TI Fluid Systems | TI AUTOMOTIVE		2008	9284-4737 QUEBEC INC. | 2952-0681 QUEBEC INC.
1994	TI Fluid Systems | TI AUTOMOTIVE		1994	TI Fluid Systems | TI AUTOMOTIVE		1998	TI Fluid Systems | TI AUTOMOTIVE		2008	AB VOLVO (PUBL.) | VOLVO AB
1995	TI Fluid Systems | TI AUTOMOTIVE		1995	TI Fluid Systems | TI AUTOMOTIVE		2000	TI Fluid Systems | TI AUTOMOTIVE		2010	AB VOLVO (PUBL.) | VOLVO AB
1995	TI Fluid Systems | TI AUTOMOTIVE		1995	TI Fluid Systems | TI AUTOMOTIVE		1999	7188501 CANADA INC | HYDROGENICS CORP.		2010	AB VOLVO (PUBL.) | VOLVO AB
1996	TI Fluid Systems | TI AUTOMOTIVE		1996	TI Fluid Systems | TI AUTOMOTIVE		2006	A.E.B. S.R.L. | AEB SRL		2010	ADVANCED FILTRATION SYSTEMS INC | CATERPILLAR INC.
1996	TI Fluid Systems | TI AUTOMOTIVE		1996	TI Fluid Systems | TI AUTOMOTIVE		2000	AB VOLVO (PUBL.) | VOLVO AB		2011	AEROJET ROCKETDYNE INC. (F/K/A AEROJET-GENERAL CORPORATION SUCCESSOR OF RPW ACQUISITION LLC) | AEROJET ROCKETDYNE OF DE INC. (F/K/A PRATT & WHITNEY ROCKETDYNE INC.)
1991	AISIN SEIKI CO. LTD. | TOYOTA MOTOR CORP		1991	AISIN SEIKI CO. LTD. | TOYOTA MOTOR CORP		2007	AB VOLVO (PUBL.) | VOLVO AB		2008	AISAN INDUSTRY CO. LTD. | DENSO CORP
1995	AISIN SEIKI CO. LTD. | TOYOTA MOTOR CORP		1995	AISIN SEIKI CO. LTD. | TOYOTA MOTOR CORP		2007	AB VOLVO (PUBL.) | VOLVO AB		2009	AISAN INDUSTRY CO. LTD. | DENSO CORP
1996	AISIN SEIKI CO. LTD. | TOYOTA MOTOR CORP		1996	AISIN SEIKI CO. LTD. | TOYOTA MOTOR CORP		2007	AB VOLVO (PUBL.) | VOLVO AB		2009	AISAN INDUSTRY CO. LTD. | DENSO CORP
1989	ALEKHINDA | PEREVYAZKI K V		1989	ALEKHINDA | PEREVYAZKI K V		1998	ABELL FOUND INC | PAICE LLC		2010	AISAN INDUSTRY CO. LTD. | DENSO CORP
1985	ALLCARD A M | ALLCARD M D		1985	ALLCARD A M | ALLCARD M D		2004	ADD IN KENKYUSHO KK | YAZAKI CORPORATION		2010	AISAN INDUSTRY CO. LTD. | DENSO CORP
1989	AMPAC SPA | FRANCO L		1989	AMPAC SPA | FRANCO L		2000	ADELSHIN RINAT VAGISOVICH | ADELSHIN ALMIR VAGISOVICH		2008	AISAN INDUSTRY CO. LTD. | TOYOTA MOTOR CORP
1991	ANNIBALI M | ANNIBALI G		1991	ANNIBALI M | ANNIBALI G		1998	AFP MANUFACTURING CORP. | METAL TEXTILES CORP		2009	AISAN INDUSTRY CO. LTD. | TOYOTA MOTOR CORP
1989	APTEK WILLIAMS INC | CURTISS-WRIGHT CORP		1989	APTEK WILLIAMS INC | CURTISS-WRIGHT CORP		2005	AIDA ENGINEERING LTD. | NISSAN MOTOR CO. LTD.		2009	AISAN INDUSTRY CO. LTD. | TOYOTA MOTOR CORP
1991	APTEK WILLIAMS INC | CURTISS-WRIGHT CORP		1991	APTEK WILLIAMS INC | CURTISS-WRIGHT CORP		2000	AISAN INDUSTRY CO. LTD. | DENSO CORP		2009	AISAN INDUSTRY CO. LTD. | TOYOTA MOTOR CORP
1993	APUSHKINSKII N N | APUSHKINSKII N D		1993	APUSHKINSKII N N | APUSHKINSKII N D		2001	AISAN INDUSTRY CO. LTD. | DENSO CORP		2010	AISAN INDUSTRY CO. LTD. | TOYOTA MOTOR CORP
1996	ARZAMASOV E V | SAMGIN J S		1996	ARZAMASOV E V | SAMGIN J S		2001	AISAN INDUSTRY CO. LTD. | DENSO CORP		2010	AISAN INDUSTRY CO. LTD. | TOYOTA MOTOR CORP
1986	ASAGA R | YAMAMOTO HIDENORI		1986	ASAGA R | YAMAMOTO HIDENORI		2006	AISAN INDUSTRY CO. LTD. | DENSO CORP | TOYOTA MOTOR CORP		2011	AISAN INDUSTRY CO. LTD. | TOYOTA MOTOR CORP
1990	AVL GROUP | PROF.DR.DR.H.C. HANS LIST | MESSTECHNIK GMBH		1990	AVL GROUP | PROF.DR.DR.H.C. HANS LIST | MESSTECHNIK GMBH		2006	AISAN INDUSTRY CO. LTD. | IKEDA TSUTOMU		2011	AISAN INDUSTRY CO. LTD. | TOYOTA MOTOR CORP
1992	AVTOVAZ PRODN ASSOC | VOLZHSK CAR WKS SCI ENF CENTRE		1992	AVTOVAZ PRODN ASSOC | VOLZHSK CAR WKS SCI ENF CENTRE		1997	AISAN INDUSTRY CO. LTD. | TOYOTA MOTOR CORP		2011	AISAN INDUSTRY CO. LTD. | TOYOTA MOTOR CORP
1996	BACHVAROV H A | MINKOV G M		1996	BACHVAROV H A | MINKOV G M		1999	AISAN INDUSTRY CO. LTD. | TOYOTA MOTOR CORP		2011	AISAN INDUSTRY CO. LTD. | TOYOTA MOTOR CORP
1995	BAGERMAN EVGENIJ A | BAGERMAN ANATOLIJ Z		1995	BAGERMAN EVGENIJ A | BAGERMAN ANATOLIJ Z		2001	AISAN INDUSTRY CO. LTD. | TOYOTA MOTOR CORP		2012	AISAN INDUSTRY CO. LTD. | TOYOTA MOTOR CORP
1991	BASF SE | DAIMLER AG		1991	BASF SE | DAIMLER AG		2002	AISAN INDUSTRY CO. LTD. | TOYOTA MOTOR CORP		2012	AISAN INDUSTRY CO. LTD. | TOYOTA MOTOR CORP
1993	BAYERISCHE MOTOREN WERKE AG (BMW) | BOYSEN GMBH & CO KG FRIEDRICH		1993	BAYERISCHE MOTOREN WERKE AG (BMW) | BOYSEN GMBH & CO KG FRIEDRICH		2004	AISAN INDUSTRY CO. LTD. | TOYOTA MOTOR CORP		2012	AISAN INDUSTRY CO. LTD. | TOYOTA MOTOR CORP
1991	BAYERISCHE MOTOREN WERKE AG (BMW) | MAHLE GMBH		1991	BAYERISCHE MOTOREN WERKE AG (BMW) | MAHLE GMBH		2004	AISAN INDUSTRY CO. LTD. | TOYOTA MOTOR CORP		2013	AISAN INDUSTRY CO. LTD. | TOYOTA MOTOR CORP
1996	BAYERISCHE MOTOREN WERKE AG (BMW) | MODINE MANUFACTURING CO		1996	BAYERISCHE MOTOREN WERKE AG (BMW) | MODINE MANUFACTURING CO		2005	AISAN INDUSTRY CO. LTD. | TOYOTA MOTOR CORP		2013	AISAN INDUSTRY CO. LTD. | TOYOTA MOTOR CORP
1996	BAYERISCHE MOTOREN WERKE AG (BMW) | TATA SONS LTD		1996	BAYERISCHE MOTOREN WERKE AG (BMW) | TATA SONS LTD		2005	AISAN INDUSTRY CO. LTD. | TOYOTA MOTOR CORP		2013	AISAN INDUSTRY CO. LTD. | TOYOTA MOTOR CORP
1996	BAYERISCHE MOTOREN WERKE AG (BMW) | UGC CO LTD		1996	BAYERISCHE MOTOREN WERKE AG (BMW) | UGC CO LTD		2006	AISAN INDUSTRY CO. LTD. | TOYOTA MOTOR CORP		2015	AISIN SEIKI CO. LTD. | AKROS LTD
1989	BINKLEY S M | MCCARTY C D		1989	BINKLEY S M | MCCARTY C D		2006	AISAN INDUSTRY CO. LTD. | TOYOTA MOTOR CORP		2008	AISIN SEIKI CO. LTD. | FUJI KIHAN KK
1994	BISEL C W | SIMPSON A		1994	BISEL C W | SIMPSON A		2007	AISAN INDUSTRY CO. LTD. | TOYOTA MOTOR CORP		2012	AISIN SEIKI CO. LTD. | FUJI KIHAN KK
1993	BOOM MOVEMENT LLC | DEI Holdings Inc | VIPER BORROWER CORPORATION INC. | VIPER HOLDINGS CORPORATION | DEI SALES INC. | VIPER ACQUISITION CORPORATION | POLK HOLDING CORP.		1993	BOOM MOVEMENT LLC | DEI Holdings Inc | VIPER BORROWER CORPORATION INC. | VIPER HOLDINGS CORPORATION | DEI SALES INC. | VIPER ACQUISITION CORPORATION | POLK HOLDING CORP.		2007	AISAN INDUSTRY CO. LTD. | TOYOTA MOTOR CORP		2016	AISIN SEIKI CO. LTD. | NIFCO INC.
1991	BORGWARNER INC. | DAS CO LTD		1991	BORGWARNER INC. | DAS CO LTD		2007	AISIN SEIKI CO. LTD. | DENSO CORP		2008	AISIN SEIKI CO. LTD. | TOYOTA MOTOR CORP
1996	BOSAL EMISSION CONTROL SYSTEMS NV | SCAMBIA HOLDINGS CYPRUS LTD		1996	BOSAL EMISSION CONTROL SYSTEMS NV | SCAMBIA HOLDINGS CYPRUS LTD		2005	AISIN SEIKI CO. LTD. | FUJIWAKI KENJI		2008	AISIN SEIKI CO. LTD. | TOYOTA MOTOR CORP
1995	BOSCH (ROBERT) GMBH | PORSCHE AUTOMOBIL HOLDING SE		1995	BOSCH (ROBERT) GMBH | PORSCHE AUTOMOBIL HOLDING SE		2004	AISIN SEIKI CO. LTD. | KOMAZAWA OSAMU		2008	AISIN SEIKI CO. LTD. | TOYOTA MOTOR CORP
1992	BOSCH (ROBERT) GMBH | VISTEON CORP.		1992	BOSCH (ROBERT) GMBH | VISTEON CORP.		2006	AISIN SEIKI CO. LTD. | SUZUKI SHIGEMITSU		2008	AISIN SEIKI CO. LTD. | TOYOTA MOTOR CORP
1996	BOSCO G | BOESSO A		1996	BOSCO G | BOESSO A		2006	AISIN SEIKI CO. LTD. | TAKAMI SHIGEKI		2009	AISIN SEIKI CO. LTD. | TOYOTA MOTOR CORP
1994	BOYSEN GMBH & CO KG FRIEDRICH | BAYERISCHE MOTOREN WERKE AG (BMW)		1994	BOYSEN GMBH & CO KG FRIEDRICH | BAYERISCHE MOTOREN WERKE AG (BMW)		2004	AISIN SEIKI CO. LTD. | TOYOTA BOSHOKU CORPORATION | TOYOTA MOTOR CORP		2009	AISIN SEIKI CO. LTD. | TOYOTA MOTOR CORP
1994	BT GROUP PLC | CLEAR AIR TECHNOLOGY LTD		1994	BT GROUP PLC | CLEAR AIR TECHNOLOGY LTD		2006	AISIN SEIKI CO. LTD. | TOYOTA BOSHOKU CORPORATION | TOYOTA MOTOR CORP		2009	AISIN SEIKI CO. LTD. | TOYOTA MOTOR CORP
1987	BURKS L | BURKS C E		1987	BURKS L | BURKS C E		2002	AISIN SEIKI CO. LTD. | TOYOTA MOTOR CORP		2009	AISIN SEIKI CO. LTD. | TOYOTA MOTOR CORP
1990	CAR ENGINE RES INST | INSTITUT		1990	CAR ENGINE RES INST | INSTITUT		2002	AISIN SEIKI CO. LTD. | TOYOTA MOTOR CORP		2010	AISIN SEIKI CO. LTD. | TOYOTA MOTOR CORP
1988	CAR IND SUPERVISER | ROAD RES INST | AVTOTRANSTEKHNIKA		1988	CAR IND SUPERVISER | ROAD RES INST | AVTOTRANSTEKHNIKA		2002	AISIN SEIKI CO. LTD. | TOYOTA MOTOR CORP		2010	AISIN SEIKI CO. LTD. | TOYOTA MOTOR CORP
1990	CATERPILLAR INC. | NAVISTAR INTERNATIONAL CORP.		1990	CATERPILLAR INC. | NAVISTAR INTERNATIONAL CORP.		2002	AISIN SEIKI CO. LTD. | TOYOTA MOTOR CORP		2011	AISIN SEIKI CO. LTD. | TOYOTA MOTOR CORP
1996	CHINESE ACADEMY OF SCIENCE | MOTOR SCI PRODN CENTRE		1996	CHINESE ACADEMY OF SCIENCE | MOTOR SCI PRODN CENTRE		2002	AISIN SEIKI CO. LTD. | TOYOTA MOTOR CORP		2011	AISIN SEIKI CO. LTD. | TOYOTA MOTOR CORP
1995	CHIYODA AUTOMOTIVE INDUSTRY CO. LTD. | TOYOTA MOTOR CORP		1995	CHIYODA AUTOMOTIVE INDUSTRY CO. LTD. | TOYOTA MOTOR CORP		2003	AISIN SEIKI CO. LTD. | TOYOTA MOTOR CORP		2011	AISIN SEIKI CO. LTD. | TOYOTA MOTOR CORP
1991	CHRYSLER GROUP GLOBAL ELECTRIC MOTORCARS LLC | FIAT CHRYSLER AUTOMOBILES NV		1991	CHRYSLER GROUP GLOBAL ELECTRIC MOTORCARS LLC | FIAT CHRYSLER AUTOMOBILES NV		2003	AISIN SEIKI CO. LTD. | TOYOTA MOTOR CORP		2011	AISIN SEIKI CO. LTD. | TOYOTA MOTOR CORP
1991	CHRYSLER GROUP GLOBAL ELECTRIC MOTORCARS LLC | FIAT CHRYSLER AUTOMOBILES NV		1991	CHRYSLER GROUP GLOBAL ELECTRIC MOTORCARS LLC | FIAT CHRYSLER AUTOMOBILES NV		2003	AISIN SEIKI CO. LTD. | TOYOTA MOTOR CORP		2011	AISIN SEIKI CO. LTD. | TOYOTA MOTOR CORP
1992	CHRYSLER GROUP GLOBAL ELECTRIC MOTORCARS LLC | FIAT CHRYSLER AUTOMOBILES NV		1992	CHRYSLER GROUP GLOBAL ELECTRIC MOTORCARS LLC | FIAT CHRYSLER AUTOMOBILES NV		2003	AISIN SEIKI CO. LTD. | TOYOTA MOTOR CORP		2011	AISIN SEIKI CO. LTD. | TOYOTA MOTOR CORP
1992	CHRYSLER GROUP GLOBAL ELECTRIC MOTORCARS LLC | FIAT CHRYSLER AUTOMOBILES NV		1992	CHRYSLER GROUP GLOBAL ELECTRIC MOTORCARS LLC | FIAT CHRYSLER AUTOMOBILES NV		2003	AISIN SEIKI CO. LTD. | TOYOTA MOTOR CORP		2011	AISIN SEIKI CO. LTD. | TOYOTA MOTOR CORP
1992	CHRYSLER GROUP GLOBAL ELECTRIC MOTORCARS LLC | FIAT CHRYSLER AUTOMOBILES NV		1992	CHRYSLER GROUP GLOBAL ELECTRIC MOTORCARS LLC | FIAT CHRYSLER AUTOMOBILES NV		2003	AISIN SEIKI CO. LTD. | TOYOTA MOTOR CORP		2012	AISIN SEIKI CO. LTD. | TOYOTA MOTOR CORP
1993	CHRYSLER GROUP GLOBAL ELECTRIC MOTORCARS LLC | FIAT CHRYSLER AUTOMOBILES NV		1993	CHRYSLER GROUP GLOBAL ELECTRIC MOTORCARS LLC | FIAT CHRYSLER AUTOMOBILES NV		2003	AISIN SEIKI CO. LTD. | TOYOTA MOTOR CORP		2012	AISIN SEIKI CO. LTD. | TOYOTA MOTOR CORP
1993	CHRYSLER GROUP GLOBAL ELECTRIC MOTORCARS LLC | FIAT CHRYSLER AUTOMOBILES NV		1993	CHRYSLER GROUP GLOBAL ELECTRIC MOTORCARS LLC | FIAT CHRYSLER AUTOMOBILES NV		2003	AISIN SEIKI CO. LTD. | TOYOTA MOTOR CORP		2012	AISIN SEIKI CO. LTD. | TOYOTA MOTOR CORP
1993	CHRYSLER GROUP GLOBAL ELECTRIC MOTORCARS LLC | FIAT CHRYSLER AUTOMOBILES NV		1993	CHRYSLER GROUP GLOBAL ELECTRIC MOTORCARS LLC | FIAT CHRYSLER AUTOMOBILES NV		2004	AISIN SEIKI CO. LTD. | TOYOTA MOTOR CORP		2012	AISIN SEIKI CO. LTD. | TOYOTA MOTOR CORP
1985	CIE DES GAZ DE PETR | PRIMA GAZ CIE GAZ		1985	CIE DES GAZ DE PETR | PRIMA GAZ CIE GAZ		2004	AISIN SEIKI CO. LTD. | TOYOTA MOTOR CORP		2012	AISIN SEIKI CO. LTD. | TOYOTA MOTOR CORP
1995	CIORCA I | CRISAN I		1995	CIORCA I | CRISAN I		2004	AISIN SEIKI CO. LTD. | TOYOTA MOTOR CORP		2013	AISIN SEIKI CO. LTD. | TOYOTA MOTOR CORP
1989	CNH INDUSTRIAL NV | BLUE LEAF I.P. INC.		1989	CNH INDUSTRIAL NV | BLUE LEAF I.P. INC.		2005	AISIN SEIKI CO. LTD. | TOYOTA MOTOR CORP		2013	AISIN SEIKI CO. LTD. | TOYOTA MOTOR CORP
1993	CNH INDUSTRIAL NV | CONTROL SISTEM SRL		1993	CNH INDUSTRIAL NV | CONTROL SISTEM SRL		2005	AISIN SEIKI CO. LTD. | TOYOTA MOTOR CORP		2014	AISIN SEIKI CO. LTD. | TOYOTA MOTOR CORP
1996	CONTINENTAL AG (GERMANY FED. REP.) | BAYERISCHE MOTOREN WERKE AG (BMW)		1996	CONTINENTAL AG (GERMANY FED. REP.) | BAYERISCHE MOTOREN WERKE AG (BMW)		2005	AISIN SEIKI CO. LTD. | TOYOTA MOTOR CORP		2014	AISIN SEIKI CO. LTD. | TOYOTA MOTOR CORP
1994	CONTINENTAL AG (GERMANY FED. REP.) | DENSO CORP | MITSUBISHI ELECTRIC CORP | HITACHI LTD | MAZDA MOTOR CORP.		1994	CONTINENTAL AG (GERMANY FED. REP.) | DENSO CORP | MITSUBISHI ELECTRIC CORP | HITACHI LTD | MAZDA MOTOR CORP.		2005	AISIN SEIKI CO. LTD. | TOYOTA MOTOR CORP		2015	AISIN SEIKI CO. LTD. | TOYOTA MOTOR CORP
1995	CONTINENTAL AG (GERMANY FED. REP.) | GRUENDL & HOFFMANN GMBH		1995	CONTINENTAL AG (GERMANY FED. REP.) | GRUENDL & HOFFMANN GMBH		2005	AISIN SEIKI CO. LTD. | TOYOTA MOTOR CORP		2016	AISIN SEIKI CO. LTD. | TOYOTA MOTOR CORP
1995	CONTINENTAL AG (GERMANY FED. REP.) | GRUENDL & HOFFMANN GMBH GES ELEKTROTECHN		1995	CONTINENTAL AG (GERMANY FED. REP.) | GRUENDL & HOFFMANN GMBH GES ELEKTROTECHN		2005	AISIN SEIKI CO. LTD. | TOYOTA MOTOR CORP		2014	AISIN SEIKI CO. LTD. | TOYOTA MOTOR CORP | DENSO CORP
1996	CONTINENTAL AG (GERMANY FED. REP.) | RENAULT SA		1996	CONTINENTAL AG (GERMANY FED. REP.) | RENAULT SA		2006	AISIN SEIKI CO. LTD. | TOYOTA MOTOR CORP		2010	AISIN SEIKI CO. LTD. | TOYOTA MOTOR CORP | NSK-WARNER K.K.
1995	CROMPTON HOLDING CORPORATION | APG KK | KIK NEW JERSEY LLC | SOLSKYN PERSONAL CARE LLC | JOHNSON & JOHNSON | LOCKHEED MARTIN CORP. | KIK CUSTOM PROD INC | HI-LEX CORP | HONEYWELL INTERNATIONAL INC.		1995	CROMPTON HOLDING CORPORATION | APG KK | KIK NEW JERSEY LLC | SOLSKYN PERSONAL CARE LLC | JOHNSON & JOHNSON | LOCKHEED MARTIN CORP. | KIK CUSTOM PROD INC | HI-LEX CORP | HONEYWELL INTERNATIONAL INC.		2006	AISIN SEIKI CO. LTD. | TOYOTA MOTOR CORP		2011	AJOU UNIVERSITY | HYUNDAI MOTOR CO.
1992	DAIMLER AG | BASF SE		1992	DAIMLER AG | BASF SE		2006	AISIN SEIKI CO. LTD. | TOYOTA MOTOR CORP		2013	ALTREC CO LTD | SAITO KOGYO KK | AISIN SEIKI CO. LTD.
1994	DAIMLER AG | BAYERISCHE MOTOREN WERKE AG (BMW)		1994	DAIMLER AG | BAYERISCHE MOTOREN WERKE AG (BMW)		2006	AISIN SEIKI CO. LTD. | TOYOTA MOTOR CORP		2008	ALUMI SURFACE TECHNOLOGIES CO LTD | FUTABA CORPFUTABA CORP. | HREIN ENERGY INC
1996	DAIMLER AG | BOSCH (ROBERT) GMBH		1996	DAIMLER AG | BOSCH (ROBERT) GMBH		2006	AISIN SEIKI CO. LTD. | TOYOTA MOTOR CORP		2008	AMBERT JEAN-PIERRE | GENISSIEUX VINCENT
1989	DAIMLER AG | CONTINENTAL AG (GERMANY FED. REP.)		1989	DAIMLER AG | CONTINENTAL AG (GERMANY FED. REP.)		2007	AISIN SEIKI CO. LTD. | TOYOTA MOTOR CORP		2011	AOKI K | TOYOTA MOTOR CORP
1990	DAIMLER AG | DEERE & CO.		1990	DAIMLER AG | DEERE & CO.		2007	AISIN SEIKI CO. LTD. | TOYOTA MOTOR CORP		2008	ART KINZOKU KOGYO KK | TOYOTA MOTOR CORP
1985	DAIMLER AG | MAY & CHRISTE GMBH		1985	DAIMLER AG | MAY & CHRISTE GMBH		2007	AISIN SEIKI CO. LTD. | TOYOTA MOTOR CORP		2014	ASAHI KASEI CORP. | HONDA MOTOR CO. LTD.(HONDA GIKEN KOGYO KK)
1994	DAIMLER AG | PORSCHE AUTOMOBIL HOLDING SE | BAYERISCHE MOTOREN WERKE AG (BMW)		1994	DAIMLER AG | PORSCHE AUTOMOBIL HOLDING SE | BAYERISCHE MOTOREN WERKE AG (BMW)		2007	AISIN SEIKI CO. LTD. | TOYOTA MOTOR CORP		2010	ASHIZAWA TAKESHI | TOYOTA MOTOR CORP
1992	DAS CO LTD | BORGWARNER INC.		1992	DAS CO LTD | BORGWARNER INC.		2007	AISIN SEIKI CO. LTD. | TOYOTA MOTOR CORP		2011	ASHIZAWA TAKESHI | TOYOTA MOTOR CORP
1996	DE COL ENZO | DE COL RENATO		1996	DE COL ENZO | DE COL RENATO		2007	AISIN SEIKI CO. LTD. | TOYOTA MOTOR CORP		2015	AVL GROUP | CNH INDUSTRIAL NV
1988	DELPHI AUTOMOTIVE PLC | GENERAL MOTORS CORP		1988	DELPHI AUTOMOTIVE PLC | GENERAL MOTORS CORP		2007	AISIN SEIKI CO. LTD. | TOYOTA MOTOR CORP		2016	AVL GROUP | CNH INDUSTRIAL NV
1994	DELPHI ENERGY & ENGINE MANAGEMENT SYSTEM | AC DELCO SYSTEMS OVERSEAS CORP		1994	DELPHI ENERGY & ENGINE MANAGEMENT SYSTEM | AC DELCO SYSTEMS OVERSEAS CORP		2007	AISIN SEIKI CO. LTD. | TOYOTA MOTOR CORP		2015	AVL GROUP | FPT INDUSTRIAL IT | IVECO SPA IT
1994	DENSO CORP | SUMITOMO ELECTRIC INDUSTRIES LTD.		1994	DENSO CORP | SUMITOMO ELECTRIC INDUSTRIES LTD.		2007	AISIN SEIKI CO. LTD. | TOYOTA MOTOR CORP		2011	AVL GROUP | PORSCHE AUTOMOBIL HOLDING SE
1991	DENSO CORP | TOYOTA BOSHOKU CORPORATION		1991	DENSO CORP | TOYOTA BOSHOKU CORPORATION		2007	AISIN SEIKI CO. LTD. | TOYOTA MOTOR CORP		2013	AW SYSTEM YG | MATISA JAPAN KK | HANKYU DENTETSU KK
1993	DENSO CORP | TOYOTA MOTOR CORP		1993	DENSO CORP | TOYOTA MOTOR CORP		2007	AISIN SEIKI CO. LTD. | TOYOTA MOTOR CORP		2008	BASF SE | DAIICHI KIGENSO KAGAKU KOGYO KK
1994	DENSO CORP | TOYOTA MOTOR CORP		1994	DENSO CORP | TOYOTA MOTOR CORP		2004	AISIN SEIKI CO. LTD. | TOYOTA MOTOR CORP | DENSO CORP		2008	BAYERISCHE MOTOREN WERKE AG (BMW) | BORGWARNER INC.
1994	DENSO CORP | TOYOTA MOTOR CORP		1994	DENSO CORP | TOYOTA MOTOR CORP		2004	AISIN SEIKI CO. LTD. | UCHIYAMA MANUFACTURING CORP		2008	BAYERISCHE MOTOREN WERKE AG (BMW) | FORSCHUNGSGESELLSCHAFT FUER VERBRENNUNGSKRAFTMASCH
1995	DENSO CORP | TOYOTA MOTOR CORP		1995	DENSO CORP | TOYOTA MOTOR CORP		2002	AKHMETOV S A | AKHMETOV S S		2010	BAYERISCHE MOTOREN WERKE AG (BMW) | GROUPE PSA
1996	DENSO CORP | TOYOTA MOTOR CORP		1996	DENSO CORP | TOYOTA MOTOR CORP		2002	ANGELS WORLD LLC | ANGEL LABS LLC		2008	BDD BET-GMBH | HBG BETEILIGUNGS GMBH
1996	DENSO CORP | TOYOTA MOTOR CORP		1996	DENSO CORP | TOYOTA MOTOR CORP		2006	ANTONOV S | ANTONOV A I		2009	BDD BET-GMBH | HBG BETEILIGUNGS GMBH
1996	DENSO CORP | TOYOTA MOTOR CORP		1996	DENSO CORP | TOYOTA MOTOR CORP		2005	ARPA - AGENZIA REGIONALE PREVENZIONE E AMBIENTE DE | COLAMUSSI A		2012	BEIDL C | IVD HOHENBERG GMBH
1994	DEPAUL MICHAEL T. AND FRANK DEPAUL | REFINED GLOBAL SOLUTIONS INC		1994	DEPAUL MICHAEL T. AND FRANK DEPAUL | REFINED GLOBAL SOLUTIONS INC		2004	ASAHI KASEI CORP | SHIMADZU CORP.		2009	BERKSHIRE HATHAWAY INC | SOLVAY S.A.
1994	DIAMOND DENKI KK | TOYOTA MOTOR CORP		1994	DIAMOND DENKI KK | TOYOTA MOTOR CORP		2005	ASANUMA TAKAMITSU | TOYOTA MOTOR CORP		2014	BI-PHASE TECHNOLOGIES LLC | POWER SOLUTIONS INT INC
1996	DIAMOND DENKI KK | TOYOTA MOTOR CORP		1996	DIAMOND DENKI KK | TOYOTA MOTOR CORP		1998	ATKOCAITIS VLADAS | ATKOCAITIS STASYS		2010	BIZTANK INC | THREE CASTLE INC
1996	DR. ING. H.C. F. PORSCHE AKTIENGESELLSCHAFT 7 DE | TENNECO INC		1996	DR. ING. H.C. F. PORSCHE AKTIENGESELLSCHAFT 7 DE | TENNECO INC		2003	AVIATION INDUSTRY CORPORATION OF CHINA (AVIC) | HILITE INT INC | SPX CORP.		2012	BLANCO P A F | BLANCO P J F
1994	EL DARWICHE I | DARWICHE S		1994	EL DARWICHE I | DARWICHE S		2003	AVIATION INDUSTRY CORPORATION OF CHINA (AVIC) | HILITE INT INC | SPX CORP.		2010	BORNER P E | BORNER M J
1986	ELSBETT GUENTER INDUSTRIESTRASSE 14 W-8543 HILPOLTSTEIN DE | ELSBETT LUDWIG INDUSTRIESTRASSE 14 W-8543 HILPOLTSTEIN DE | ELSBETT KLAUS INDUSTRIESTRASSE 14 W-8543 HILPOLTSTEIN DE		1986	ELSBETT GUENTER INDUSTRIESTRASSE 14 W-8543 HILPOLTSTEIN DE | ELSBETT LUDWIG INDUSTRIESTRASSE 14 W-8543 HILPOLTSTEIN DE | ELSBETT KLAUS INDUSTRIESTRASSE 14 W-8543 HILPOLTSTEIN DE		2003	AVIATION INDUSTRY CORPORATION OF CHINA (AVIC) | SPX CORP. | HILITE INT INC		2008	BOSCH (ROBERT) GMBH | PORSCHE AUTOMOBIL HOLDING SE
1990	ENGINES RES INST | CHELY TRACTOR WKS | MOSCOW BAUMAN TECH COLL		1990	ENGINES RES INST | CHELY TRACTOR WKS | MOSCOW BAUMAN TECH COLL		2004	AVL GROUP | MAGNA INTERNATIONAL INC. | THIEN EDRIVES GMBH		2011	BOSCH (ROBERT) GMBH | SEG AUTOMOTIVE GERMANY GMBH DE
1991	ENVIRONMENTAL DIRECTIONS INC. | RAPHITE ENVIRONMENTAL PRODUCTS INC.		1991	ENVIRONMENTAL DIRECTIONS INC. | RAPHITE ENVIRONMENTAL PRODUCTS INC.		2007	AWA PAPER MFG CO LTD | TOYOTA BOSHOKU CORPORATION		2015	BOSCH (ROBERT) GMBH | SEG AUTOMOTIVE GERMANY GMBH DE
1985	EQUIP AUTO MARCHAL | DUCELLIER & CIE		1985	EQUIP AUTO MARCHAL | DUCELLIER & CIE		2001	BAKELIT KONSTR AB | HIELM ODD		2015	BOSCH (ROBERT) GMBH | SEG AUTOMOTIVE GERMANY GMBH DE
1987	FAVREAU D W | FURR C H		1987	FAVREAU D W | FURR C H		2006	BASF SE | DAIICHI KIGENSO KAGAKU KOGYO KK		2015	BOSCH (ROBERT) GMBH | SEG AUTOMOTIVE GERMANY GMBH DE
1993	FIAT CHRYSLER AUTOMOBILES NV | CHRYSLER GROUP GLOBAL ELECTRIC MOTORCARS LLC		1993	FIAT CHRYSLER AUTOMOBILES NV | CHRYSLER GROUP GLOBAL ELECTRIC MOTORCARS LLC		2000	BASF SE | VOSS KENNETH C.		2008	BOSCH (ROBERT) GMBH | SWISS FEDERAL INSTITUTE OF TECHNOLOGY ZURICH | EMPA SWISS FEDERAL LABORATORIES FOR MATERIAL SCIENCE & TECHNOLOGY
1993	FIAT CHRYSLER AUTOMOBILES NV | CHRYSLER GROUP GLOBAL ELECTRIC MOTORCARS LLC		1993	FIAT CHRYSLER AUTOMOBILES NV | CHRYSLER GROUP GLOBAL ELECTRIC MOTORCARS LLC		2006	BAYERISCHE MOTOREN WERKE AG (BMW) | ANDRITZ AG		2008	BOSCH (ROBERT) GMBH | VISTEON CORP.
1985	FIAT CHRYSLER AUTOMOBILES NV | CNH INDUSTRIAL NV		1985	FIAT CHRYSLER AUTOMOBILES NV | CNH INDUSTRIAL NV		1998	BAYERISCHE MOTOREN WERKE AG (BMW) | CONTINENTAL AG (GERMANY FED. REP.)		2008	BOSCH (ROBERT) GMBH | VISTEON CORP.
1985	FIAT CHRYSLER AUTOMOBILES NV | LOCKHEED MARTIN CORP.		1985	FIAT CHRYSLER AUTOMOBILES NV | LOCKHEED MARTIN CORP.		2007	BAYERISCHE MOTOREN WERKE AG (BMW) | CONTINENTAL AG (GERMANY FED. REP.)		2011	BOYSEN GMBH & CO KG FRIEDRICH | BASF SE
1993	FOGLE MICHAEL L. | SPARC-AIR L.L.C.		1993	FOGLE MICHAEL L. | SPARC-AIR L.L.C.		1999	BAYERISCHE MOTOREN WERKE AG (BMW) | DRAXLMAIER GRUPPE		2010	BRODSKY S | SHEHTER P
1994	FOMIN MIKHAIL STEFANOVICH | RUSAKOV VALERIJ FEDOROVICH		1994	FOMIN MIKHAIL STEFANOVICH | RUSAKOV VALERIJ FEDOROVICH		2007	BAYERISCHE MOTOREN WERKE AG (BMW) | FIAT CHRYSLER AUTOMOBILES NV | DAIMLER AG | GENERAL MOTORS CORP		2010	BRUSIN L | MOVSHOVYCH E
1991	FORSCHUNGSZENTRUM JULICH | DEUTZ AG		1991	FORSCHUNGSZENTRUM JULICH | DEUTZ AG		2007	BAYERISCHE MOTOREN WERKE AG (BMW) | GENERAL MOTORS CORP | FIAT CHRYSLER AUTOMOBILES NV | DAIMLER AG		2009	CAHN DANIEL K. | CAHN RICHARD C.
1996	FUEL CELL SYSTEMS GMBH | DAIMLER AG		1996	FUEL CELL SYSTEMS GMBH | DAIMLER AG		2002	BAYERISCHE MOTOREN WERKE AG (BMW) | GROUPE PSA		2009	CAHN RICHARD C. | CAHN DANIEL K.
1993	FUEL TECH INC | CLEAN DIESEL TECHNOLOGIES INC		1993	FUEL TECH INC | CLEAN DIESEL TECHNOLOGIES INC		2002	BAYERISCHE MOTOREN WERKE AG (BMW) | GROUPE PSA		2008	CATERPILLAR INC. | WOODWARD INC
1995	GABRIEL LEEN | SEAN LOUGHRIN		1995	GABRIEL LEEN | SEAN LOUGHRIN		2003	BAYERISCHE MOTOREN WERKE AG (BMW) | GROUPE PSA		2014	CENTRE NATIONAL DE LA RECHERCHE SCIENTIFIC | CERAMIQUES TECHNIQUES ET INDUSTRIELLES FR | UNIVERSITY OF CLAUDE BERNARD LYON 1 | GROUPE PSA
1990	GALBIATI E | GASPARRI C		1990	GALBIATI E | GASPARRI C		2005	BAYERISCHE MOTOREN WERKE AG (BMW) | LUXEMBOURG PATENT SA		2011	CENTRE NATIONAL DE LA RECHERCHE SCIENTIFIC | COMPAGNIE DE SAINT-GOBAIN
1986	GEA GROUP | KAMSKLARGE CAR PRODN | MOSCOW LIKHACHEV CAR WKS		1986	GEA GROUP | KAMSKLARGE CAR PRODN | MOSCOW LIKHACHEV CAR WKS		1999	BAYERISCHE MOTOREN WERKE AG (BMW) | MAHLE GMBH		2014	CENTRE NATIONAL DE LA RECHERCHE SCIENTIFIC | GEORGIA INSTITUTE OF TECHNOLOGY | GROUPE PSA
1986	GILBERT JOHN B. | TART E D		1986	GILBERT JOHN B. | TART E D		2004	BAYERISCHE MOTOREN WERKE AG (BMW) | MAHLE GMBH		2008	CENTRE NATIONAL DE LA RECHERCHE SCIENTIFIC | GROUPE PSA
1992	GOLEMINOV K A | GOLEMINOV K K		1992	GOLEMINOV K A | GOLEMINOV K K		1997	BAYERISCHE MOTOREN WERKE AG (BMW) | MODINE MANUFACTURING CO		2010	CENTRE NATIONAL DE LA RECHERCHE SCIENTIFIC | GROUPE PSA
1992	GOLEMINOV KOSTADIN ASENOV | GOLEMINOV KOSTADIN KOSTADINOV		1992	GOLEMINOV KOSTADIN ASENOV | GOLEMINOV KOSTADIN KOSTADINOV		1999	BAYERISCHE MOTOREN WERKE AG (BMW) | NORSK HYDRO ASA | ATZ-EVUS APPL & TECHNIKZENT ENERGIEVERFA		2010	CENTRE NATIONAL DE LA RECHERCHE SCIENTIFIC | GROUPE PSA
1990	GOMEL POLY | AS BELO TECH CYBERNETICS		1990	GOMEL POLY | AS BELO TECH CYBERNETICS		2004	BAYERISCHE MOTOREN WERKE AG (BMW) | PORSCHE AUTOMOBIL HOLDING SE | DAIMLER AG		2010	CENTRE NATIONAL DE LA RECHERCHE SCIENTIFIC | GROUPE PSA
1986	GOMEL STARTER MOTO | BELORUSSIAN POLY		1986	GOMEL STARTER MOTO | BELORUSSIAN POLY		1999	BAYERISCHE MOTOREN WERKE AG (BMW) | SIEMENS AKTIENGESELLSCHAFT		2011	CENTRE NATIONAL DE LA RECHERCHE SCIENTIFIC | GROUPE PSA
1995	GROMYKO DMITRIJ P | GROMYKO PETR S		1995	GROMYKO DMITRIJ P | GROMYKO PETR S		2004	BAYERISCHE MOTOREN WERKE AG (BMW) | TACHTLER JOACHIM		2010	CENTRE NATIONAL DE LA RECHERCHE(C.N.R.S.) FR | GROUPE PSA
1995	GRUENDL & HOFFMANN GMBH | CONTINENTAL AG (GERMANY FED. REP.)		1995	GRUENDL & HOFFMANN GMBH | CONTINENTAL AG (GERMANY FED. REP.)		2002	BB BISUTA YG | BISTA INC | SANKEI GIKEN KOGYO KK		2013	CENTRE NATIONAL DE RECHERCHE SCIENTIFIQUE FR | CERAMIQUES TECHNIQUES ET INDUSTRIELLES FR | GROUPE PSA
1995	GRUENDL & HOFFMANN GMBH | GRUNDL UND HOFFMAN GMBH | CONTINENTAL AG (GERMANY FED. REP.)		1995	GRUENDL & HOFFMANN GMBH | GRUNDL UND HOFFMAN GMBH | CONTINENTAL AG (GERMANY FED. REP.)		1998	BC SEISAKUSHO KK | TOKYO KOKI KK		2010	CEREMIENE L | CEREMIS E
1995	GRUENDL & HOFFMANN GMBH GES ELEKTROTECHN | CONTINENTAL AG (GERMANY FED. REP.)		1995	GRUENDL & HOFFMANN GMBH GES ELEKTROTECHN | CONTINENTAL AG (GERMANY FED. REP.)		2002	BECKENBACH B | COLLINS R K		2010	CEREMIS E | CEREMIENE L
1988	HAERLE HERMANN | EISENMANN SIEGFRIED A		1988	HAERLE HERMANN | EISENMANN SIEGFRIED A		2005	BENAVIDES TERRAZAS J | FARAON CHAUL ZAKKA J C		2011	CETURN CO LTD | KOJIMA PRESS INDUSTRY CO LTD
1991	HAGEMEIER K | WIRGES C		1991	HAGEMEIER K | WIRGES C		2005	BENUSSI G | BENUSSI F		2011	CETURN CO LTD | PYUNG HWA IND CO LTD
1991	HALDEX AB | HALDEX MIDLAND BRAKE CORP		1991	HALDEX AB | HALDEX MIDLAND BRAKE CORP		2006	BERGMANN ROLAND | KIRNIG HANS		2015	CHENGDU TIANDI ZHIFANG ENGINE CO LTD | JIANGXI ZHIFANG NUMERICAL CONTROL POWER | CHINA COAL TECHNOLOGY & ENG GROUP RES IN
1996	HANIL USA L.L.C. | TI AUTOMOTIVE L.L.C. | TI AUTOMOTIVE		1996	HANIL USA L.L.C. | TI AUTOMOTIVE L.L.C. | TI AUTOMOTIVE		2007	BERN AUTIENGESELLSCHAFT | BORGWARNER INC.		2009	CHIBA UNIVERSITY | TOKYO INSTITUTE OF TECHNOLOGY | NGK INSULATORS LTD.
1996	HITACHI LTD | BOEICHO GIJUTSU KENKYU HONBUCH		1996	HITACHI LTD | BOEICHO GIJUTSU KENKYU HONBUCH		2002	BEYER HANS-ERNST | BOSCH (ROBERT) GMBH		2014	CHINA COAL TECHNOLOGY & ENG GROUP RES IN | SHANXI TIANDI COAL MECHANICAL EQUIP CO
1990	HITACHI LTD | NIPPON LIGHT METAL HOLDINGS CO. LTD.		1990	HITACHI LTD | NIPPON LIGHT METAL HOLDINGS CO. LTD.		2004	BI-PHASE TECHNOLOGIES LLC | POWER SOLUTIONS INT INC		2015	CHINA COAL TECHNOLOGY & ENG GROUP RES IN | SHANXI TIANDI COAL MECHANICAL EQUIP CO
1986	HITACHI LTD | NISSAN MOTOR CO. LTD.		1986	HITACHI LTD | NISSAN MOTOR CO. LTD.		2000	BLUE LEAF I.P. INC. | CNH INDUSTRIAL NV		2012	CHUO HATSUJO KK | TOYOTA MOTOR CORP
1991	HITACHI LTD | SUBARU CORP (FORMERLY FUJI HEAVY INDUSTRIES)		1991	HITACHI LTD | SUBARU CORP (FORMERLY FUJI HEAVY INDUSTRIES)		2000	BLUE LEAF I.P. INC. | CNH INDUSTRIAL NV		2016	CNH INDUSTRIAL NV | AVL GROUP
1996	HOERBIGER CONTROL SYSTEMS AKTIEBOLAG | HOERBIGER HOLDING AG		1996	HOERBIGER CONTROL SYSTEMS AKTIEBOLAG | HOERBIGER HOLDING AG		2001	BLUE LEAF I.P. INC. | CNH INDUSTRIAL NV		2016	CNH INDUSTRIAL NV | AVL GROUP
1985	HOWELL M E | HOWELL K D		1985	HOWELL M E | HOWELL K D		2003	BOECKING FRIEDRICH | BOSCH (ROBERT) GMBH		2015	CNH INDUSTRIAL NV | AVL GROUP | MAHLE GMBH
1985	HOWELL MARY E | HOWELL MURRELL D		1985	HOWELL MARY E | HOWELL MURRELL D		2002	BONTAZ CENT SA | BONTAZ R & D CENT		2009	COMPAGNIE DE SAINT-GOBAIN | TOYOTA MOTOR CORP
1985	HOWELL MURRELL D | HOWELL MARY E		1985	HOWELL MURRELL D | HOWELL MARY E		2001	BOOM MOVEMENT LLC | DIRECTED LLC | DEFINITIVE TECHNOLOGY INC | POLK AUDIO INC		2012	COMPAGNIE DE SAINT-GOBAIN | TOYOTA MOTOR CORP
1987	HOWELL MURRELL D. | HOWELL MARY E.		1987	HOWELL MURRELL D. | HOWELL MARY E.		2006	BORGWARNER LUDWIGSBURG GMBH DE | SCHERDEL INNOTEC FORSCHUNGS- UND ENTWICKLUNGS- DE		2010	CONTINENTAL AG (GERMANY FED. REP.) | J EBERSPACHER GMBH & CO KG
1995	INST ADVANCED ENG | DELPHI AUTOMOTIVE PLC		1995	INST ADVANCED ENG | DELPHI AUTOMOTIVE PLC		2006	BORNTRAGER S | BORNTRAGER J		2008	CONTINENTAL AG (GERMANY FED. REP.) | PORSCHE AUTOMOBIL HOLDING SE
1985	ISUZU MOTORS LTD. | HITACHI LTD		1985	ISUZU MOTORS LTD. | HITACHI LTD		2006	BORNTRAGER S | BORNTRAGER J		2008	CONTINENTAL AG (GERMANY FED. REP.) | PORSCHE AUTOMOBIL HOLDING SE
1994	ISUZU MOTORS LTD. | NIKKO DENKI KOGYO KK		1994	ISUZU MOTORS LTD. | NIKKO DENKI KOGYO KK		1997	BORUKHOV LEONID | RASSIN VALERY		2011	CONTINENTAL AG (GERMANY FED. REP.) | PORSCHE AUTOMOBIL HOLDING SE
1995	JB ENG KK | JIDOSHA BUHIN KOGYO KK		1995	JB ENG KK | JIDOSHA BUHIN KOGYO KK		1997	BOSAL EMISSION CONTROL SYSTEMS NV | SCAMBIA HOLDINGS CYPRUS LTD		2009	CONTINENTAL AG (GERMANY FED. REP.) | TENNECO INC
1985	JFE HOLDINGS INC. | MOSCOW AUTO ROAD CONSTR | VOLZHSK CAR PRODN		1985	JFE HOLDINGS INC. | MOSCOW AUTO ROAD CONSTR | VOLZHSK CAR PRODN		1998	BOSAL EMISSION CONTROL SYSTEMS NV | SCAMBIA HOLDINGS CYPRUS LTD		2010	CONTINENTAL AG (GERMANY FED. REP.) | TENNECO INC
1992	JONASON H | SUNDBERG CORP		1992	JONASON H | SUNDBERG CORP		2003	BOSCH (ROBERT) GMBH | CASAL KULZER ANDRE-FRANCISCO		2013	CORNING INC. | TOYOTA MOTOR CORP | EXXONMOBIL CORP
1995	JTEKT CORP (FORMERLY KOYO SEIKO CO LTD) | OKUBO HAGURUMA KOGYO KK | KOGAI KENKO HIGAI HOSHO YOBO K | NABTESCO CORP TOKYO | MEIDENSHA CORP		1995	JTEKT CORP (FORMERLY KOYO SEIKO CO LTD) | OKUBO HAGURUMA KOGYO KK | KOGAI KENKO HIGAI HOSHO YOBO K | NABTESCO CORP TOKYO | MEIDENSHA CORP		2003	BOSCH (ROBERT) GMBH | EQUITABLE IP HOLDINGS LLC		2013	CUMMINS INC. | EATON CORP. | PACCAR INC.
1995	KABUSHIKI KAISYA O DEN | O-DEN CORP		1995	KABUSHIKI KAISYA O DEN | O-DEN CORP		2001	BOSCH (ROBERT) GMBH | FORD MOTOR CO.		2008	CUMMINS INC. | MATTHEW JEFFREY A.
1987	KAESER DIESEL FILTERS CORP. | MEIER DIESEL FILTERS INC		1987	KAESER DIESEL FILTERS CORP. | MEIER DIESEL FILTERS INC		2004	BOSCH (ROBERT) GMBH | LEDERLE KARL-BERNHARD		2011	CUMMINS INC. | PACCAR INC. | EATON CORP.
1992	KALUZHSK TURBINE WK | TURIST LTD		1992	KALUZHSK TURBINE WK | TURIST LTD		1999	BOSCH (ROBERT) GMBH | UHL STEPHAN		2015	DAEGI CO | NA J Y
1988	KARNAUCHOW L | KARNAUCHOW B		1988	KARNAUCHOW L | KARNAUCHOW B		1998	BOSCH (ROBERT) GMBH | VISTEON CORP.		2009	DAIHATSU DIESEL KK | NIIGATA ENG CO LTD | MITSUI ENGINEERING & SHIPBUILDING CO LTD | DOKURITSU GYOSEI HOJIN KAIJO GIJUTSU ANZ
1996	KATCON SA DE CV | DELPHI AUTOMOTIVE PLC		1996	KATCON SA DE CV | DELPHI AUTOMOTIVE PLC		1999	BOSCH (ROBERT) GMBH | VISTEON CORP.		2009	DAIICHI KASEI | AISIN SEIKI CO. LTD.
1994	KATVALJUK A L | KALITJUK V A		1994	KATVALJUK A L | KALITJUK V A		1999	BOSCH (ROBERT) GMBH | VISTEON CORP.		2009	DAIICHI KIGENSO KAGAKU KOGYO KK | BASF SE
1987	KAWASAKI HEAVY INDUSTRIES LTD | DEERE & CO.		1987	KAWASAKI HEAVY INDUSTRIES LTD | DEERE & CO.		2000	BOSCH (ROBERT) GMBH | VISTEON CORP.		2013	DAIICHI KIGENSO KAGAKU KOGYO KK | TOYOTA MOTOR CORP
1990	KBR INC | TENNECO INC		1990	KBR INC | TENNECO INC		2001	BOSCH (ROBERT) GMBH | VISTEON CORP.		2010	DAIKIN INDUSTRIES LTD | HONDA MOTOR CO. LTD.(HONDA GIKEN KOGYO KK)
1987	KHAN A | JEHAN R		1987	KHAN A | JEHAN R		2001	BOSCH (ROBERT) GMBH | VISTEON CORP.		2009	DAIMLER AG | CONTINENTAL AG (GERMANY FED. REP.)
1990	KHARK CAR ROAD INST | ROSLAVL AVTOAGREGATE WKS		1990	KHARK CAR ROAD INST | ROSLAVL AVTOAGREGATE WKS		2002	BOSCH (ROBERT) GMBH | VISTEON CORP.		2014	DARABI A | FARZANEH A F
1987	KHARK RAIL ENG INST | PEAT IND RES INST		1987	KHARK RAIL ENG INST | PEAT IND RES INST		2002	BOSCH (ROBERT) GMBH | VISTEON CORP.		2013	DAYCO PRODUCTS L.L.C. | TLX TECHNOLOGIES LLC
1986	KHARKOV POLY | MINUSINSK ENISEIGEOFIZIK		1986	KHARKOV POLY | MINUSINSK ENISEIGEOFIZIK		2002	BOSCH (ROBERT) GMBH | VISTEON CORP.		2008	DENSO CORP | AISAN INDUSTRY CO. LTD.
1991	KHOKHLOV A L | PIKIN M A		1991	KHOKHLOV A L | PIKIN M A		2002	BOSCH (ROBERT) GMBH | VISTEON CORP.		2008	DENSO CORP | AISAN INDUSTRY CO. LTD.
1991	KIEV POLY | AS UKR GAS INST		1991	KIEV POLY | AS UKR GAS INST		2002	BOSCH (ROBERT) GMBH | VISTEON CORP.		2008	DENSO CORP | AISAN INDUSTRY CO. LTD.
1987	KIROVSK WKS COMPLEX | UKR AGRIC MECH ELEC		1987	KIROVSK WKS COMPLEX | UKR AGRIC MECH ELEC		2002	BOSCH (ROBERT) GMBH | VISTEON CORP.		2009	DENSO CORP | AISAN INDUSTRY CO. LTD.
1993	KOKONIN V L | KHOKHLOV L K		1993	KOKONIN V L | KHOKHLOV L K		2003	BOSCH (ROBERT) GMBH | VISTEON CORP.		2010	DENSO CORP | AISAN INDUSTRY CO. LTD.
1986	KOMATSU DRESSER COMPANY E. SUNNYSIDE 7TH ST. LIBERTYVILLE IL. A GENERAL PARTNERSHIP UNDER THE UNIFORM PARTNERSHIP ACT OF THE STATE OF DE | DRESSER FINANCE CORPORATION DALLAS TX. A DE CORP.		1986	KOMATSU DRESSER COMPANY E. SUNNYSIDE 7TH ST. LIBERTYVILLE IL. A GENERAL PARTNERSHIP UNDER THE UNIFORM PARTNERSHIP ACT OF THE STATE OF DE | DRESSER FINANCE CORPORATION DALLAS TX. A DE CORP.		2003	BOSCH (ROBERT) GMBH | VISTEON CORP.		2008	DENSO CORP | AISIN SEIKI CO. LTD.
1987	L'ARMAMENT | ORANGE		1987	L'ARMAMENT | ORANGE		2003	BOSCH (ROBERT) GMBH | VISTEON CORP.		2010	DENSO CORP | AISIN SEIKI CO. LTD.
1989	LAVRENTEV N I | CHUKSEEV R N		1989	LAVRENTEV N I | CHUKSEEV R N		2003	BOSCH (ROBERT) GMBH | VISTEON CORP.		2012	DENSO CORP | HONDA MOTOR CO. LTD.(HONDA GIKEN KOGYO KK)
1989	LENGD AGRIC INST | LENAVTOREMONT PRODN ASSOC		1989	LENGD AGRIC INST | LENAVTOREMONT PRODN ASSOC		2003	BOSCH (ROBERT) GMBH | VISTEON CORP.		2013	DENSO CORP | MARUYASU IND CO LTD
1990	LENGD MARINE ENG COLLEGE | MARINE ACAD		1990	LENGD MARINE ENG COLLEGE | MARINE ACAD		2004	BOSCH (ROBERT) GMBH | VISTEON CORP.		2013	DENSO CORP | MARUYASU IND CO LTD
1987	LONGOBARDI RAFFAELE | LONGOBARDI ROBERTO		1987	LONGOBARDI RAFFAELE | LONGOBARDI ROBERTO		2007	BOSCH (ROBERT) GMBH | VISTEON CORP.		2011	DENSO CORP | NAGOYA UNIVERSITY
1986	LUFKIN J R | OTTEMAN J H		1986	LUFKIN J R | OTTEMAN J H		2007	BOSCH (ROBERT) GMBH | VISTEON CORP.		2013	DENSO CORP | NISSAN MOTOR CO. LTD.
1987	LVOV POLY | BUS CONS ENG DES TESTING		1987	LVOV POLY | BUS CONS ENG DES TESTING		2005	BOSCH (ROBERT) GMBH | WIRTH RALF		2011	DENSO CORP | TOYOTA BOSHOKU CORPORATION
1993	MAHLE GMBH | BAYERISCHE MOTOREN WERKE AG (BMW)		1993	MAHLE GMBH | BAYERISCHE MOTOREN WERKE AG (BMW)		1997	BRAINWORKS CO LTD | HOSHINO H		2008	DENSO CORP | TOYOTA MOTOR CORP
1991	MAHLE GMBH | BEHR-THOMPSON-DEHNSTOFFREGLER GMBH & CO.		1991	MAHLE GMBH | BEHR-THOMPSON-DEHNSTOFFREGLER GMBH & CO.		2003	BRAUN HANS-PETER | BOSCH (ROBERT) GMBH		2008	DENSO CORP | TOYOTA MOTOR CORP
1994	MAHLE GMBH | J EBERSPACHER GMBH & CO KG		1994	MAHLE GMBH | J EBERSPACHER GMBH & CO KG		1999	BRUNSWICK CORP. | LAND 'N' SEA DISTRIBUTING INC.		2008	DENSO CORP | TOYOTA MOTOR CORP
1993	MALUREANU V | MOLDOVEANU A		1993	MALUREANU V | MOLDOVEANU A		2000	BRUNSWICK CORP. | LAND 'N' SEA DISTRIBUTING INC.		2008	DENSO CORP | TOYOTA MOTOR CORP
1988	MAZDA MOTOR CORP. | BOSCH (ROBERT) GMBH		1988	MAZDA MOTOR CORP. | BOSCH (ROBERT) GMBH		2001	BRUNSWICK CORP. | LAND 'N' SEA DISTRIBUTING INC.		2008	DENSO CORP | TOYOTA MOTOR CORP
1985	MAZDA MOTOR CORP. | DENSO CORP		1985	MAZDA MOTOR CORP. | DENSO CORP		2003	BRUNSWICK CORP. | LAND 'N' SEA DISTRIBUTING INC.		2009	DENSO CORP | TOYOTA MOTOR CORP
1988	MAZDA MOTOR CORP. | USUI KOKUSAI SANGYO KK		1988	MAZDA MOTOR CORP. | USUI KOKUSAI SANGYO KK		2004	BRUNSWICK CORP. | LAND 'N' SEA DISTRIBUTING INC.		2009	DENSO CORP | TOYOTA MOTOR CORP
1989	MCCORD PAYEN INC | TENNECO INC		1989	MCCORD PAYEN INC | TENNECO INC		2004	BRUNSWICK CORP. | LAND 'N' SEA DISTRIBUTING INC.		2009	DENSO CORP | TOYOTA MOTOR CORP
1993	MIKHAILOV P A | YAKOVLEV V P		1993	MIKHAILOV P A | YAKOVLEV V P		2005	BRUNSWICK CORP. | LAND 'N' SEA DISTRIBUTING INC.		2009	DENSO CORP | TOYOTA MOTOR CORP
1996	MIKUNI CORP. | MITSUBISHI MOTORS CORP.		1996	MIKUNI CORP. | MITSUBISHI MOTORS CORP.		2006	BU X L | BU H M		2009	DENSO CORP | TOYOTA MOTOR CORP
1989	MITSUBISHI ELECTRIC CORP | MITSUBISHI MOTORS CORP.		1989	MITSUBISHI ELECTRIC CORP | MITSUBISHI MOTORS CORP.		2002	BULYZHEV E M | BULYZHEV EH E		2009	DENSO CORP | TOYOTA MOTOR CORP
1991	MOREL J W | MOREL E J		1991	MOREL J W | MOREL E J		2006	BUSH POWER | DIK CO LTD		2010	DENSO CORP | TOYOTA MOTOR CORP
1987	MULLER HEIR BY JORG D. F. | MULLER DECEASED FRITZ		1987	MULLER HEIR BY JORG D. F. | MULLER DECEASED FRITZ		1997	CALARASANU GEORGE | ONU BOGDAN		2010	DENSO CORP | TOYOTA MOTOR CORP
1994	MUSSER M R | BRUNERMANN G A		1994	MUSSER M R | BRUNERMANN G A		2000	CALSONIC KANSEI CORP. | NISSAN MOTOR CO. LTD.		2010	DENSO CORP | TOYOTA MOTOR CORP
1995	NAPIER CORBETT | NAPIER SANDY		1995	NAPIER CORBETT | NAPIER SANDY		1997	CALSONIC KANSEI CORP. | TGK KK		2010	DENSO CORP | TOYOTA MOTOR CORP
1995	NEGRE G | NEGRE C		1995	NEGRE G | NEGRE C		1998	CATERPILLAR INC. | BAYERISCHE MOTOREN WERKE AG (BMW)		2010	DENSO CORP | TOYOTA MOTOR CORP
1989	NGK SPARK PLUG CO. LTD. | MAZDA MOTOR CORP.		1989	NGK SPARK PLUG CO. LTD. | MAZDA MOTOR CORP.		2006	CATERPILLAR INC. | EATON CORP.		2010	DENSO CORP | TOYOTA MOTOR CORP
1990	NII ENERGET MASH MGTU IM BAUMA | NII DVIGATELEJ		1990	NII ENERGET MASH MGTU IM BAUMA | NII DVIGATELEJ		2004	CENTRE NATIONAL DE LA RECHERCHE SCIENTIFIC | GROUPE PSA		2010	DENSO CORP | TOYOTA MOTOR CORP
1994	NIIGATA KONBATA KK | CENTRAL JAPAN RAILWAY CO | NAGASE K		1994	NIIGATA KONBATA KK | CENTRAL JAPAN RAILWAY CO | NAGASE K		2007	CENTRE NATIONAL DE RECHERCHE SCIENTIFIQUE FR | GROUPE PSA		2010	DENSO CORP | TOYOTA MOTOR CORP
1991	NIPPON PISTON RING CO LTD | NIPPON STEEL & SUMITOMO METAL CORP		1991	NIPPON PISTON RING CO LTD | NIPPON STEEL & SUMITOMO METAL CORP		2001	CHEVORDAEV V M | ABDUL K A K		2010	DENSO CORP | TOYOTA MOTOR CORP
1995	NIPPON STEEL & SUMITOMO METAL CORP | TOYOTA MOTOR CORP		1995	NIPPON STEEL & SUMITOMO METAL CORP | TOYOTA MOTOR CORP		2005	CHOI K J | NAM G S		2010	DENSO CORP | TOYOTA MOTOR CORP
1987	NISSAN MOTOR CO. LTD. | BRIDGESTONE CORP.		1987	NISSAN MOTOR CO. LTD. | BRIDGESTONE CORP.		2004	CHUBU ELECTRIC POWER CO INC | ZH FINE CERAMICS CENT		2010	DENSO CORP | TOYOTA MOTOR CORP
1995	NISSAN MOTOR CO. LTD. | DAIFUKU CO. LTD.		1995	NISSAN MOTOR CO. LTD. | DAIFUKU CO. LTD.		2006	CHUO HATSUJO KK | SAKAMOTO KOGYO KK		2010	DENSO CORP | TOYOTA MOTOR CORP
1995	NISSAN MOTOR CO. LTD. | DAIFUKU CO. LTD.		1995	NISSAN MOTOR CO. LTD. | DAIFUKU CO. LTD.		1997	CNH INDUSTRIAL NV | BLUE LEAF I.P. INC.		2010	DENSO CORP | TOYOTA MOTOR CORP
1992	NISSAN MOTOR CO. LTD. | DOWDUPONT		1992	NISSAN MOTOR CO. LTD. | DOWDUPONT		2000	CNH INDUSTRIAL NV | BLUE LEAF I.P. INC.		2010	DENSO CORP | TOYOTA MOTOR CORP
1986	NISSAN MOTOR CO. LTD. | HITACHI LTD		1986	NISSAN MOTOR CO. LTD. | HITACHI LTD		2002	CNH INDUSTRIAL NV | BLUE LEAF I.P. INC.		2010	DENSO CORP | TOYOTA MOTOR CORP
1987	NISSAN MOTOR CO. LTD. | HITACHI LTD		1987	NISSAN MOTOR CO. LTD. | HITACHI LTD		2002	COMPAGNIE DE SAINT-GOBAIN | TOYOTA MOTOR CORP		2011	DENSO CORP | TOYOTA MOTOR CORP
1990	NISSAN MOTOR CO. LTD. | HITACHI LTD		1990	NISSAN MOTOR CO. LTD. | HITACHI LTD		2006	CONTINENTAL AG (GERMANY FED. REP.) | BENTELER INTERNATIONAL AG		2011	DENSO CORP | TOYOTA MOTOR CORP
1990	NISSAN MOTOR CO. LTD. | HITACHI LTD		1990	NISSAN MOTOR CO. LTD. | HITACHI LTD		2007	CONTINENTAL AG (GERMANY FED. REP.) | BORGWARNER INC.		2011	DENSO CORP | TOYOTA MOTOR CORP
1995	NITTO KAGAKU KK | SOFUTO KYUKYU CORP KK		1995	NITTO KAGAKU KK | SOFUTO KYUKYU CORP KK		2006	CONTINENTAL AG (GERMANY FED. REP.) | KYOCERA CORP.		2011	DENSO CORP | TOYOTA MOTOR CORP
1994	NIZHNEGORODTSEV V V | MENSHENIN A V		1994	NIZHNEGORODTSEV V V | MENSHENIN A V		2006	CONTINENTAL AG (GERMANY FED. REP.) | PORSCHE AUTOMOBIL HOLDING SE		2011	DENSO CORP | TOYOTA MOTOR CORP
1993	NOK CORP. | HONDA MOTOR CO. LTD.(HONDA GIKEN KOGYO KK)		1993	NOK CORP. | HONDA MOTOR CO. LTD.(HONDA GIKEN KOGYO KK)		2000	CONTINENTAL AG (GERMANY FED. REP.) | SIEMENS AKTIENGESELLSCHAFT		2011	DENSO CORP | TOYOTA MOTOR CORP
1993	O.M.B. S.R.L. STRADA STATALE 510 25045 CASTEGNATO BRESCIA IT | OMB SRL		1993	O.M.B. S.R.L. STRADA STATALE 510 25045 CASTEGNATO BRESCIA IT | OMB SRL		2005	CONTINENTAL AG (GERMANY FED. REP.) | TOYOTA MOTOR CORP		2011	DENSO CORP | TOYOTA MOTOR CORP
1995	PANASONIC CORPORATION | HONDA MOTOR CO. LTD.(HONDA GIKEN KOGYO KK)		1995	PANASONIC CORPORATION | HONDA MOTOR CO. LTD.(HONDA GIKEN KOGYO KK)		2004	CONTINENTAL AUTOMOTIVE FRANCE TOULOUSE FR | CONTINENTAL AG (GERMANY FED. REP.)		2011	DENSO CORP | TOYOTA MOTOR CORP
1995	PANTELEEV SERGEJ LVOVICH | MALOVICHKO NIKOLAJ SERGEEVICH		1995	PANTELEEV SERGEJ LVOVICH | MALOVICHKO NIKOLAJ SERGEEVICH		1998	COSMIC RES PRODN CENTRE MED TECHN GOODS | SALYUT CONSTR BUR		2011	DENSO CORP | TOYOTA MOTOR CORP
1995	PARK DONG-SUN | KIM EUNG-SEO		1995	PARK DONG-SUN | KIM EUNG-SEO		1998	CUMMINS INC. | CNH INDUSTRIAL NV		2012	DENSO CORP | TOYOTA MOTOR CORP
1992	PARSEGHIAN F | BREBENEL M		1992	PARSEGHIAN F | BREBENEL M		2003	D'ARRIGO ANGELO | CONTINENTAL AG (GERMANY FED. REP.)		2012	DENSO CORP | TOYOTA MOTOR CORP
1993	PASLA M | MARCU M		1993	PASLA M | MARCU M		2005	DAIDO STEEL CO. LTD. | HONDA MOTOR CO. LTD.(HONDA GIKEN KOGYO KK)		2012	DENSO CORP | TOYOTA MOTOR CORP
1986	PIAGGIO VEICOLI EUROPEI S.P.A. PONTEDERA VIALE RINALDO PIAGGIO N. 23 | IMMSI SPA TORINO		1986	PIAGGIO VEICOLI EUROPEI S.P.A. PONTEDERA VIALE RINALDO PIAGGIO N. 23 | IMMSI SPA TORINO		2007	DAIICHI KIGENSO KAGAKU KOGYO KK | BASF SE		2012	DENSO CORP | TOYOTA MOTOR CORP
1991	PORSCHE AUTOMOBIL HOLDING SE | BAYERISCHE MOTOREN WERKE AG (BMW) | BOSCH (ROBERT) GMBH		1991	PORSCHE AUTOMOBIL HOLDING SE | BAYERISCHE MOTOREN WERKE AG (BMW) | BOSCH (ROBERT) GMBH		2000	DAIKIN SEISAKUSHO KK | EXEDY CORP.		2012	DENSO CORP | TOYOTA MOTOR CORP
1988	PORSCHE AUTOMOBIL HOLDING SE | CONTINENTAL AG (GERMANY FED. REP.)		1988	PORSCHE AUTOMOBIL HOLDING SE | CONTINENTAL AG (GERMANY FED. REP.)		2003	DAIMLER AG | BORGWARNER TURBO SYSTEMS GMBH 67292 KIRCHHEIM DE		2012	DENSO CORP | TOYOTA MOTOR CORP
1995	PORSCHE AUTOMOBIL HOLDING SE | FIAT CHRYSLER AUTOMOBILES NV		1995	PORSCHE AUTOMOBIL HOLDING SE | FIAT CHRYSLER AUTOMOBILES NV		2003	DAIMLER AG | CONTINENTAL AG (GERMANY FED. REP.)		2012	DENSO CORP | TOYOTA MOTOR CORP
1995	PORSCHE AUTOMOBIL HOLDING SE | RENAULT SA		1995	PORSCHE AUTOMOBIL HOLDING SE | RENAULT SA		2002	DAIMLER AG | FEDERAL-MOGUL NUERNBERG GMBH 90441 NUERNBERG DE		2012	DENSO CORP | TOYOTA MOTOR CORP
1994	PORSCHE AUTOMOBIL HOLDING SE | TENNECO INC		1994	PORSCHE AUTOMOBIL HOLDING SE | TENNECO INC		1999	DAIMLER AG | FUEL CELL SYSTEMS GMBH		2012	DENSO CORP | TOYOTA MOTOR CORP
1996	PORSCHE AUTOMOBIL HOLDING SE | VOITH GMBH		1996	PORSCHE AUTOMOBIL HOLDING SE | VOITH GMBH		2000	DAIMLER AG | FUEL CELL SYSTEMS GMBH		2012	DENSO CORP | TOYOTA MOTOR CORP
1996	PORSCHE AUTOMOBIL HOLDING SE | VOITH GMBH		1996	PORSCHE AUTOMOBIL HOLDING SE | VOITH GMBH		2000	DAIMLER AG | FUEL CELL SYSTEMS GMBH		2012	DENSO CORP | TOYOTA MOTOR CORP
1995	PPV-VERW AG | PPV VERWALTUNGS AG FROEBELSTRASSE 33 8032 ZUERICH CH		1995	PPV-VERW AG | PPV VERWALTUNGS AG FROEBELSTRASSE 33 8032 ZUERICH CH		2001	DAIMLER AG | FUEL CELL SYSTEMS GMBH		2012	DENSO CORP | TOYOTA MOTOR CORP
1989	PROF.DR.DR.H.C. HANS LIST | AVL GROUP | MESSTECHNIK M.B.H.		1989	PROF.DR.DR.H.C. HANS LIST | AVL GROUP | MESSTECHNIK M.B.H.		2005	DAIMLER AG | MEINTSCHEL JENS		2012	DENSO CORP | TOYOTA MOTOR CORP
1996	QFT HOLDINGS INC | DEMON FUEL SYSTEMS INC. | HOLLEY PERFORMANCE PROD INC		1996	QFT HOLDINGS INC | DEMON FUEL SYSTEMS INC. | HOLLEY PERFORMANCE PROD INC		2001	DANFOSS A/S | SENSATA TECHNOLOGIES LTD		2012	DENSO CORP | TOYOTA MOTOR CORP
1988	REFAC INT LTD | FLUID LEVEL SENSORS INC		1988	REFAC INT LTD | FLUID LEVEL SENSORS INC		2005	DEERE & CO. | KEYS II GARY STONE		2013	DENSO CORP | TOYOTA MOTOR CORP
1996	REMY POWER PRODUCTS L.L.C. | REMY POWER PRODUCTS L.L.C. (F/K/A UNIT PARTS COMPANY) | BORGWARNER INC.		1996	REMY POWER PRODUCTS L.L.C. | REMY POWER PRODUCTS L.L.C. (F/K/A UNIT PARTS COMPANY) | BORGWARNER INC.		2001	DEFINITIVE TECHNOLOGY INC | POLK AUDIO INC | BOOM MOVEMENT LLC | DIRECTED LLC		2013	DENSO CORP | TOYOTA MOTOR CORP
1990	RENAULT SA | GROUPE PSA		1990	RENAULT SA | GROUPE PSA		2002	DELPHI AUTOMOTIVE PLC | GROUPE PSA		2013	DENSO CORP | TOYOTA MOTOR CORP
1993	RENAULT SA | GROUPE PSA		1993	RENAULT SA | GROUPE PSA		2005	DELPHI AUTOMOTIVE PLC | GROUPE PSA		2013	DENSO CORP | TOYOTA MOTOR CORP
1994	RENAULT SA | GROUPE PSA		1994	RENAULT SA | GROUPE PSA		1997	DEMON FUEL SYSTEMS INC. | HOLLEY PERFORMANCE PROD INC | QFT HOLDINGS INC		2013	DENSO CORP | TOYOTA MOTOR CORP
1991	REPETYA E I | IGNASHKIN I S		1991	REPETYA E I | IGNASHKIN I S		2001	DEMON FUEL SYSTEMS INC. | HOLLEY PERFORMANCE PROD INC | QFT HOLDINGS INC		2014	DENSO CORP | TOYOTA MOTOR CORP
1994	RHEINMETALL AG | HERAEUS HOLDING GMBH		1994	RHEINMETALL AG | HERAEUS HOLDING GMBH		2002	DEMON FUEL SYSTEMS INC. | HOLLEY PERFORMANCE PROD INC | QFT HOLDINGS INC		2015	DENSO CORP | TOYOTA MOTOR CORP
1996	RHEINMETALL AG | MAHLE GMBH		1996	RHEINMETALL AG | MAHLE GMBH		2000	DENSO CORP | AISAN INDUSTRY CO. LTD.		2015	DENSO CORP | TOYOTA MOTOR CORP
1985	RIGA WAGON WKS | MOSC RAIL TRANSP INST		1985	RIGA WAGON WKS | MOSC RAIL TRANSP INST		2001	DENSO CORP | AISAN INDUSTRY CO. LTD.		2012	DEPRAG SCHULZ GMBH & CO | BAYERISCHE MOTOREN WERKE AG (BMW)
1991	RIPAN I | FRUNZAC G		1991	RIPAN I | FRUNZAC G		2006	DENSO CORP | AISAN INDUSTRY CO. LTD.		2008	DIAMOND DENKI KK | TOYOTA MOTOR CORP
1991	ROSHCHUPKIN V V | GLEBOV A N		1991	ROSHCHUPKIN V V | GLEBOV A N		2007	DENSO CORP | AISAN INDUSTRY CO. LTD.		2008	DIAMOND DENKI KK | TOYOTA MOTOR CORP
1993	SAFRAN S.A. | VISTEON CORP.		1993	SAFRAN S.A. | VISTEON CORP.		2006	DENSO CORP | AISIN SEIKI CO. LTD. | TOYOTA MOTOR CORP		2008	DIAMOND DENKI KK | TOYOTA MOTOR CORP
1991	SAUNDERS DENNIS R | SAUNDERS GARY		1991	SAUNDERS DENNIS R | SAUNDERS GARY		2007	DENSO CORP | HONDA MOTOR CO. LTD.(HONDA GIKEN KOGYO KK)		2009	DIAMOND DENKI KK | TOYOTA MOTOR CORP
1995	SCAMBIA HOLDINGS CYPRUS LTD | BOSAL EMISSION CONTROL SYSTEMS NV		1995	SCAMBIA HOLDINGS CYPRUS LTD | BOSAL EMISSION CONTROL SYSTEMS NV		2003	DENSO CORP | IWANAMI SHIGEKI		2009	DIAMOND DENKI KK | TOYOTA MOTOR CORP
1988	SECRETARSKI J M | CROWELL TERRY M.		1988	SECRETARSKI J M | CROWELL TERRY M.		2005	DENSO CORP | KAWAMURA JUN		2009	DIAMOND DENKI KK | TOYOTA MOTOR CORP
1995	SEDA GIKEN KK | OMRON CORP.		1995	SEDA GIKEN KK | OMRON CORP.		2005	DENSO CORP | MINISTRY OF ECONOMY TRADE AND INDUSTRY		2010	DIAMOND DENKI KK | TOYOTA MOTOR CORP
1992	SEGA SAMMY HOLDINGS INC. | VETA ENTERP		1992	SEGA SAMMY HOLDINGS INC. | VETA ENTERP		2005	DENSO CORP | MINISTRY OF ECONOMY TRADE AND INDUSTRY		2010	DOKURITSU GYOSEI HOJIN KAIJO GIJUTSU ANZ | NIIGATA ENG CO LTD | DAIHATSU DIESEL KK | MITSUI ENGINEERING & SHIPBUILDING CO LTD | JAPAN SHIP MACHINERY & EQUIP ASSOC
1992	SENST J | HENATSCH A		1992	SENST J | HENATSCH A		2007	DENSO CORP | TANAKA TOSHIHIRO		2008	DRAWE LEGAL REPRESENTATIVE KATHLEEN K. | FORD MOTOR CO.
1996	SERKOV A G | SERKOV V A		1996	SERKOV A G | SERKOV V A		2007	DENSO CORP | TANAKA TOSHIHIRO		2012	DRAXLMAIER GRUPPE | BAYERISCHE MOTOREN WERKE AG (BMW)
1991	SHECHTMAN ITZHAK | ZUR AVIGDOR		1991	SHECHTMAN ITZHAK | ZUR AVIGDOR		1997	DENSO CORP | TOYOTA BOSHOKU CORPORATION		2010	DREWEK C M | MILEWICZ M
1995	SHIGUMA KK | MAZDA MOTOR CORP.		1995	SHIGUMA KK | MAZDA MOTOR CORP.		2001	DENSO CORP | TOYOTA BOSHOKU CORPORATION		2013	ELECTRICFIL AUTOMOTIVE | INSTITUT FRANCAIS DU PETROLE
1993	SHIMADZU CORP. | CENTRAL JAPAN RAILWAY CO		1993	SHIMADZU CORP. | CENTRAL JAPAN RAILWAY CO		2002	DENSO CORP | TOYOTA BOSHOKU CORPORATION		2012	EMITEC FRANCE S.A.S FR | MANN+HUMMEL GMBH DE
1992	SHIMADZU CORP. | MAZDA MOTOR CORP.		1992	SHIMADZU CORP. | MAZDA MOTOR CORP.		2001	DENSO CORP | TOYOTA INDUSTRIES CORPORATION | TOYOTA MOTOR CORP		2013	ENVIRO FUEL TECHNOLOGY LP | TRUDEAU L
1993	SIEMENS AKTIENGESELLSCHAFT | BAYERISCHE MOTOREN WERKE AG (BMW)		1993	SIEMENS AKTIENGESELLSCHAFT | BAYERISCHE MOTOREN WERKE AG (BMW)		2007	DENSO CORP | TOYOTA INDUSTRIES CORPORATION | TOYOTA MOTOR CORP		2009	EWERT A J | EWERT C S
1985	SINGER CO | EATON CORP. | CONTROLS CO AMERICA		1985	SINGER CO | EATON CORP. | CONTROLS CO AMERICA		1997	DENSO CORP | TOYOTA MOTOR CORP		2013	EXIDA DEV SRL | FIAT CHRYSLER AUTOMOBILES NV
1991	SPECTOR GEORGE | ROBINSON A		1991	SPECTOR GEORGE | ROBINSON A		1997	DENSO CORP | TOYOTA MOTOR CORP		2011	EXXONMOBIL CORP | CORNING INC.
1995	STANADYNE AUTOMOTIVE HOLDING CORP. | PRECISION ENGINE PROD CORP | PARKER HANNIFIN CORP.		1995	STANADYNE AUTOMOTIVE HOLDING CORP. | PRECISION ENGINE PROD CORP | PARKER HANNIFIN CORP.		1998	DENSO CORP | TOYOTA MOTOR CORP		2008	EXXONMOBIL CORP | TOYOTA MOTOR CORP
1990	SUBARU CORP (FORMERLY FUJI HEAVY INDUSTRIES) | POLARIS INDUSTRIES INC.		1990	SUBARU CORP (FORMERLY FUJI HEAVY INDUSTRIES) | POLARIS INDUSTRIES INC.		1999	DENSO CORP | TOYOTA MOTOR CORP		2013	EXXONMOBIL CORP | TOYOTA MOTOR CORP
1985	SUMERFORD H A | COLLINS M R		1985	SUMERFORD H A | COLLINS M R		2000	DENSO CORP | TOYOTA MOTOR CORP		2009	FEDERAL-MOGUL CHASSIS LLC | TENNECO INC
1991	SUMITOMO ELECTRIC INDUSTRIES LTD. | DENSO CORP		1991	SUMITOMO ELECTRIC INDUSTRIES LTD. | DENSO CORP		2000	DENSO CORP | TOYOTA MOTOR CORP		2010	FEDERAL-MOGUL CHASSIS LLC | TENNECO INC
1988	SUMITOMO ELECTRIC INDUSTRIES LTD. | TOYOTA MOTOR CORP		1988	SUMITOMO ELECTRIC INDUSTRIES LTD. | TOYOTA MOTOR CORP		2000	DENSO CORP | TOYOTA MOTOR CORP		2010	FEDERAL-MOGUL CHASSIS LLC | TENNECO INC
1989	SUNDBERG E | ABELIN R		1989	SUNDBERG E | ABELIN R		2000	DENSO CORP | TOYOTA MOTOR CORP		2011	FEDERAL-MOGUL CHASSIS LLC | TENNECO INC
1989	SUNDBERG E | ABELIN R		1989	SUNDBERG E | ABELIN R		2000	DENSO CORP | TOYOTA MOTOR CORP		2012	FEDERAL-MOGUL CHASSIS LLC | TENNECO INC
1989	TAUBER J | TAEUBER JOSEF DR. 7045 NUFRINGEN DE		1989	TAUBER J | TAEUBER JOSEF DR. 7045 NUFRINGEN DE		2000	DENSO CORP | TOYOTA MOTOR CORP		2012	FEDERAL-MOGUL CHASSIS LLC | TENNECO INC
1992	TECHNIPLAS LLC | NYLONCRAFT INC		1992	TECHNIPLAS LLC | NYLONCRAFT INC		2001	DENSO CORP | TOYOTA MOTOR CORP		2012	FEDERAL-MOGUL CHASSIS LLC | TENNECO INC
1985	TENNECO INC | KBR INC		1985	TENNECO INC | KBR INC		2001	DENSO CORP | TOYOTA MOTOR CORP		2012	FEDERAL-MOGUL CHASSIS LLC | TENNECO INC
1986	TENNECO INC | KBR INC		1986	TENNECO INC | KBR INC		2001	DENSO CORP | TOYOTA MOTOR CORP		2013	FEDERAL-MOGUL CHASSIS LLC | TENNECO INC
1995	TERZIEV N | POPOV L		1995	TERZIEV N | POPOV L		2002	DENSO CORP | TOYOTA MOTOR CORP		2013	FEDERAL-MOGUL CHASSIS LLC | TENNECO INC
1993	TI AUTOMOTIVE | HANIL USA L.L.C. | TI AUTOMOTIVE L.L.C.		1993	TI AUTOMOTIVE | HANIL USA L.L.C. | TI AUTOMOTIVE L.L.C.		2003	DENSO CORP | TOYOTA MOTOR CORP		2015	FEV GMBH | HYUNDAI MOTOR CO.
1993	TI AUTOMOTIVE | HANIL USA L.L.C. | TI AUTOMOTIVE L.L.C.		1993	TI AUTOMOTIVE | HANIL USA L.L.C. | TI AUTOMOTIVE L.L.C.		2003	DENSO CORP | TOYOTA MOTOR CORP		2010	FEV GMBH | KIA MOTORS CORP. | HYUNDAI MOTOR CO.
1993	TI AUTOMOTIVE L.L.C. | HANIL USA L.L.C. | TI AUTOMOTIVE		1993	TI AUTOMOTIVE L.L.C. | HANIL USA L.L.C. | TI AUTOMOTIVE		2003	DENSO CORP | TOYOTA MOTOR CORP		2011	FIAT CHRYSLER AUTOMOBILES NV | CNH INDUSTRIAL NV
1993	TI AUTOMOTIVE L.L.C. | TI AUTOMOTIVE | HANIL USA L.L.C.		1993	TI AUTOMOTIVE L.L.C. | TI AUTOMOTIVE | HANIL USA L.L.C.		2003	DENSO CORP | TOYOTA MOTOR CORP		2014	FIAT CHRYSLER AUTOMOBILES NV | GENERAL MOTORS CORP
1989	TISEA T | INST STIINT ING TEH		1989	TISEA T | INST STIINT ING TEH		2004	DENSO CORP | TOYOTA MOTOR CORP		2009	FIAT CHRYSLER AUTOMOBILES NV | OFF METALLURGICHE CORNAGLIA SPA G
1987	TOKYO BUHIN KOGYO CO LTD | ISUZU GIDOSHIYA KOGYO CO		1987	TOKYO BUHIN KOGYO CO LTD | ISUZU GIDOSHIYA KOGYO CO		2004	DENSO CORP | TOYOTA MOTOR CORP		2011	FILTRAUTO | SOLVAY S.A.
1987	TOSHIBA CORP | TOYOTA MOTOR CORP		1987	TOSHIBA CORP | TOYOTA MOTOR CORP		2004	DENSO CORP | TOYOTA MOTOR CORP		2008	FLEXIBLE METAL INC | HYSPAN PRECISION PROD INC
1987	TOSHIBA CORP | TOYOTA MOTOR CORP		1987	TOSHIBA CORP | TOYOTA MOTOR CORP		2004	DENSO CORP | TOYOTA MOTOR CORP		2010	FORD MOTOR CO. | GETRAG FORD TRANSMISSIONS GMBH
1991	TOYOTA BOHSHOKU KK | DENSO CORP		1991	TOYOTA BOHSHOKU KK | DENSO CORP		2004	DENSO CORP | TOYOTA MOTOR CORP		2010	FORD MOTOR CO. | MASSACHUSETTS INSTITUTE OF TECHNOLOGY
1995	TOYOTA BOSHOKU CORPORATION | DENSO CORP		1995	TOYOTA BOSHOKU CORPORATION | DENSO CORP		2004	DENSO CORP | TOYOTA MOTOR CORP		2014	FORD MOTOR CO. | TOYOTA MOTOR CORP
1994	TOYOTA MOTOR CORP | AISAN INDUSTRY CO. LTD.		1994	TOYOTA MOTOR CORP | AISAN INDUSTRY CO. LTD.		2004	DENSO CORP | TOYOTA MOTOR CORP		2011	FOY N F | FOY U M
1995	TOYOTA MOTOR CORP | AISAN INDUSTRY CO. LTD.		1995	TOYOTA MOTOR CORP | AISAN INDUSTRY CO. LTD.		2004	DENSO CORP | TOYOTA MOTOR CORP		2012	FRENCH NATIONAL INSTITUTE FOR RESEARCH IN COMPUTER SCIENCE AND AUTOMATIC CONTROL | RENAULT SA
1995	TOYOTA MOTOR CORP | AISIN SEIKI CO. LTD.		1995	TOYOTA MOTOR CORP | AISIN SEIKI CO. LTD.		2004	DENSO CORP | TOYOTA MOTOR CORP		2008	FUJI ELECTRIC HOLDINGS CO. LTD. | UNIV NAGAOKA TECHNOLOGY NAT UNIV CORP
1995	TOYOTA MOTOR CORP | AISIN SEIKI CO. LTD.		1995	TOYOTA MOTOR CORP | AISIN SEIKI CO. LTD.		2004	DENSO CORP | TOYOTA MOTOR CORP		2008	FUJITSU LIMITED | TOYOTA MOTOR CORP
1996	TOYOTA MOTOR CORP | AISIN SEIKI CO. LTD.		1996	TOYOTA MOTOR CORP | AISIN SEIKI CO. LTD.		2004	DENSO CORP | TOYOTA MOTOR CORP		2009	FUJITSU LIMITED | TOYOTA MOTOR CORP
1995	TOYOTA MOTOR CORP | DENSO CORP		1995	TOYOTA MOTOR CORP | DENSO CORP		2004	DENSO CORP | TOYOTA MOTOR CORP		2014	FUTABA CORPFUTABA CORP. | TOYOTA INDUSTRIES CORPORATION
1996	TOYOTA MOTOR CORP | DENSO CORP		1996	TOYOTA MOTOR CORP | DENSO CORP		2005	DENSO CORP | TOYOTA MOTOR CORP		2009	G & H ISOLITE GMBH | BOYSEN GMBH & CO KG FRIEDRICH | PORSCHE AUTOMOBIL HOLDING SE
1995	TOYOTA MOTOR CORP | DIAMOND DENKI KK		1995	TOYOTA MOTOR CORP | DIAMOND DENKI KK		2005	DENSO CORP | TOYOTA MOTOR CORP		2012	GENERAL MOTORS CORP | BAUER ASSOC INC
1996	TOYOTA MOTOR CORP | DIAMOND DENKI KK		1996	TOYOTA MOTOR CORP | DIAMOND DENKI KK		2005	DENSO CORP | TOYOTA MOTOR CORP		2008	GENERAL MOTORS CORP | GROUPE PSA
1989	TOYOTA MOTOR CORP | TOHOKU TECHNOARCH CO. LTD. | AISAN INDUSTRY CO. LTD.		1989	TOYOTA MOTOR CORP | TOHOKU TECHNOARCH CO. LTD. | AISAN INDUSTRY CO. LTD.		2005	DENSO CORP | TOYOTA MOTOR CORP		2009	GENERAL MOTORS CORP | GROUPE PSA
1987	TOYOTA MOTOR CORP | TOSHIBA CORP		1987	TOYOTA MOTOR CORP | TOSHIBA CORP		2005	DENSO CORP | TOYOTA MOTOR CORP		2009	GENERAL MOTORS CORP | GROUPE PSA
1987	TOYOTA MOTOR CORP | TOSHIBA CORP		1987	TOYOTA MOTOR CORP | TOSHIBA CORP		2005	DENSO CORP | TOYOTA MOTOR CORP		2010	GENERAL MOTORS CORP | GROUPE PSA
1990	TOYOTA MOTOR CORP | YAZAKI CORPORATION		1990	TOYOTA MOTOR CORP | YAZAKI CORPORATION		2005	DENSO CORP | TOYOTA MOTOR CORP		2010	GENERAL MOTORS CORP | GROUPE PSA
1991	TRACTORS COMBINES ENGINES RES INST | LIPETSK TRACTOR WKS		1991	TRACTORS COMBINES ENGINES RES INST | LIPETSK TRACTOR WKS		2005	DENSO CORP | TOYOTA MOTOR CORP		2010	GENERAL MOTORS CORP | GROUPE PSA
1993	TRICARICO D | MENZELLA G		1993	TRICARICO D | MENZELLA G		2005	DENSO CORP | TOYOTA MOTOR CORP		2010	GENERAL MOTORS CORP | GROUPE PSA
1988	UKR AGRIC ACAD | KIEV AUTO ROAD INST | KIEV POLY		1988	UKR AGRIC ACAD | KIEV AUTO ROAD INST | KIEV POLY		2005	DENSO CORP | TOYOTA MOTOR CORP		2010	GENERAL MOTORS CORP | GROUPE PSA
1985	VEB IFA-AUTOM LUDWI | VEB IFA-AUTOMOBILW		1985	VEB IFA-AUTOM LUDWI | VEB IFA-AUTOMOBILW		2005	DENSO CORP | TOYOTA MOTOR CORP		2011	GENERAL MOTORS CORP | GROUPE PSA
1988	VELINO VENTURES INC | BELLINO VENTURES IN		1988	VELINO VENTURES INC | BELLINO VENTURES IN		2005	DENSO CORP | TOYOTA MOTOR CORP		2011	GENERAL MOTORS CORP | GROUPE PSA
1985	VERENEY S | FUSION AIDED COMBUS		1985	VERENEY S | FUSION AIDED COMBUS		2005	DENSO CORP | TOYOTA MOTOR CORP		2012	GENERAL MOTORS CORP | GROUPE PSA
1986	VERENEY S | FUSION AIDED COMBUS		1986	VERENEY S | FUSION AIDED COMBUS		2005	DENSO CORP | TOYOTA MOTOR CORP		2012	GENERAL MOTORS CORP | GROUPE PSA
1992	VOLGA AUTOVAZ ASSOC | PORSCHE AUTOMOBIL HOLDING SE		1992	VOLGA AUTOVAZ ASSOC | PORSCHE AUTOMOBIL HOLDING SE		2005	DENSO CORP | TOYOTA MOTOR CORP		2012	GENERAL MOTORS CORP | GROUPE PSA
1995	VOLVO AB | HITACHI LTD		1995	VOLVO AB | HITACHI LTD		2006	DENSO CORP | TOYOTA MOTOR CORP		2012	GENERAL MOTORS CORP | GROUPE PSA
1991	VOLZHSK CAR WKS | AVTOBAZ STOCK CO		1991	VOLZHSK CAR WKS | AVTOBAZ STOCK CO		2006	DENSO CORP | TOYOTA MOTOR CORP		2012	GENERAL MOTORS CORP | GROUPE PSA
1988	VOROSH MECH ENG | KHARK ELECTROTYAZHM		1988	VOROSH MECH ENG | KHARK ELECTROTYAZHM		2006	DENSO CORP | TOYOTA MOTOR CORP		2012	GENERAL MOTORS CORP | GROUPE PSA
1992	VORSTEHER T | VORSTEHER B		1992	VORSTEHER T | VORSTEHER B		2006	DENSO CORP | TOYOTA MOTOR CORP		2012	GENERAL MOTORS CORP | GROUPE PSA
1985	WISCHERMANN J | BLANCHARD C G A		1985	WISCHERMANN J | BLANCHARD C G A		2006	DENSO CORP | TOYOTA MOTOR CORP		2012	GENERAL MOTORS CORP | GROUPE PSA
1991	WORKMAN ALAN J. | KNOWLTON JAMES L.		1991	WORKMAN ALAN J. | KNOWLTON JAMES L.		2006	DENSO CORP | TOYOTA MOTOR CORP		2012	GENERAL MOTORS CORP | GROUPE PSA
1995	YAN SHYH-MING | LII MAW-HUEI		1995	YAN SHYH-MING | LII MAW-HUEI		2006	DENSO CORP | TOYOTA MOTOR CORP		2012	GENERAL MOTORS CORP | GROUPE PSA
1996	ZAKHAROV A I | IVANKOV V V		1996	ZAKHAROV A I | IVANKOV V V		2006	DENSO CORP | TOYOTA MOTOR CORP		2013	GENERAL MOTORS CORP | GROUPE PSA
2003	EXXONMOBIL CORP | TOYOTA MOTOR CORP					2006	DENSO CORP | TOYOTA MOTOR CORP		2016	GENERAL MOTORS CORP | UNITED STATES OF AMERICA DEPARTMENT OF ENERGY
1998	TI Fluid Systems | TI AUTOMOTIVE					2006	DENSO CORP | TOYOTA MOTOR CORP		2012	GENERAL MOTORS CORP | WESTPORT FUEL SYSTEMS INC
1998	TI Fluid Systems | TI AUTOMOTIVE					2006	DENSO CORP | TOYOTA MOTOR CORP		2008	GH RITSUMEIKAN | HORIBA LTD.
2000	TI Fluid Systems | TI AUTOMOTIVE					2006	DENSO CORP | TOYOTA MOTOR CORP		2015	GOMECSYS B.V. NL | GROUPE PSA
1999	7188501 CANADA INC | HYDROGENICS CORP.					2006	DENSO CORP | TOYOTA MOTOR CORP		2015	GOMECSYS B.V. NL | GROUPE PSA
2006	A.E.B. S.R.L. | AEB SRL					2006	DENSO CORP | TOYOTA MOTOR CORP		2015	GOMECSYS B.V. NL | GROUPE PSA
2000	AB VOLVO (PUBL.) | VOLVO AB					2006	DENSO CORP | TOYOTA MOTOR CORP		2009	GOTO MASAMI | TS TECH CO LTD
2007	AB VOLVO (PUBL.) | VOLVO AB					2006	DENSO CORP | TOYOTA MOTOR CORP		2012	GREEN PROPULSION SA | PORSCHE AUTOMOBIL HOLDING SE
2007	AB VOLVO (PUBL.) | VOLVO AB					2007	DENSO CORP | TOYOTA MOTOR CORP		2009	GROUPE PSA | GENERAL MOTORS CORP
2007	AB VOLVO (PUBL.) | VOLVO AB					2007	DENSO CORP | TOYOTA MOTOR CORP		2012	HAGIMOTO Y | TOYOTA MOTOR CORP
1998	ABELL FOUND INC | PAICE LLC					2007	DENSO CORP | TOYOTA MOTOR CORP		2014	HANA ENG JAPAN CO LTD | MYCARPLAZA CORP | KYOYU CORP
2004	ADD IN KENKYUSHO KK | YAZAKI CORPORATION					2007	DENSO CORP | TOYOTA MOTOR CORP		2010	HANA TRADING&ENG CO LTD | GSI CORP | SAMJINYARD CO LTD
2000	ADELSHIN RINAT VAGISOVICH | ADELSHIN ALMIR VAGISOVICH					2007	DENSO CORP | TOYOTA MOTOR CORP		2011	HANGZHOU YINLUN TECHNOLOGY CO LTD | ZHEJIANG YINLUN MACHINERY CO LTD
1998	AFP MANUFACTURING CORP. | METAL TEXTILES CORP					2007	DENSO CORP | TOYOTA MOTOR CORP		2010	HASEGAWA RYO | TOYOTA MOTOR CORP
2005	AIDA ENGINEERING LTD. | NISSAN MOTOR CO. LTD.					2007	DENSO CORP | TOYOTA MOTOR CORP		2010	HASEGAWA RYO | TOYOTA MOTOR CORP
2000	AISAN INDUSTRY CO. LTD. | DENSO CORP					2007	DENSO CORP | TOYOTA MOTOR CORP		2012	HASHIMOTO K | TOYOTA MOTOR CORP
2001	AISAN INDUSTRY CO. LTD. | DENSO CORP					2007	DENSO CORP | TOYOTA MOTOR CORP		2011	HATANAKA KEITA | MITSUBISHI ELECTRIC CORP
2001	AISAN INDUSTRY CO. LTD. | DENSO CORP					2007	DENSO CORP | TOYOTA MOTOR CORP		2010	HAWORTH E | SILVA B
2006	AISAN INDUSTRY CO. LTD. | DENSO CORP | TOYOTA MOTOR CORP					2007	DENSO CORP | TOYOTA MOTOR CORP		2012	HEKMAN A J | VAN DER PANNE M
2006	AISAN INDUSTRY CO. LTD. | IKEDA TSUTOMU					2003	DENSO CORP | TOYOTA MOTOR CORP | AISAN INDUSTRY CO. LTD.		2008	HI-LEX CORP | DAEDONG MOVEL SYSTEM CO LTD | AUTOMOBILE IND ACE | HYUNDAI MOTOR CO.
1997	AISAN INDUSTRY CO. LTD. | TOYOTA MOTOR CORP					2007	DENSO CORP | TOYOTA MOTOR CORP | AISAN INDUSTRY CO. LTD.		2013	HIKARI SEIKO KK | HONDA MOTOR CO. LTD.(HONDA GIKEN KOGYO KK)
1999	AISAN INDUSTRY CO. LTD. | TOYOTA MOTOR CORP					2007	DENSO CORP | TOYOTA MOTOR CORP | TOYOTA BOSHOKU CORPORATION		2011	HIROSHIMA UNIVERSITY | DENSO CORP
2001	AISAN INDUSTRY CO. LTD. | TOYOTA MOTOR CORP					2000	DENSO MANUFACTURING ITALIA S.P.A. MAILAND/MIL IT | DAIMLER AG		2012	HITACHI LTD | SHIMADA NAOKI
2002	AISAN INDUSTRY CO. LTD. | TOYOTA MOTOR CORP					2000	DIAMOND DENKI KK | TOYOTA MOTOR CORP		2012	HITACHI LTD | SHIMADA NAOKI
2004	AISAN INDUSTRY CO. LTD. | TOYOTA MOTOR CORP					2003	DIAMOND DENKI KK | TOYOTA MOTOR CORP		2012	HITACHI LTD | UCHISE YOSHIFUMI
2004	AISAN INDUSTRY CO. LTD. | TOYOTA MOTOR CORP					2005	DIAMOND DENKI KK | TOYOTA MOTOR CORP		2009	HITACHI ZOSEN CORP. | TOYOTA MOTOR CORP
2005	AISAN INDUSTRY CO. LTD. | TOYOTA MOTOR CORP					2006	DIAMOND DENKI KK | TOYOTA MOTOR CORP		2013	HONDA MOTOR CO. LTD.(HONDA GIKEN KOGYO KK) | ASAHI KASEI CORP
2005	AISAN INDUSTRY CO. LTD. | TOYOTA MOTOR CORP					2006	DIAMOND DENKI KK | TOYOTA MOTOR CORP		2012	HONDA MOTOR CO. LTD.(HONDA GIKEN KOGYO KK) | AUTOLIV INC. | NISSIN KOGYO CO. LTD.
2006	AISAN INDUSTRY CO. LTD. | TOYOTA MOTOR CORP					1999	DINGES R J | PICKENS R		2010	HONDA MOTOR CO. LTD.(HONDA GIKEN KOGYO KK) | HATAMURA ENGINE RES OFFICE LTD | CHIBA UNIVERSITY | IDAJ CO LTD
2006	AISAN INDUSTRY CO. LTD. | TOYOTA MOTOR CORP					2002	DOUGLAS HOLDINGS INC. | Tecumseh Products Company | EUROMOTOR INC. | EVERGY INC. | LITTLE GIANT PUMP CO | HAYTON PROPERTY COMPANY LLC | M P PUMPS INC | CONVERGENT TECHNOLOGIES INTERNATIONAL INC. | VON WEISE GEAR COMPANY		2010	HONDA MOTOR CO. LTD.(HONDA GIKEN KOGYO KK) | HATAMURA ENGINE RES OFFICE LTD | IDAJ CO LTD | CHIBA UNIVERSITY
2007	AISAN INDUSTRY CO. LTD. | TOYOTA MOTOR CORP					1999	DOWDUPONT | DESIGN TECHNOLOGY & IRRIGATION LTD		2013	HONDA MOTOR CO. LTD.(HONDA GIKEN KOGYO KK) | KEIHIN CORP.
2007	AISAN INDUSTRY CO. LTD. | TOYOTA MOTOR CORP					2000	DR. ING. H.C. F. PORSCHE AKTIENGESELLSCHAFT 7 DE | MUHR & BENDER KG		2014	HONDA MOTOR CO. LTD.(HONDA GIKEN KOGYO KK) | KEIHIN CORP.
2007	AISIN SEIKI CO. LTD. | DENSO CORP					1998	DRECQ DANIEL | LOURADOUR GUY		2008	HONDA MOTOR CO. LTD.(HONDA GIKEN KOGYO KK) | KYOCERA CORP.
2005	AISIN SEIKI CO. LTD. | FUJIWAKI KENJI					2002	EATON CORP. | O'NEIL WALTER K.		2011	HONDA MOTOR CO. LTD.(HONDA GIKEN KOGYO KK) | MITSUI MINING & SMELTING CO. LTD.
2004	AISIN SEIKI CO. LTD. | KOMAZAWA OSAMU					2000	EBERSPACHER UNNA GMBH & CO. KG | DAIMLER AG		2011	HONDA MOTOR CO. LTD.(HONDA GIKEN KOGYO KK) | MITSUI MINING & SMELTING CO. LTD.
2006	AISIN SEIKI CO. LTD. | SUZUKI SHIGEMITSU					2006	ECOLE CENT PARIS | GROUPE PSA		2012	HONDA MOTOR CO. LTD.(HONDA GIKEN KOGYO KK) | MITSUI MINING & SMELTING CO. LTD.
2006	AISIN SEIKI CO. LTD. | TAKAMI SHIGEKI					2003	ELRINGKLINGER AG | TOYOTA MOTOR CORP		2010	HONDA MOTOR CO. LTD.(HONDA GIKEN KOGYO KK) | NGK INSULATORS LTD.
2004	AISIN SEIKI CO. LTD. | TOYOTA BOSHOKU CORPORATION | TOYOTA MOTOR CORP					2006	ELRINGKLINGER AG | VERITAS AG		2009	HONDA MOTOR CO. LTD.(HONDA GIKEN KOGYO KK) | NIPPON KEORI KAISHA
2006	AISIN SEIKI CO. LTD. | TOYOTA BOSHOKU CORPORATION | TOYOTA MOTOR CORP					2004	ELRINGKLINGER AG | WERZ ULRICH		2015	HONDA MOTOR CO. LTD.(HONDA GIKEN KOGYO KK) | NIPPON LEAKLESS IND CO LTD
2002	AISIN SEIKI CO. LTD. | TOYOTA MOTOR CORP					2005	ENDO HIROATSU | TOYOTA MOTOR CORP		2015	HONDA MOTOR CO. LTD.(HONDA GIKEN KOGYO KK) | NIPPON SEIKI CO. LTD.
2002	AISIN SEIKI CO. LTD. | TOYOTA MOTOR CORP					1997	ERLICHMAN ALEXANDER | SKULKIN VADIM		2010	HONDA MOTOR CO. LTD.(HONDA GIKEN KOGYO KK) | SANKEI GIKEN KOGYO KK
2002	AISIN SEIKI CO. LTD. | TOYOTA MOTOR CORP					1999	ERMERS ERWIN RICHARD | PIGGEN WILHELMUS ARNOLDUS JOSE		2010	HONDA MOTOR CO. LTD.(HONDA GIKEN KOGYO KK) | SANKEI GIKEN KOGYO KK
2002	AISIN SEIKI CO. LTD. | TOYOTA MOTOR CORP					2000	ERUM JH | KEIMYUNG FOUND		2013	HONDA MOTOR CO. LTD.(HONDA GIKEN KOGYO KK) | SHIMADZU CORP.
2002	AISIN SEIKI CO. LTD. | TOYOTA MOTOR CORP					2002	EVERGY INC. | Tecumseh Products Company | DOUGLAS HOLDINGS INC. | M P PUMPS INC | VON WEISE GEAR COMPANY | LITTLE GIANT PUMP CO | EUROMOTOR INC. | HAYTON PROPERTY COMPANY LLC | CONVERGENT TECHNOLOGIES INTERNATIONAL INC.		2014	HONDA MOTOR CO. LTD.(HONDA GIKEN KOGYO KK) | SHIMADZU CORP.
2003	AISIN SEIKI CO. LTD. | TOYOTA MOTOR CORP					2003	EXECUTIVE CO LTD | PARKS INDUSTRIES LLC		2016	HONDA MOTOR CO. LTD.(HONDA GIKEN KOGYO KK) | SHINDENGEN ELECTRIC MANUFACTURING CO. LTD.
2003	AISIN SEIKI CO. LTD. | TOYOTA MOTOR CORP					2001	EXXONMOBIL CORP | TOYOTA MOTOR CORP		2009	HONDA MOTOR CO. LTD.(HONDA GIKEN KOGYO KK) | SUMITOMO OSAKA CEMENT CO LTD
2003	AISIN SEIKI CO. LTD. | TOYOTA MOTOR CORP					2003	EZAKI SHUICHI | TOYOTA MOTOR CORP		2009	HONDA MOTOR CO. LTD.(HONDA GIKEN KOGYO KK) | UNIV MEIJI
2003	AISIN SEIKI CO. LTD. | TOYOTA MOTOR CORP					2004	FEDERAL-MOGUL CHASSIS LLC | TENNECO INC		2009	HONDA MOTOR CO. LTD.(HONDA GIKEN KOGYO KK) | UNIV MEIJI
2003	AISIN SEIKI CO. LTD. | TOYOTA MOTOR CORP					2006	FEDERAL-MOGUL CHASSIS LLC | TENNECO INC		2014	HONDA MOTOR CO. LTD.(HONDA GIKEN KOGYO KK) | ZF FRIEDRICHSHAFEN AG (GERMANY)
2003	AISIN SEIKI CO. LTD. | TOYOTA MOTOR CORP					2007	FEDERAL-MOGUL CHASSIS LLC | TENNECO INC		2013	HORIBA LTD. | PUBLIC INTEREST INC FOUND JAPAN AUTOMOBI
2003	AISIN SEIKI CO. LTD. | TOYOTA MOTOR CORP					2003	FEDOROV G B | FEDOROV B M		2010	HORRIAT J B | HORRIAT P R
2003	AISIN SEIKI CO. LTD. | TOYOTA MOTOR CORP					2003	FEDOROV G B | FEDOROV B M		2013	HYTRIB CORP GMBH | KHOVANSKIY V N
2004	AISIN SEIKI CO. LTD. | TOYOTA MOTOR CORP					2005	FEV EUROPE GMBH DE | UNIVERSITAET KASSEL DE		2011	HYUNDAI MOBIS CO LTD | HYUNDAI MOTOR CO. | KIA MOTORS CORP.
2004	AISIN SEIKI CO. LTD. | TOYOTA MOTOR CORP					2006	FEV GMBH | SSANGYONG MOTOR CO LTD		2011	HYUNDAI MOTOR CO. | AJOU UNIVERSITY
2004	AISIN SEIKI CO. LTD. | TOYOTA MOTOR CORP					2006	FEV GMBH | SSANGYONG MOTOR CO LTD		2010	HYUNDAI MOTOR CO. | EGTRONICS CO LTD
2005	AISIN SEIKI CO. LTD. | TOYOTA MOTOR CORP					2007	FIAT CHRYSLER AUTOMOBILES NV | DAIMLER AG | GENERAL MOTORS CORP | BAYERISCHE MOTOREN WERKE AG (BMW)		2010	HYUNDAI MOTOR CO. | HANYANG UNIVERSITY - (INDUSTRY-UNIVERSITY COOP. FDN)
2005	AISIN SEIKI CO. LTD. | TOYOTA MOTOR CORP					2007	FIAT CHRYSLER AUTOMOBILES NV | ENEA ENTE NUOVE TECNOLOGIE ENERGIA		2016	HYUNDAI MOTOR CO. | INHA UNIVERSITY
2005	AISIN SEIKI CO. LTD. | TOYOTA MOTOR CORP					2007	FIAT CHRYSLER AUTOMOBILES NV | NEW CARCO ACQUISITION LLC		2008	HYUNDAI MOTOR CO. | KIA MOTORS CORP.
2005	AISIN SEIKI CO. LTD. | TOYOTA MOTOR CORP					2007	FIAT CHRYSLER AUTOMOBILES NV | NEW CARCO ACQUISITION LLC		2008	HYUNDAI MOTOR CO. | KIA MOTORS CORP.
2005	AISIN SEIKI CO. LTD. | TOYOTA MOTOR CORP					2007	FIAT CHRYSLER AUTOMOBILES NV | NEW CARCO ACQUISITION LLC		2008	HYUNDAI MOTOR CO. | KIA MOTORS CORP.
2005	AISIN SEIKI CO. LTD. | TOYOTA MOTOR CORP					2007	FIAT CHRYSLER AUTOMOBILES NV | NEW CARCO ACQUISITION LLC		2008	HYUNDAI MOTOR CO. | KIA MOTORS CORP.
2006	AISIN SEIKI CO. LTD. | TOYOTA MOTOR CORP					2007	FIAT CHRYSLER AUTOMOBILES NV | NEW CARCO ACQUISITION LLC		2008	HYUNDAI MOTOR CO. | KIA MOTORS CORP.
2006	AISIN SEIKI CO. LTD. | TOYOTA MOTOR CORP					2007	FIAT CHRYSLER AUTOMOBILES NV | NEW CARCO ACQUISITION LLC		2008	HYUNDAI MOTOR CO. | KIA MOTORS CORP.
2006	AISIN SEIKI CO. LTD. | TOYOTA MOTOR CORP					2007	FIAT CHRYSLER AUTOMOBILES NV | NEW CARCO ACQUISITION LLC		2009	HYUNDAI MOTOR CO. | KIA MOTORS CORP.
2006	AISIN SEIKI CO. LTD. | TOYOTA MOTOR CORP					2007	FIAT CHRYSLER AUTOMOBILES NV | NEW CARCO ACQUISITION LLC		2009	HYUNDAI MOTOR CO. | KIA MOTORS CORP.
2006	AISIN SEIKI CO. LTD. | TOYOTA MOTOR CORP					2007	FIAT CHRYSLER AUTOMOBILES NV | NEW CARCO ACQUISITION LLC		2009	HYUNDAI MOTOR CO. | KIA MOTORS CORP.
2007	AISIN SEIKI CO. LTD. | TOYOTA MOTOR CORP					2007	FIAT CHRYSLER AUTOMOBILES NV | NEW CARCO ACQUISITION LLC		2009	HYUNDAI MOTOR CO. | KIA MOTORS CORP.
2007	AISIN SEIKI CO. LTD. | TOYOTA MOTOR CORP					2007	FIAT CHRYSLER AUTOMOBILES NV | NEW CARCO ACQUISITION LLC		2009	HYUNDAI MOTOR CO. | KIA MOTORS CORP.
2007	AISIN SEIKI CO. LTD. | TOYOTA MOTOR CORP					2007	FIAT CHRYSLER AUTOMOBILES NV | NEW CARCO ACQUISITION LLC		2010	HYUNDAI MOTOR CO. | KIA MOTORS CORP.
2007	AISIN SEIKI CO. LTD. | TOYOTA MOTOR CORP					2001	FIAT CHRYSLER AUTOMOBILES NV | RE FIORENTIN STEFANO		2010	HYUNDAI MOTOR CO. | KIA MOTORS CORP.
2007	AISIN SEIKI CO. LTD. | TOYOTA MOTOR CORP					2003	FIAT CHRYSLER AUTOMOBILES NV | RE FIORENTIN STEFANO		2010	HYUNDAI MOTOR CO. | KIA MOTORS CORP.
2007	AISIN SEIKI CO. LTD. | TOYOTA MOTOR CORP					2000	FISCHER GMBH BERNHARD | SIEMENS AKTIENGESELLSCHAFT		2010	HYUNDAI MOTOR CO. | KIA MOTORS CORP.
2007	AISIN SEIKI CO. LTD. | TOYOTA MOTOR CORP					2004	FLESSNER ERIC S | FLESSNER STEPHEN M		2011	HYUNDAI MOTOR CO. | KIA MOTORS CORP.
2007	AISIN SEIKI CO. LTD. | TOYOTA MOTOR CORP					1997	FORD MOTOR CO. | GERMAN AEROSPACE CENTER (DEUTSCHES ZENTRUM FUR LUFT-UND RAUMFAHRT)		2011	HYUNDAI MOTOR CO. | KIA MOTORS CORP.
2007	AISIN SEIKI CO. LTD. | TOYOTA MOTOR CORP					1997	FORD MOTOR CO. | GERMAN AEROSPACE CENTER (DEUTSCHES ZENTRUM FUR LUFT-UND RAUMFAHRT)		2011	HYUNDAI MOTOR CO. | KIA MOTORS CORP.
2007	AISIN SEIKI CO. LTD. | TOYOTA MOTOR CORP					2003	FORD MOTOR CO. | GIANNAMORE ARMAND		2011	HYUNDAI MOTOR CO. | KIA MOTORS CORP.
2007	AISIN SEIKI CO. LTD. | TOYOTA MOTOR CORP					2006	FORD MOTOR CO. | O'NEILL JONATHAN		2011	HYUNDAI MOTOR CO. | KIA MOTORS CORP.
2004	AISIN SEIKI CO. LTD. | TOYOTA MOTOR CORP | DENSO CORP					1998	FORD MOTOR CO. | TATA SONS LTD		2011	HYUNDAI MOTOR CO. | KIA MOTORS CORP.
2004	AISIN SEIKI CO. LTD. | UCHIYAMA MANUFACTURING CORP					2003	FORD MOTOR CO. | VOLVO AB		2011	HYUNDAI MOTOR CO. | KIA MOTORS CORP.
2002	AKHMETOV S A | AKHMETOV S S					2005	FORD MOTOR CO. | WARREN CHRISTOPHER		2011	HYUNDAI MOTOR CO. | KIA MOTORS CORP.
2002	ANGELS WORLD LLC | ANGEL LABS LLC					1999	FRAUNHOFER-GESELLSCHAFT ZUR FOERDERUNG DER ANG DE | EMCON TECHNOLOGIES GERMANY (AUGSBURG) GMBH 86 DE		2012	HYUNDAI MOTOR CO. | KIA MOTORS CORP.
2006	ANTONOV S | ANTONOV A I					2003	FREEPOWER LTD | TTL DYNAMICS LTD		2012	HYUNDAI MOTOR CO. | KIA MOTORS CORP.
2005	ARPA - AGENZIA REGIONALE PREVENZIONE E AMBIENTE DE | COLAMUSSI A					2002	FRENCHER J W | WENDELS A G		2012	HYUNDAI MOTOR CO. | KIA MOTORS CORP.
2004	ASAHI KASEI CORP | SHIMADZU CORP.					2007	FREUNDLICH S | DANDO C B		2012	HYUNDAI MOTOR CO. | KIA MOTORS CORP.
2005	ASANUMA TAKAMITSU | TOYOTA MOTOR CORP					1997	FUJI ELECTRIC HOLDINGS CO. LTD. | VOLVO AB		2012	HYUNDAI MOTOR CO. | KIA MOTORS CORP.
1998	ATKOCAITIS VLADAS | ATKOCAITIS STASYS					1997	FUJITSU LIMITED | TOYOTA INDUSTRIES CORPORATION		2012	HYUNDAI MOTOR CO. | KIA MOTORS CORP.
2003	AVIATION INDUSTRY CORPORATION OF CHINA (AVIC) | HILITE INT INC | SPX CORP.					1998	FUJITSU LIMITED | TOYOTA INDUSTRIES CORPORATION		2012	HYUNDAI MOTOR CO. | KIA MOTORS CORP.
2003	AVIATION INDUSTRY CORPORATION OF CHINA (AVIC) | HILITE INT INC | SPX CORP.					2005	FUJITSU LIMITED | TOYOTA MOTOR CORP		2012	HYUNDAI MOTOR CO. | KIA MOTORS CORP.
2003	AVIATION INDUSTRY CORPORATION OF CHINA (AVIC) | SPX CORP. | HILITE INT INC					2006	FUJITSU LIMITED | TOYOTA MOTOR CORP		2013	HYUNDAI MOTOR CO. | KIA MOTORS CORP.
2004	AVL GROUP | MAGNA INTERNATIONAL INC. | THIEN EDRIVES GMBH					2007	FUJITSU LIMITED | TOYOTA MOTOR CORP		2013	HYUNDAI MOTOR CO. | KIA MOTORS CORP.
2007	AWA PAPER MFG CO LTD | TOYOTA BOSHOKU CORPORATION					1999	FUSOU ENG KK | MITAC INTERNATIONAL CORP.		2013	HYUNDAI MOTOR CO. | KIA MOTORS CORP.
2001	BAKELIT KONSTR AB | HIELM ODD					2002	FUSOU ENG KK | MITAC INTERNATIONAL CORP.		2013	HYUNDAI MOTOR CO. | KIA MOTORS CORP.
2006	BASF SE | DAIICHI KIGENSO KAGAKU KOGYO KK					2007	FUTABA CORPFUTABA CORP. | TOYOTA MOTOR CORP		2014	HYUNDAI MOTOR CO. | KIA MOTORS CORP.
2000	BASF SE | VOSS KENNETH C.					2000	GENERAL ELECTRIC COMPANY | KOSTRUBANIC JAMES		2014	HYUNDAI MOTOR CO. | KIA MOTORS CORP.
2006	BAYERISCHE MOTOREN WERKE AG (BMW) | ANDRITZ AG					2004	GENERAL MOTORS CORP | FIAT CHRYSLER AUTOMOBILES NV		2014	HYUNDAI MOTOR CO. | KIA MOTORS CORP.
1998	BAYERISCHE MOTOREN WERKE AG (BMW) | CONTINENTAL AG (GERMANY FED. REP.)					2005	GENERAL MOTORS CORP | GROUPE PSA		2014	HYUNDAI MOTOR CO. | KIA MOTORS CORP.
2007	BAYERISCHE MOTOREN WERKE AG (BMW) | CONTINENTAL AG (GERMANY FED. REP.)					2007	GENERAL MOTORS CORP | GROUPE PSA		2015	HYUNDAI MOTOR CO. | KIA MOTORS CORP.
1999	BAYERISCHE MOTOREN WERKE AG (BMW) | DRAXLMAIER GRUPPE					2003	GENERAL MOTORS CORP | KUZIAK JR. WILLIAM R.		2015	HYUNDAI MOTOR CO. | KIA MOTORS CORP.
2007	BAYERISCHE MOTOREN WERKE AG (BMW) | FIAT CHRYSLER AUTOMOBILES NV | DAIMLER AG | GENERAL MOTORS CORP					1999	GENERAL MOTORS CORP | MITSUBISHI HEAVY INDUSTRIES LTD.		2015	HYUNDAI MOTOR CO. | KIA MOTORS CORP.
2007	BAYERISCHE MOTOREN WERKE AG (BMW) | GENERAL MOTORS CORP | FIAT CHRYSLER AUTOMOBILES NV | DAIMLER AG					2004	GENTHERM INC | VISTEON CORP.		2015	HYUNDAI MOTOR CO. | KIA MOTORS CORP.
2002	BAYERISCHE MOTOREN WERKE AG (BMW) | GROUPE PSA					2002	GIG ENG STOCK CO | SEMENIKHIN AUTOM EQUIP RES INST		2015	HYUNDAI MOTOR CO. | KIA MOTORS CORP.
2002	BAYERISCHE MOTOREN WERKE AG (BMW) | GROUPE PSA					2003	GM GLOBAL TECHNOLOGY OPERATIONS LLC ( N. D. US | AUTOMOTIVE LIGHTING REUTLINGEN GMBH 72762 REU DE		2016	HYUNDAI MOTOR CO. | KIA MOTORS CORP.
2003	BAYERISCHE MOTOREN WERKE AG (BMW) | GROUPE PSA					1997	GOMU NO INAKI KK | NHK SPRING CO. LTD.		2016	HYUNDAI MOTOR CO. | KIA MOTORS CORP.
2005	BAYERISCHE MOTOREN WERKE AG (BMW) | LUXEMBOURG PATENT SA					2004	GORALSKI JR. CHRISTIAN T. | FORD MOTOR CO.		2016	HYUNDAI MOTOR CO. | KIA MOTORS CORP.
1999	BAYERISCHE MOTOREN WERKE AG (BMW) | MAHLE GMBH					2003	GRIGORYANTS R A | KHARCHENKO V P		2016	HYUNDAI MOTOR CO. | KIA MOTORS CORP.
2004	BAYERISCHE MOTOREN WERKE AG (BMW) | MAHLE GMBH					2003	GRIGORYANTS R A | KHARCHENKO V P		2008	HYUNDAI MOTOR CO. | KIA MOTORS CORP. | DONG HEE IND CO LTD
1997	BAYERISCHE MOTOREN WERKE AG (BMW) | MODINE MANUFACTURING CO					2003	GRIGORYANTS R A | KHARCHENKO V P		2012	HYUNDAI MOTOR CO. | KIA MOTORS CORP. | INZICONTROLS CO LTD
1999	BAYERISCHE MOTOREN WERKE AG (BMW) | NORSK HYDRO ASA | ATZ-EVUS APPL & TECHNIKZENT ENERGIEVERFA					2003	GRIGORYANTS R A | KHARCHENKO V P		2011	HYUNDAI MOTOR CO. | KIA MOTORS CORP. | NGK INSULATORS LTD.
2004	BAYERISCHE MOTOREN WERKE AG (BMW) | PORSCHE AUTOMOBIL HOLDING SE | DAIMLER AG					2007	GUNZE LTD. | HONDA MOTOR CO. LTD.(HONDA GIKEN KOGYO KK)		2011	HYUNDAI MOTOR CO. | KIA MOTORS CORP. | SEOUL NATIONAL UNIVERSITY
1999	BAYERISCHE MOTOREN WERKE AG (BMW) | SIEMENS AKTIENGESELLSCHAFT					1997	HAGERTY DOLORES A | RICHMOND TOM A		2008	HYUNDAI MOTOR CO. | KIA MOTORS CORP. | YOOSUNG ENTERPRISE CO LTD
2004	BAYERISCHE MOTOREN WERKE AG (BMW) | TACHTLER JOACHIM					2004	HANIL USA L.L.C. | TI AUTOMOTIVE L.L.C. | TI AUTOMOTIVE		2014	HYUNDAI MOTOR CO. | MANN + HUMMEL GMBH
2002	BB BISUTA YG | BISTA INC | SANKEI GIKEN KOGYO KK					1997	HANNA FURNACE CORP | HITACHI LTD		2011	HYUNDAI MOTOR CO. | NGK INSULATORS LTD.
1998	BC SEISAKUSHO KK | TOKYO KOKI KK					2005	HARADA TOSHIKAZU | TOYOTA MOTOR CORP		2011	HYUNDAI MOTOR CO. | SEOUL NATIONAL UNIVERSITY
2002	BECKENBACH B | COLLINS R K					2006	HARGROVE JOHN W. ESQUIRE COURT APPOINTED TRUSTEE | HARGROVE ESQUIRE JOHN W.		2015	HYUNDAI MOTOR CO. | SEOUL NATIONAL UNIVERSITY
2005	BENAVIDES TERRAZAS J | FARAON CHAUL ZAKKA J C					2006	HARGROVE JOHN W. ESQUIRE COURT APPOINTED TRUSTEE | HARGROVE ESQUIRE JOHN W.		2008	HYUNDAI MOTOR CO. | SL CORP | KIA MOTORS CORP.
2005	BENUSSI G | BENUSSI F					2007	HARMON JR. JAMES V. | THERMAL POWER RECOVERY LLC		2013	HYUNDAI WIA CORP | HYUNDAI MOTOR CO.
2006	BERGMANN ROLAND | KIRNIG HANS					1997	HARNESS HARRY | HARNESS HENRY		2011	IAV GMBH ING AUTO & VERKEHR | BENTELER INTERNATIONAL AG
2007	BERN AUTIENGESELLSCHAFT | BORGWARNER INC.					2002	HAYTON PROPERTY COMPANY LLC | VON WEISE GEAR COMPANY | LITTLE GIANT PUMP CO | DOUGLAS HOLDINGS INC. | CONVERGENT TECHNOLOGIES INTERNATIONAL INC. | Tecumseh Products Company | M P PUMPS INC | EUROMOTOR INC.		2014	IBIDEN CO. LTD. | TOYOTA MOTOR CORP
2002	BEYER HANS-ERNST | BOSCH (ROBERT) GMBH					1999	HDM PRODUCTS INC. | DYNAGEAR INC | AMERICAN AXLE & MANUFACTURING HOLDINGS INC.		2011	IMAGINEERING INC | TOYOTA MOTOR CORP
2004	BI-PHASE TECHNOLOGIES LLC | POWER SOLUTIONS INT INC					2005	HEHLE B | GOETZGER C		2009	INGERSOLL-RAND CO. LTD. | DONALDSON CO. INC.
2000	BLUE LEAF I.P. INC. | CNH INDUSTRIAL NV					2002	HENI LEGAL REPRESENTATIVE IRMGARD | DAIMLER AG		2014	INSTITUT FRANCAIS DU PETROLE | SCALEO CHIP | SILICON MOBILITY
2000	BLUE LEAF I.P. INC. | CNH INDUSTRIAL NV					2006	HIGASHIMORI HIROTAKA | MITSUBISHI HEAVY INDUSTRIES LTD.		2013	IRMA FR | GROUPE PSA
2001	BLUE LEAF I.P. INC. | CNH INDUSTRIAL NV					2006	HIGASHITANI KOSUKE | HONDA MOTOR CO. LTD.(HONDA GIKEN KOGYO KK) | YASUI YUJI		2010	ISUZU MOTORS LTD. | JIDOSHA BUHIN KOGYO KK
2003	BOECKING FRIEDRICH | BOSCH (ROBERT) GMBH					2002	HILITE IND AUTOMOTIVE LP | AVIATION INDUSTRY CORPORATION OF CHINA (AVIC) | HILITE INT INC | SPX CORP.		2009	ISUZU MOTORS LTD. | TOYOTA MOTOR CORP
2002	BONTAZ CENT SA | BONTAZ R & D CENT					2004	HILITE IND AUTOMOTIVE LP | AVIATION INDUSTRY CORPORATION OF CHINA (AVIC) | HILITE INT INC | SPX CORP.		2009	ISUZU MOTORS LTD. | TOYOTA MOTOR CORP
2001	BOOM MOVEMENT LLC | DIRECTED LLC | DEFINITIVE TECHNOLOGY INC | POLK AUDIO INC					2003	HILITE INT INC | AVIATION INDUSTRY CORPORATION OF CHINA (AVIC) | SPX CORP.		2010	ISUZU MOTORS LTD. | TOYOTA MOTOR CORP
2006	BORGWARNER LUDWIGSBURG GMBH DE | SCHERDEL INNOTEC FORSCHUNGS- UND ENTWICKLUNGS- DE					2000	HILITE INT INC | SPX CORP. | AVIATION INDUSTRY CORPORATION OF CHINA (AVIC)		2009	J EBERSPACHER GMBH & CO KG | VOLVO AB
2006	BORNTRAGER S | BORNTRAGER J					1997	HIRAOKA TOSHIHIKO | NIPPON EKOSU KK		2012	J EBERSPACHER GMBH & CO KG | WITZENMANN GMBH
2006	BORNTRAGER S | BORNTRAGER J					2004	HITACHI LTD | AKAMATSU MASUO		2011	JAE S M | MAN S P
1997	BORUKHOV LEONID | RASSIN VALERY					2006	HITACHI LTD | ASANO SEIJI		2010	JEONG AN CO LTD | E & D CO LTD
1997	BOSAL EMISSION CONTROL SYSTEMS NV | SCAMBIA HOLDINGS CYPRUS LTD					1997	HITACHI LTD | HANNA FURNACE CORP		2015	JILIN SHENGXIANG MACHINERY MFG CO LTD | UNIV BEIHUA
1998	BOSAL EMISSION CONTROL SYSTEMS NV | SCAMBIA HOLDINGS CYPRUS LTD					2007	HITACHI LTD | KUBO JUN		2011	JONG M P | JONG G P
2003	BOSCH (ROBERT) GMBH | CASAL KULZER ANDRE-FRANCISCO					2003	HITACHI LTD | NAKAGAWA SHINJI		2010	JTEKT CORP (FORMERLY KOYO SEIKO CO LTD) | TOYOTA MOTOR CORP
2003	BOSCH (ROBERT) GMBH | EQUITABLE IP HOLDINGS LLC					2007	HITACHI LTD | NAKAMURA MAKOTO		2010	JTEKT CORP (FORMERLY KOYO SEIKO CO LTD) | TOYOTA MOTOR CORP | AISIN SEIKI CO. LTD.
2001	BOSCH (ROBERT) GMBH | FORD MOTOR CO.					1997	HITACHI LTD | NISSAN MOTOR CO. LTD.		2011	KAMIYA MUNEHIRO | TOYOTA MOTOR CORP
2004	BOSCH (ROBERT) GMBH | LEDERLE KARL-BERNHARD					1997	HITACHI LTD | NISSAN MOTOR CO. LTD.		2013	KEIHIN CORP. | HONDA MOTOR CO. LTD.(HONDA GIKEN KOGYO KK)
1999	BOSCH (ROBERT) GMBH | UHL STEPHAN					1997	HITACHI LTD | NISSAN MOTOR CO. LTD.		2014	KEIHIN CORP. | HONDA MOTOR CO. LTD.(HONDA GIKEN KOGYO KK)
1998	BOSCH (ROBERT) GMBH | VISTEON CORP.					1998	HITACHI LTD | NISSAN MOTOR CO. LTD.		2008	KELEM H | KELEM E
1999	BOSCH (ROBERT) GMBH | VISTEON CORP.					2002	HITACHI LTD | NISSAN MOTOR CO. LTD.		2008	KIA MOTORS CORP. | HYUNDAI MOTOR CO.
1999	BOSCH (ROBERT) GMBH | VISTEON CORP.					2006	HITACHI LTD | NISSAN MOTOR CO. LTD.		2008	KIA MOTORS CORP. | HYUNDAI MOTOR CO.
2000	BOSCH (ROBERT) GMBH | VISTEON CORP.					2007	HITACHI LTD | NISSAN MOTOR CO. LTD.		2008	KIA MOTORS CORP. | HYUNDAI MOTOR CO.
2001	BOSCH (ROBERT) GMBH | VISTEON CORP.					2003	HITACHI LTD | TOYOTA MOTOR CORP		2008	KIA MOTORS CORP. | HYUNDAI MOTOR CO.
2001	BOSCH (ROBERT) GMBH | VISTEON CORP.					2002	HK ENGINE COMPONENTS LLC | HK MACHINED PARTS LLC		2008	KIA MOTORS CORP. | HYUNDAI MOTOR CO.
2002	BOSCH (ROBERT) GMBH | VISTEON CORP.					1999	HOKKAIDO RYOKAKU TETSUDO KK | NISHINIPPON RYOKYAKU TETSUDO KK | HITACHI LTD		2008	KIA MOTORS CORP. | HYUNDAI MOTOR CO.
2002	BOSCH (ROBERT) GMBH | VISTEON CORP.					2001	HOLLEY PERFORMANCE PROD INC | QFT HOLDINGS INC | DEMON FUEL SYSTEMS INC.		2008	KIA MOTORS CORP. | HYUNDAI MOTOR CO.
2002	BOSCH (ROBERT) GMBH | VISTEON CORP.					1997	HOLLEY PERFORMANCE PROD INC | DEMON FUEL SYSTEMS INC. | QFT HOLDINGS INC		2008	KIA MOTORS CORP. | HYUNDAI MOTOR CO.
2002	BOSCH (ROBERT) GMBH | VISTEON CORP.					1999	HOLLEY PERFORMANCE PROD INC | DEMON FUEL SYSTEMS INC. | QFT HOLDINGS INC		2008	KIA MOTORS CORP. | HYUNDAI MOTOR CO.
2002	BOSCH (ROBERT) GMBH | VISTEON CORP.					2007	HOLLEY PERFORMANCE PROD INC | DEMON FUEL SYSTEMS INC. | QFT HOLDINGS INC		2008	KIA MOTORS CORP. | HYUNDAI MOTOR CO.
2002	BOSCH (ROBERT) GMBH | VISTEON CORP.					1999	HOLLEY PERFORMANCE PROD INC | QFT HOLDINGS INC | DEMON FUEL SYSTEMS INC.		2008	KIA MOTORS CORP. | HYUNDAI MOTOR CO.
2003	BOSCH (ROBERT) GMBH | VISTEON CORP.					2003	HOLLEY PERFORMANCE PROD INC | QFT HOLDINGS INC | DEMON FUEL SYSTEMS INC.		2008	KIA MOTORS CORP. | HYUNDAI MOTOR CO.
2003	BOSCH (ROBERT) GMBH | VISTEON CORP.					2006	HONDA MOTOR CO. LTD.(HONDA GIKEN KOGYO KK) | 3M CO		2009	KIA MOTORS CORP. | HYUNDAI MOTOR CO.
2003	BOSCH (ROBERT) GMBH | VISTEON CORP.					2006	HONDA MOTOR CO. LTD.(HONDA GIKEN KOGYO KK) | ABE NORIYUKI		2009	KIA MOTORS CORP. | HYUNDAI MOTOR CO.
2003	BOSCH (ROBERT) GMBH | VISTEON CORP.					2006	HONDA MOTOR CO. LTD.(HONDA GIKEN KOGYO KK) | AKAGI TAKASHI		2009	KIA MOTORS CORP. | HYUNDAI MOTOR CO.
2003	BOSCH (ROBERT) GMBH | VISTEON CORP.					2005	HONDA MOTOR CO. LTD.(HONDA GIKEN KOGYO KK) | DAIDO STEEL CO. LTD.		2009	KIA MOTORS CORP. | HYUNDAI MOTOR CO.
2004	BOSCH (ROBERT) GMBH | VISTEON CORP.					2007	HONDA MOTOR CO. LTD.(HONDA GIKEN KOGYO KK) | DENSO CORP		2010	KIA MOTORS CORP. | HYUNDAI MOTOR CO.
2007	BOSCH (ROBERT) GMBH | VISTEON CORP.					2007	HONDA MOTOR CO. LTD.(HONDA GIKEN KOGYO KK) | DENSO CORP		2010	KIA MOTORS CORP. | HYUNDAI MOTOR CO.
2007	BOSCH (ROBERT) GMBH | VISTEON CORP.					2005	HONDA MOTOR CO. LTD.(HONDA GIKEN KOGYO KK) | H-ONE CO LTD		2010	KIA MOTORS CORP. | HYUNDAI MOTOR CO.
2005	BOSCH (ROBERT) GMBH | WIRTH RALF					2005	HONDA MOTOR CO. LTD.(HONDA GIKEN KOGYO KK) | HAMAOKA SEIJI		2010	KIA MOTORS CORP. | HYUNDAI MOTOR CO.
1997	BRAINWORKS CO LTD | HOSHINO H					2000	HONDA MOTOR CO. LTD.(HONDA GIKEN KOGYO KK) | HIRATA KK		2010	KIA MOTORS CORP. | HYUNDAI MOTOR CO.
2003	BRAUN HANS-PETER | BOSCH (ROBERT) GMBH					2004	HONDA MOTOR CO. LTD.(HONDA GIKEN KOGYO KK) | HONDA KINZOKU GIJUTSU KK | MIYAMOTO KOGYOSHO KK		2010	KIA MOTORS CORP. | HYUNDAI MOTOR CO.
1999	BRUNSWICK CORP. | LAND 'N' SEA DISTRIBUTING INC.					2001	HONDA MOTOR CO. LTD.(HONDA GIKEN KOGYO KK) | HORI YOSHIAKI		2010	KIA MOTORS CORP. | HYUNDAI MOTOR CO.
2000	BRUNSWICK CORP. | LAND 'N' SEA DISTRIBUTING INC.					2006	HONDA MOTOR CO. LTD.(HONDA GIKEN KOGYO KK) | IIDA DENKI KOGYO KK		2010	KIA MOTORS CORP. | HYUNDAI MOTOR CO.
2001	BRUNSWICK CORP. | LAND 'N' SEA DISTRIBUTING INC.					1998	HONDA MOTOR CO. LTD.(HONDA GIKEN KOGYO KK) | KEIHIN CORP.		2011	KIA MOTORS CORP. | HYUNDAI MOTOR CO.
2003	BRUNSWICK CORP. | LAND 'N' SEA DISTRIBUTING INC.					2007	HONDA MOTOR CO. LTD.(HONDA GIKEN KOGYO KK) | KEIHIN CORP.		2011	KIA MOTORS CORP. | HYUNDAI MOTOR CO.
2004	BRUNSWICK CORP. | LAND 'N' SEA DISTRIBUTING INC.					2007	HONDA MOTOR CO. LTD.(HONDA GIKEN KOGYO KK) | KEIHIN CORP.		2012	KIA MOTORS CORP. | HYUNDAI MOTOR CO.
2004	BRUNSWICK CORP. | LAND 'N' SEA DISTRIBUTING INC.					2007	HONDA MOTOR CO. LTD.(HONDA GIKEN KOGYO KK) | MAHLE GMBH		2012	KIA MOTORS CORP. | HYUNDAI MOTOR CO.
2005	BRUNSWICK CORP. | LAND 'N' SEA DISTRIBUTING INC.					2003	HONDA MOTOR CO. LTD.(HONDA GIKEN KOGYO KK) | NGK INSULATORS LTD.		2012	KIA MOTORS CORP. | HYUNDAI MOTOR CO.
2006	BU X L | BU H M					2003	HONDA MOTOR CO. LTD.(HONDA GIKEN KOGYO KK) | NGK INSULATORS LTD.		2012	KIA MOTORS CORP. | HYUNDAI MOTOR CO.
2002	BULYZHEV E M | BULYZHEV EH E					2003	HONDA MOTOR CO. LTD.(HONDA GIKEN KOGYO KK) | NGK INSULATORS LTD.		2012	KIA MOTORS CORP. | HYUNDAI MOTOR CO.
2006	BUSH POWER | DIK CO LTD					2003	HONDA MOTOR CO. LTD.(HONDA GIKEN KOGYO KK) | NIPPON LIGHT METAL HOLDINGS CO. LTD.		2013	KIA MOTORS CORP. | HYUNDAI MOTOR CO.
1997	CALARASANU GEORGE | ONU BOGDAN					2003	HONDA MOTOR CO. LTD.(HONDA GIKEN KOGYO KK) | NIPPON PISTON RING CO LTD		2013	KIA MOTORS CORP. | HYUNDAI MOTOR CO.
2000	CALSONIC KANSEI CORP. | NISSAN MOTOR CO. LTD.					2006	HONDA MOTOR CO. LTD.(HONDA GIKEN KOGYO KK) | NTN CORP.		2013	KIA MOTORS CORP. | HYUNDAI MOTOR CO.
1997	CALSONIC KANSEI CORP. | TGK KK					2006	HONDA MOTOR CO. LTD.(HONDA GIKEN KOGYO KK) | NTN CORP.		2014	KIA MOTORS CORP. | HYUNDAI MOTOR CO.
1998	CATERPILLAR INC. | BAYERISCHE MOTOREN WERKE AG (BMW)					2006	HONDA MOTOR CO. LTD.(HONDA GIKEN KOGYO KK) | NTN CORP.		2014	KIA MOTORS CORP. | HYUNDAI MOTOR CO.
2006	CATERPILLAR INC. | EATON CORP.					2006	HONDA MOTOR CO. LTD.(HONDA GIKEN KOGYO KK) | NTN CORP.		2014	KIA MOTORS CORP. | HYUNDAI MOTOR CO.
2004	CENTRE NATIONAL DE LA RECHERCHE SCIENTIFIC | GROUPE PSA					2003	HONDA MOTOR CO. LTD.(HONDA GIKEN KOGYO KK) | ORBITAL ENGINE CO AUSTRALIA PTY LTD		2015	KIA MOTORS CORP. | HYUNDAI MOTOR CO.
2007	CENTRE NATIONAL DE RECHERCHE SCIENTIFIQUE FR | GROUPE PSA					2003	HONDA MOTOR CO. LTD.(HONDA GIKEN KOGYO KK) | PANASONIC CORPORATION		2015	KIA MOTORS CORP. | HYUNDAI MOTOR CO.
2001	CHEVORDAEV V M | ABDUL K A K					2003	HONDA MOTOR CO. LTD.(HONDA GIKEN KOGYO KK) | PANASONIC CORPORATION		2015	KIA MOTORS CORP. | HYUNDAI MOTOR CO.
2005	CHOI K J | NAM G S					2007	HONDA MOTOR CO. LTD.(HONDA GIKEN KOGYO KK) | SANKEI GIKEN KOGYO KK		2015	KIA MOTORS CORP. | HYUNDAI MOTOR CO.
2004	CHUBU ELECTRIC POWER CO INC | ZH FINE CERAMICS CENT					2002	HONDA MOTOR CO. LTD.(HONDA GIKEN KOGYO KK) | TANAKA SEIMITSU KOGYO KK		2015	KIA MOTORS CORP. | HYUNDAI MOTOR CO.
2006	CHUO HATSUJO KK | SAKAMOTO KOGYO KK					2004	HONDA MOTOR CO. LTD.(HONDA GIKEN KOGYO KK) | TASHIRO MASAHIKO		2014	KIA MOTORS CORP. | MAHLE GMBH | HYUNDAI MOTOR CO.
1997	CNH INDUSTRIAL NV | BLUE LEAF I.P. INC.					2005	HONDA TAKAYOSHI | DENSO CORP		2011	KIA MOTORS CORP. | NGK INSULATORS LTD. | HYUNDAI MOTOR CO.
2000	CNH INDUSTRIAL NV | BLUE LEAF I.P. INC.					2004	HUSQVARNA AB | KOHLER ANDERS		2011	KNOB ENGINES SRO | CESKE VYSOKE UCENI TECH V PRAZE FAKULTA
2002	CNH INDUSTRIAL NV | BLUE LEAF I.P. INC.					2005	HYUK J J | HER S H		2016	KOBE CERAMICS CORP | NITTAN VALVE CO LTD
2002	COMPAGNIE DE SAINT-GOBAIN | TOYOTA MOTOR CORP					2006	HYUNDAI MOTOR CO. | BANG SUNG-HOON		2014	KOJIMA PRESS INDUSTRY CO LTD | HYUNDAI MOTOR CO. | KIA MOTORS CORP.
2006	CONTINENTAL AG (GERMANY FED. REP.) | BENTELER INTERNATIONAL AG					2003	HYUNDAI MOTOR CO. | JIN JEONG-SIK		2008	KOJIMA PRESS INDUSTRY CO LTD | TOYOTA MOTOR CORP
2007	CONTINENTAL AG (GERMANY FED. REP.) | BORGWARNER INC.					1999	HYUNDAI MOTOR CO. | KIA MOTORS CORP.		2012	KOMATSU LTD. | JR EAST GROUP
2006	CONTINENTAL AG (GERMANY FED. REP.) | KYOCERA CORP.					2003	HYUNDAI MOTOR CO. | KIA MOTORS CORP.		2015	KOPLA CO LTD | HYUNDAI MOTOR CO. | KIA MOTORS CORP.
2006	CONTINENTAL AG (GERMANY FED. REP.) | PORSCHE AUTOMOBIL HOLDING SE					2006	HYUNDAI MOTOR CO. | KIA MOTORS CORP.		2013	KUMAMOTO UNIVERSITY | BOSCH (ROBERT) GMBH
2000	CONTINENTAL AG (GERMANY FED. REP.) | SIEMENS AKTIENGESELLSCHAFT					2007	HYUNDAI MOTOR CO. | KIA MOTORS CORP.		2012	KUZNETSOV N S | GOSPODINOV V S
2005	CONTINENTAL AG (GERMANY FED. REP.) | TOYOTA MOTOR CORP					2007	HYUNDAI MOTOR CO. | KIA MOTORS CORP.		2008	KYOCERA CORP. | HONDA MOTOR CO. LTD.(HONDA GIKEN KOGYO KK)
2004	CONTINENTAL AUTOMOTIVE FRANCE TOULOUSE FR | CONTINENTAL AG (GERMANY FED. REP.)					2007	HYUNDAI MOTOR CO. | KIA MOTORS CORP.		2009	KYOCERA CORP. | HONDA MOTOR CO. LTD.(HONDA GIKEN KOGYO KK)
1998	COSMIC RES PRODN CENTRE MED TECHN GOODS | SALYUT CONSTR BUR					2007	HYUNDAI MOTOR CO. | KIA MOTORS CORP.		2008	LIN Q | LIN S
1998	CUMMINS INC. | CNH INDUSTRIAL NV					2007	HYUNDAI MOTOR CO. | KIA MOTORS CORP.		2009	LUXEMBOURG PATENT SA | BAYERISCHE MOTOREN WERKE AG (BMW)
2003	D'ARRIGO ANGELO | CONTINENTAL AG (GERMANY FED. REP.)					2002	IAV GMBH ING AUTO & VERKEHR | PORSCHE AUTOMOBIL HOLDING SE		2012	MACKEY D E | COOLEY R
2005	DAIDO STEEL CO. LTD. | HONDA MOTOR CO. LTD.(HONDA GIKEN KOGYO KK)					2007	IBIDEN CO. LTD. | TOYOTA MOTOR CORP		2008	MAGNESIUM ELEKTRON LTD | SOLVAY S.A.
2007	DAIICHI KIGENSO KAGAKU KOGYO KK | BASF SE					2001	ICT KK | INT CATALYST TECHNOLOGY INC		2009	MAGNESIUM ELEKTRON LTD | SOLVAY S.A.
2000	DAIKIN SEISAKUSHO KK | EXEDY CORP.					2002	IGARASHI SHINYA | HITACHI LTD		2013	MAHLE GMBH | BAYERISCHE MOTOREN WERKE AG (BMW)
2003	DAIMLER AG | BORGWARNER TURBO SYSTEMS GMBH 67292 KIRCHHEIM DE					2007	IM U J | HAN I S		2008	MAHLE GMBH | GUE SUNG ENPLA CO LTD
2003	DAIMLER AG | CONTINENTAL AG (GERMANY FED. REP.)					2002	IMMSI SPA TORINO | UNIVERSITY OF MILAN		2008	MAHLE GMBH | NISSAN MOTOR CO. LTD.
2002	DAIMLER AG | FEDERAL-MOGUL NUERNBERG GMBH 90441 NUERNBERG DE					1999	INSTITUT FRANCAIS DU PETROLE | GROUPE PSA		2014	MAHLE GMBH | TOYOTA MOTOR CORP
1999	DAIMLER AG | FUEL CELL SYSTEMS GMBH					2003	INSTITUT FRANCAIS DU PETROLE | GROUPE PSA		2009	MANN + HUMMEL GMBH | MAHLE GMBH
2000	DAIMLER AG | FUEL CELL SYSTEMS GMBH					1998	INSTITUT FRANCAIS DU PETROLE | ROSI SA		2013	MANN + HUMMEL GMBH | MODINE MANUFACTURING CO
2000	DAIMLER AG | FUEL CELL SYSTEMS GMBH					2002	INTEGRAL POWERTRAIN LTD | DRIVETEC UK LTD		2008	MANN + HUMMEL GMBH | PARKER HANNIFIN CORP.
2001	DAIMLER AG | FUEL CELL SYSTEMS GMBH					2006	ISHIKAWA GASKET CO LTD | TOYOTA MOTOR CORP		2016	MARUYASU IND CO LTD | DENSO CORP
2005	DAIMLER AG | MEINTSCHEL JENS					2006	ISHIKAWA P CO LTD | ISUZU MOTORS LTD.		2010	MASSACHUSETTS INSTITUTE OF TECHNOLOGY | FORD MOTOR CO.
2001	DANFOSS A/S | SENSATA TECHNOLOGIES LTD					1997	ISUZU CERAMICS KENKYUJO KK | ISUZU MOTORS LTD.		2010	MATSUNAGA AKIO | TOYOTA MOTOR CORP
2005	DEERE & CO. | KEYS II GARY STONE					2006	ISUZU MOTORS LTD. | MASHIKO TATSUO		2009	MAZDA MOTOR CORP. | COSMO ENERGY HOLDINGS CO LTD
2001	DEFINITIVE TECHNOLOGY INC | POLK AUDIO INC | BOOM MOVEMENT LLC | DIRECTED LLC					2005	ISUZU MOTORS LTD. | MIZUNO A		2010	MAZDA MOTOR CORP. | MITSUBISHI ELECTRIC CORP
2002	DELPHI AUTOMOTIVE PLC | GROUPE PSA					2002	ISUZU MOTORS LTD. | OTICS CORPORATION		2011	MAZDA MOTOR CORP. | MITSUBISHI ELECTRIC CORP
2005	DELPHI AUTOMOTIVE PLC | GROUPE PSA					2005	ITO HIROSHI KK | TOYOTA MOTOR CORP		2011	MAZDA MOTOR CORP. | MITSUBISHI ELECTRIC CORP
1997	DEMON FUEL SYSTEMS INC. | HOLLEY PERFORMANCE PROD INC | QFT HOLDINGS INC					2003	ITOYAMA HIROYUKI | NISSAN MOTOR CO. LTD.		2012	MAZDA MOTOR CORP. | MITSUBISHI ELECTRIC CORP
2001	DEMON FUEL SYSTEMS INC. | HOLLEY PERFORMANCE PROD INC | QFT HOLDINGS INC					2001	IWAI JIDOSHA BUHIN KOGYO GK | KOBAYASHI PHARMACEUTICAL CO LTD		2015	MAZDA MOTOR CORP. | MITSUBISHI ELECTRIC CORP
2002	DEMON FUEL SYSTEMS INC. | HOLLEY PERFORMANCE PROD INC | QFT HOLDINGS INC					2006	IWAMI MASAO | IWAMI MASASHI		2015	MAZDA MOTOR CORP. | MITSUBISHI ELECTRIC CORP
2000	DENSO CORP | AISAN INDUSTRY CO. LTD.					2006	IWIS MOTORSYSTEME GMBH & CO KG | INA-HOLDING SCHAEFFLER KG		2016	MAZDA MOTOR CORP. | MITSUBISHI ELECTRIC CORP
2001	DENSO CORP | AISAN INDUSTRY CO. LTD.					2006	IWIS MOTORSYSTEME GMBH & CO KG | INA-HOLDING SCHAEFFLER KG		2011	MAZDA MOTOR CORP. | NGK SPARK PLUG CO. LTD.
2006	DENSO CORP | AISAN INDUSTRY CO. LTD.					2007	JANG Y S | LEE B C		2011	MAZDA MOTOR CORP. | NGK SPARK PLUG CO. LTD.
2007	DENSO CORP | AISAN INDUSTRY CO. LTD.					2000	JOHNSON MATTHEY PLC | THOMPSETT DAVID		2014	MAZDA MOTOR CORP. | TSUCHIYA SEISAKUSHO KK
2006	DENSO CORP | AISIN SEIKI CO. LTD. | TOYOTA MOTOR CORP					2006	JONG-HYUN B | YOUNG-MI B		2008	MCCLANAHAN A E | 3B TECHNOLOGIES II
2007	DENSO CORP | HONDA MOTOR CO. LTD.(HONDA GIKEN KOGYO KK)					2003	JR EAST GROUP | HITACHI LTD		2012	MCE-5 DEVELOPMENT FR | VIANNEY RABHI FR
2003	DENSO CORP | IWANAMI SHIGEKI					1998	JTEKT CORP (FORMERLY KOYO SEIKO CO LTD) | NAKANISHI KINZOKU KOGYO KK		2014	MCMASTER UNIVERSITY | FIAT CHRYSLER AUTOMOBILES NV
2005	DENSO CORP | KAWAMURA JUN					2002	JXTG HOLDINGS INC | NISSAN MOTOR CO. LTD.		2013	MEOTEC GMBH & CO KG | PORSCHE AUTOMOBIL HOLDING SE
2005	DENSO CORP | MINISTRY OF ECONOMY TRADE AND INDUSTRY					2004	K2R YG | TANAKA S		2012	MERITOR INC | TRICO PROD CORP | PARTHENON METAL WORKS LLC | TENNECO INC
2005	DENSO CORP | MINISTRY OF ECONOMY TRADE AND INDUSTRY					2003	KAMKHADZE SHOTA | KHARITONASHVILI VALERIAN		2012	MIKUNI CORP. | KOKOKU INTECH KK
2007	DENSO CORP | TANAKA TOSHIHIRO					2004	KARL OTTO SCHMIDT DR ING | HARTMANN SVEN | BOSCH (ROBERT) GMBH		2015	MILITARY ACAD ARMED FORCES AIR DEFENCE | RUSSIAN FEDERATION MIN DEFENCE
2007	DENSO CORP | TANAKA TOSHIHIRO					2001	KATCON SA DE CV | DELPHI AUTOMOTIVE PLC		2010	MINAMI MASAHIRO | TOYOTA MOTOR CORP
1997	DENSO CORP | TOYOTA BOSHOKU CORPORATION					2007	KATO H | KATO SEISAKUSHO KK		2011	MINAMI MASAHIRO | TOYOTA MOTOR CORP
2001	DENSO CORP | TOYOTA BOSHOKU CORPORATION					2005	KATO NAOTO | TOYOTA MOTOR CORP		2009	MINISTRY OF ECONOMY TRADE AND INDUSTRY | MITSUI MINING & SMELTING CO. LTD.
2002	DENSO CORP | TOYOTA BOSHOKU CORPORATION					2005	KAWAHARA T | IMAGINEERING INC		2011	MITRI M | VON LAVANTE A
2001	DENSO CORP | TOYOTA INDUSTRIES CORPORATION | TOYOTA MOTOR CORP					2007	KAWASE KENICHIRO | TOYOTA MOTOR CORP		2013	MITSUBISHI CHEMICAL HOLDINGS CORP. | TOYOTA MOTOR CORP
2007	DENSO CORP | TOYOTA INDUSTRIES CORPORATION | TOYOTA MOTOR CORP					2003	KEDU ELECTRIC CO LTD | DENSO CORP		2011	MITSUBISHI ELECTRIC CORP | HAMATANI YUTARO
1997	DENSO CORP | TOYOTA MOTOR CORP					2006	KEES DON ANDREAS JOSEPHINE | FORD MOTOR CO.		2009	MITSUBISHI ELECTRIC CORP | MAZDA MOTOR CORP.
1997	DENSO CORP | TOYOTA MOTOR CORP					2003	KEIHIN CORP. | HONDA MOTOR CO. LTD.(HONDA GIKEN KOGYO KK)		2012	MITSUBISHI ELECTRIC CORP | MAZDA MOTOR CORP.
1998	DENSO CORP | TOYOTA MOTOR CORP					2004	KEIHIN CORP. | HONDA MOTOR CO. LTD.(HONDA GIKEN KOGYO KK)		2008	MITSUBISHI MOTORS CORP. | MITSUBISHI HEAVY INDUSTRIES LTD.
1999	DENSO CORP | TOYOTA MOTOR CORP					2007	KEIHIN CORP. | KAWASAKI HEAVY INDUSTRIES LTD		2013	MITSUI ENGINEERING & SHIPBUILDING CO LTD | BOSCH (ROBERT) GMBH
2000	DENSO CORP | TOYOTA MOTOR CORP					2000	KEIMYUNG FOUND | ERUM JH		2012	MITSUI MINING & SMELTING CO. LTD. | HONDA MOTOR CO. LTD.(HONDA GIKEN KOGYO KK)
2000	DENSO CORP | TOYOTA MOTOR CORP					2003	KHARCHENKO V P | GRIGORYANTS R A		2014	MITSUI MINING & SMELTING CO. LTD. | HONDA MOTOR CO. LTD.(HONDA GIKEN KOGYO KK)
2000	DENSO CORP | TOYOTA MOTOR CORP					2003	KHARITONASHVILI VALERIAN | KAMKHADZE SHOTA		2010	MITSUI MINING & SMELTING CO. LTD. | KUMAMOTO UNIVERSITY
2000	DENSO CORP | TOYOTA MOTOR CORP					2007	KHUAKO R A | KHUAKO A YU		2011	MITSUI MINING & SMELTING CO. LTD. | NAKAHARA CO LTD | MACHIDA CORP KK
2000	DENSO CORP | TOYOTA MOTOR CORP					2000	KIA MOTORS CORP. | HYUNDAI MOTOR CO.		2013	MIYAMOTO-SMITH M | ILLINOIS TOOL WORKS INC.
2000	DENSO CORP | TOYOTA MOTOR CORP					2003	KIA MOTORS CORP. | HYUNDAI MOTOR CO.		2013	MODINE MANUFACTURING CO | MANN + HUMMEL GMBH
2001	DENSO CORP | TOYOTA MOTOR CORP					2005	KIA MOTORS CORP. | HYUNDAI MOTOR CO.		2009	NADA MITSUHIRO | TOYOTA MOTOR CORP
2001	DENSO CORP | TOYOTA MOTOR CORP					2007	KIA MOTORS CORP. | HYUNDAI MOTOR CO.		2009	NADA MITSUHIRO | TOYOTA MOTOR CORP
2001	DENSO CORP | TOYOTA MOTOR CORP					2007	KIA MOTORS CORP. | HYUNDAI MOTOR CO.		2010	NADA MITSUHIRO | TOYOTA MOTOR CORP
2002	DENSO CORP | TOYOTA MOTOR CORP					2007	KIA MOTORS CORP. | HYUNDAI MOTOR CO.		2010	NADA MITSUHIRO | TOYOTA MOTOR CORP
2003	DENSO CORP | TOYOTA MOTOR CORP					2007	KIA MOTORS CORP. | HYUNDAI MOTOR CO.		2010	NADA MITSUHIRO | TOYOTA MOTOR CORP
2003	DENSO CORP | TOYOTA MOTOR CORP					2007	KIA MOTORS CORP. | HYUNDAI MOTOR CO.		2011	NAGANO SHOTA | TSUZUKI NAOYUKI | TOYOTA MOTOR CORP
2003	DENSO CORP | TOYOTA MOTOR CORP					2007	KIA MOTORS CORP. | HYUNDAI MOTOR CO.		2012	NAGOYA UNIVERSITY | DENSO CORP
2003	DENSO CORP | TOYOTA MOTOR CORP					2007	KIA MOTORS CORP. | HYUNDAI MOTOR CO.		2010	NAGOYA UNIVERSITY | TOYOTA MOTOR CORP
2004	DENSO CORP | TOYOTA MOTOR CORP					2007	KIA MOTORS CORP. | HYUNDAI MOTOR CO.		2013	NEAL TECHNOLOGIES INC | NEAL E
2004	DENSO CORP | TOYOTA MOTOR CORP					2003	KIHARA TERUO | HONDA MOTOR CO. LTD.(HONDA GIKEN KOGYO KK)		2010	NGK INSULATORS LTD. | HONDA MOTOR CO. LTD.(HONDA GIKEN KOGYO KK)
2004	DENSO CORP | TOYOTA MOTOR CORP					2005	KOBAYASHI ISAMU | TOYOTA MOTOR CORP		2012	NGK SPARK PLUG CO. LTD. | SUMITOMO ELECTRIC INDUSTRIES LTD.
2004	DENSO CORP | TOYOTA MOTOR CORP					2004	KOJI TSUKAMOTO | NOK CORP.		2014	NICHIAS CORP. | TOYOTA MOTOR CORP
2004	DENSO CORP | TOYOTA MOTOR CORP					2005	KOJIMA PRESS INDUSTRY CO LTD | NOK CORP.		2014	NICHIAS CORP. | TOYOTA MOTOR CORP
2004	DENSO CORP | TOYOTA MOTOR CORP					2003	KOMAROV S S | RYL S A		2012	NIHON UNIVERSITY | DENSO CORP | TOYOTA MOTOR CORP
2004	DENSO CORP | TOYOTA MOTOR CORP					2003	KOMATSU LTD. | LETOURNEAU INC		2011	NIPPON CARBURETER CO LTD | NATIONAL INSTITUTE FOR MATERIALS SCIENCE
2004	DENSO CORP | TOYOTA MOTOR CORP					2001	KONIECZNY JÖRG-ROMAN | CONTINENTAL AG (GERMANY FED. REP.)		2011	NIPPON CARBURETER CO LTD | NATIONAL INSTITUTE FOR MATERIALS SCIENCE
2004	DENSO CORP | TOYOTA MOTOR CORP					2001	KOO KWANGMO | JOHNSON MATTHEY PLC		2014	NIPPON CHEMICAL INDUSTRIAL CO LTD | KAO CORP. | TOYOTA MOTOR CORP
2004	DENSO CORP | TOYOTA MOTOR CORP					2000	KOVACIC ERIKA | KOVACIC NATASA		2012	NIPPON PISTON RING CO LTD | HONDA MOTOR CO. LTD.(HONDA GIKEN KOGYO KK)
2004	DENSO CORP | TOYOTA MOTOR CORP					2002	KRAMMER RUPERT | ZF FRIEDRICHSHAFEN AG (GERMANY)		2013	NIPPON PISTON RING CO LTD | NISSAN MOTOR CO. LTD.
2004	DENSO CORP | TOYOTA MOTOR CORP					2007	KRUPPE T | UEBERDIEK M		2013	NIPPON PISTON RING CO LTD | NITTAN VALVE CO LTD
2005	DENSO CORP | TOYOTA MOTOR CORP					2007	KTM MOTORRAD AG | KTM AG		2011	NIPPON PISTON RING CO LTD | SUBARU CORP (FORMERLY FUJI HEAVY INDUSTRIES)
2005	DENSO CORP | TOYOTA MOTOR CORP					2007	KTM MOTORRAD AG | KTM AG		2013	NIPPON SEKISO KOGYO KK | TOYOTA MOTOR CORP
2005	DENSO CORP | TOYOTA MOTOR CORP					2007	KUMAMOTO UNIVERSITY | TOYOTA MOTOR CORP		2009	NIPPON STEEL & SUMITOMO METAL CORP | FUKUJU KOGYO KK
2005	DENSO CORP | TOYOTA MOTOR CORP					2005	KYOCERA CORP. | TOYOTA MOTOR CORP		2009	NIPPON THERMOSTAT CO LTD | TOYOTA MOTOR CORP
2005	DENSO CORP | TOYOTA MOTOR CORP					1998	KYORITSU YUKI KOGYO | NOK CORP.		2012	NIPPON YAKIN KOGYO CO LTD | KOMATSU LTD.
2005	DENSO CORP | TOYOTA MOTOR CORP					1999	LASTOVETSKII L E | FEDIK I I		2010	NISSAN MOTOR CO. LTD. | HITACHI LTD
2005	DENSO CORP | TOYOTA MOTOR CORP					2002	LEE HAN-SHENG | DELPHI AUTOMOTIVE PLC		2009	NISSAN MOTOR CO. LTD. | KOBE STEEL LTD.
2005	DENSO CORP | TOYOTA MOTOR CORP					2005	LEE J S | GA H J		2008	NISSAN MOTOR CO. LTD. | NIPPON PISTON RING CO LTD
2005	DENSO CORP | TOYOTA MOTOR CORP					2002	LENZING THOMAS | BOSCH (ROBERT) GMBH		2009	NISSAN MOTOR CO. LTD. | SANDEN HOLDING CORP.
2005	DENSO CORP | TOYOTA MOTOR CORP					2000	LI JUN | FORD MOTOR CO.		2009	NISSAN MOTOR CO. LTD. | SANDEN HOLDING CORP.
2005	DENSO CORP | TOYOTA MOTOR CORP					2007	LINDENMAIER AG | SYCOTEC GMBH&CO KG		2009	NISSAN MOTOR CO. LTD. | SANDEN HOLDING CORP.
2005	DENSO CORP | TOYOTA MOTOR CORP					2007	LINDENMAIER GMBH | SYCOTEC GMBH&CO KG		2012	NISSAN MOTOR CO. LTD. | VALEO S.A.
2005	DENSO CORP | TOYOTA MOTOR CORP					2007	LOGGERS H | VERSTEEG G		2015	NITTAN VALVE CO LTD | KOBE CERAMICS CORP
2005	DENSO CORP | TOYOTA MOTOR CORP					2007	LOGGERS H | VERSTEEG G		2010	NOGI YOSHITO | TOYOTA MOTOR CORP
2005	DENSO CORP | TOYOTA MOTOR CORP					2000	LOOKHOLDER SCOTT | LOOKHOLDER DALE | JUSTH LORI		2013	NSK-WARNER K.K. | TOYOTA MOTOR CORP
2006	DENSO CORP | TOYOTA MOTOR CORP					2006	LÖSCHE-TER HORST TOBIAS | PORSCHE AUTOMOBIL HOLDING SE		2014	OCAMPO P S D | OCAMPO P J D
2006	DENSO CORP | TOYOTA MOTOR CORP					1998	LYSENKO A A | IVANOV E N		2013	OKUNO S | OKUNO I
2006	DENSO CORP | TOYOTA MOTOR CORP					2003	M P PUMPS INC | EVERGY INC. | HAYTON PROPERTY COMPANY LLC | LITTLE GIANT PUMP CO | DOUGLAS HOLDINGS INC. | Tecumseh Products Company | CONVERGENT TECHNOLOGIES INTERNATIONAL INC.		2011	OMG INTELLECTUAL PROPERTIES PTE LTD | HHO SW LTD
2006	DENSO CORP | TOYOTA MOTOR CORP					2006	MAEHARA FUYUKI | DENSO CORP		2014	OSAKA PREFECTURE UNIVERSITY | TOYOTA MOTOR CORP
2006	DENSO CORP | TOYOTA MOTOR CORP					2007	MAGNA INTERNATIONAL INC. | BAYERISCHE MOTOREN WERKE AG (BMW)		2008	OSAKAGAS | DENSO CORP
2006	DENSO CORP | TOYOTA MOTOR CORP					2007	MAGNA INTERNATIONAL INC. | FEICHTINGER STEFAN		2008	OTICS CORPORATION | MITSUBISHI MOTORS CORP.
2006	DENSO CORP | TOYOTA MOTOR CORP					2007	MAGNA INTERNATIONAL INC. | INA-HOLDING SCHAEFFLER KG		2013	OTICS CORPORATION | SUBARU CORP (FORMERLY FUJI HEAVY INDUSTRIES)
2006	DENSO CORP | TOYOTA MOTOR CORP					2002	MAHLE GMBH | BAYERISCHE MOTOREN WERKE AG (BMW)		2014	OTICS CORPORATION | TOYOTA MOTOR CORP
2006	DENSO CORP | TOYOTA MOTOR CORP					2005	MAHLE GMBH | CONTINENTAL AG (GERMANY FED. REP.)		2009	POLITECHNIKA SLASKA PSTROWSKI | KOWALIK ELEKTRONIKA-INFORMATYKA LESZEK
2006	DENSO CORP | TOYOTA MOTOR CORP					1999	MAHLE GMBH | CUMMINS INC.		2008	PORSCHE AUTOMOBIL HOLDING SE | AVIATION INDUSTRY CORPORATION OF CHINA (AVIC)
2006	DENSO CORP | TOYOTA MOTOR CORP					2005	MAHLE GMBH | FRAENKISCHE ROHRWERK KIRCHNER		2008	PORSCHE AUTOMOBIL HOLDING SE | BOSCH (ROBERT) GMBH
2006	DENSO CORP | TOYOTA MOTOR CORP					2005	MAN DIESEL ENGINES AND TURBINE GERMAN SUBSIDIARY | PORSCHE AUTOMOBIL HOLDING SE		2008	PORSCHE AUTOMOBIL HOLDING SE | CONTINENTAL AG (GERMANY FED. REP.)
2006	DENSO CORP | TOYOTA MOTOR CORP					1998	MAROCCO GREGORY M | COLLETTI GREGORY J		2010	PORSCHE AUTOMOBIL HOLDING SE | CONTINENTAL AG (GERMANY FED. REP.)
2006	DENSO CORP | TOYOTA MOTOR CORP					1998	MARUYASU IND CO LTD | NIPPON SEKISO KOGYO KK | TOYOTA MOTOR CORP		2013	PORSCHE AUTOMOBIL HOLDING SE | CONTINENTAL AG (GERMANY FED. REP.)
2006	DENSO CORP | TOYOTA MOTOR CORP					2004	MARUYASU IND CO LTD | TOYOTA MOTOR CORP		2009	PORSCHE AUTOMOBIL HOLDING SE | GROUPE PSA
2006	DENSO CORP | TOYOTA MOTOR CORP					2007	MASUDA HIROSHI | YANMAR CO LTD		2008	PORSCHE AUTOMOBIL HOLDING SE | MAHLE GMBH
2007	DENSO CORP | TOYOTA MOTOR CORP					2006	MATERIAL SCI CORP . | CANFIELD COATING LLC | WORLD CLASS CORRUGATING LLC		2012	PORSCHE AUTOMOBIL HOLDING SE | TECHNOFIRST
2007	DENSO CORP | TOYOTA MOTOR CORP					1997	MATT MISKIMIN | NYBERG BO		2012	RAG FOUNDATION | VOSS HOLDING GMBH & CO KG
2007	DENSO CORP | TOYOTA MOTOR CORP					2006	MAZDA MOTOR CORP. | KOKOKU INTECH KK		2008	RENAULT SA | CONTINENTAL AG (GERMANY FED. REP.)
2007	DENSO CORP | TOYOTA MOTOR CORP					2002	MCS MOBILE CONTROL SYSTEMS SA | AB ELEKTRONIK GMBH		2012	RICARDO PLC | MALAYSIA PROTON CO LTD
2007	DENSO CORP | TOYOTA MOTOR CORP					2005	MEINTSCHEL JENS | DAIMLER AG		2012	RICARDO PLC | PERUSAHAAN OTOMOBIL NASIONAL BERHAD
2007	DENSO CORP | TOYOTA MOTOR CORP					2000	MICHIGAN MOTOR CORP | MOBILE AUTOMOTIVE TECHNOLOGIES LLC		2009	ROECHLING AUTOMOTIVE SE & CO AG | BAYERISCHE MOTOREN WERKE AG (BMW)
2007	DENSO CORP | TOYOTA MOTOR CORP					2000	MICHIGAN MOTOR CORP | MOBILE AUTOMOTIVE TECHNOLOGIES LLC		2008	ROLLS ROYCE HOLDINGS PLC | ISATEC GMBH
2007	DENSO CORP | TOYOTA MOTOR CORP					2001	MICHIGAN MOTOR CORP | MOBILE AUTOMOTIVE TECHNOLOGIES LLC		2008	ROSEN I K | BUCHANAN N A
2007	DENSO CORP | TOYOTA MOTOR CORP					2003	MICHIGAN MOTOR CORP | MOBILE AUTOMOTIVE TECHNOLOGIES LLC		2010	ROYAL DUTCH/SHELL GROUP OF COS | CODEXIS INC.
2007	DENSO CORP | TOYOTA MOTOR CORP					2004	MICHIGAN MOTOR CORP | MOBILE AUTOMOTIVE TECHNOLOGIES LLC		2015	SAEIDI A A | KIANI M
2007	DENSO CORP | TOYOTA MOTOR CORP					2004	MICHIGAN MOTOR CORP | MOBILE AUTOMOTIVE TECHNOLOGIES LLC		2009	SAKAMOTO KOGYO KK | TOYOTA MOTOR CORP
2003	DENSO CORP | TOYOTA MOTOR CORP | AISAN INDUSTRY CO. LTD.					2007	MIKUNI CORP. | KAWASAKI HEAVY INDUSTRIES LTD		2010	SAMSUNG SDI CO LTD | BOSCH (ROBERT) GMBH
2007	DENSO CORP | TOYOTA MOTOR CORP | AISAN INDUSTRY CO. LTD.					1997	MILLENIUM DESIGNS C | DECORULE LTD		2010	SAMSUNG SDI CO LTD | BOSCH (ROBERT) GMBH
2007	DENSO CORP | TOYOTA MOTOR CORP | TOYOTA BOSHOKU CORPORATION					1999	MILLES D H | GAULT A J		2010	SAMSUNG SDI CO LTD | BOSCH (ROBERT) GMBH
2000	DENSO MANUFACTURING ITALIA S.P.A. MAILAND/MIL IT | DAIMLER AG					2003	MINISTRY OF ECONOMY TRADE AND INDUSTRY | TAIHEIYO CEMENT CORP		2010	SAMSUNG SDI CO LTD | BOSCH (ROBERT) GMBH
2000	DIAMOND DENKI KK | TOYOTA MOTOR CORP					2002	MITAC INTERNATIONAL CORP. | MITSUBISHI MOTORS CORP.		2012	SAMSUNG SDI CO LTD | BOSCH (ROBERT) GMBH
2003	DIAMOND DENKI KK | TOYOTA MOTOR CORP					2004	MITAC INTERNATIONAL CORP. | MITSUBISHI MOTORS CORP.		2014	SAMSUNG SDI CO LTD | BOSCH (ROBERT) GMBH
2005	DIAMOND DENKI KK | TOYOTA MOTOR CORP					2004	MITAC INTERNATIONAL CORP. | MITSUBISHI MOTORS CORP.		2008	SANG G H | IM S K
2006	DIAMOND DENKI KK | TOYOTA MOTOR CORP					2004	MITAC INTERNATIONAL CORP. | MITSUBISHI MOTORS CORP.		2009	SANKEN ELECTRIC CO. LTD. | DENSO CORP
2006	DIAMOND DENKI KK | TOYOTA MOTOR CORP					1999	MITSUBA CORP. | HONDA MOTOR CO. LTD.(HONDA GIKEN KOGYO KK)		2008	SANWA PACKING IND CO LTD | KOBE STEEL LTD.
1999	DINGES R J | PICKENS R					1999	MITSUBA CORP. | HONDA MOTOR CO. LTD.(HONDA GIKEN KOGYO KK)		2013	SATO S | SAWADA F
2002	DOUGLAS HOLDINGS INC. | Tecumseh Products Company | EUROMOTOR INC. | EVERGY INC. | LITTLE GIANT PUMP CO | HAYTON PROPERTY COMPANY LLC | M P PUMPS INC | CONVERGENT TECHNOLOGIES INTERNATIONAL INC. | VON WEISE GEAR COMPANY					2005	MITSUBISHI ELECTRIC CORP | NISSAN MOTOR CO. LTD.		2012	SAWADA F | SATO S
1999	DOWDUPONT | DESIGN TECHNOLOGY & IRRIGATION LTD					2007	MITSUBISHI HEAVY INDUSTRIES LTD. | TOYOTA MOTOR CORP		2010	SAWAYAMA AKIRA | TOYOTA MOTOR CORP
2000	DR. ING. H.C. F. PORSCHE AKTIENGESELLSCHAFT 7 DE | MUHR & BENDER KG					2004	Mitsubishi Jidosha Kogyo K.K.,JP | ICT Co. Ltd.,JP | International Catalyst Technology Inc. Auburn Hills Mich. US		2008	SCHENCK ZU SCHWEINSBERG ALEXANDER | BOSCH (ROBERT) GMBH
1998	DRECQ DANIEL | LOURADOUR GUY					2006	MITSUBISHI MOTORS CORP. | DOWA HOLDINGS CO LTD		2008	SCHWEITZER D | SCHWEITZER J
2002	EATON CORP. | O'NEIL WALTER K.					2005	MITSUBISHI MOTORS CORP. | MILLENNIUM GATE TECHNOLOGY CO LTD		2011	SEG AUTOMOTIVE GERMANY GMBH DE | BOSCH (ROBERT) GMBH
2000	EBERSPACHER UNNA GMBH & CO. KG | DAIMLER AG					2004	MITSUBISHI MOTORS CORP. | MITAC INTERNATIONAL CORP.		2013	SEI-SERVIZI ECONOMIA & INGEGNERIA | MECCANOTECNICA UMBRA SPA | ENEA MATTEI SPA
2006	ECOLE CENT PARIS | GROUPE PSA					2007	MITSUBISHI MOTORS CORP. | MITSUBISHI ELECTRIC CORP		2013	SEIKO CORPORATION | MAZDA MOTOR CORP.
2003	ELRINGKLINGER AG | TOYOTA MOTOR CORP					2007	MITSUBISHI MOTORS CORP. | MIYOSHI YUSHI KK		2013	SEOUL NATIONAL UNIVERSITY | HYUNDAI MOTOR CO.
2006	ELRINGKLINGER AG | VERITAS AG					2006	MITSUBISHI MOTORS CORP. | MURATA SHINICHI		2016	SEOUL NATIONAL UNIVERSITY | HYUNDAI MOTOR CO.
2004	ELRINGKLINGER AG | WERZ ULRICH					2006	MITSUBISHI MOTORS CORP. | MURATA SHINICHI		2015	SEOUL NATIONAL UNIVERSITY | HYUNDAI MOTOR CO. | KIA MOTORS CORP.
2005	ENDO HIROATSU | TOYOTA MOTOR CORP					2004	MITSUBISHI MOTORS CORP. | NAGOYA UNIVERSITY		2012	SHANDONG XINYA IND CO LTD | TSINGHUA UNIVERSITY
1997	ERLICHMAN ALEXANDER | SKULKIN VADIM					2006	MITSUBISHI MOTORS CORP. | UNIVERSITY OF TOKYO		2012	SHANGHAI IMS AUTOMOBILE CONTROL SYSTEM | SHANGHAI AIMINGSI AUTOMOBILE ELECTRONIC
1999	ERMERS ERWIN RICHARD | PIGGEN WILHELMUS ARNOLDUS JOSE					2002	MITSUI ENGINEERING & SHIPBUILDING CO LTD | MEIDENSHA CORP		2014	SHANXI TIANDI COAL MECHANICAL EQUIP CO | CHINA COAL TECHNOLOGY & ENG GROUP RES IN
2000	ERUM JH | KEIMYUNG FOUND					2005	MITSUI ENGINEERING & SHIPBUILDING CO LTD | PORSCHE AUTOMOBIL HOLDING SE		2014	SHANXI TIANDI COAL MECHANICAL EQUIP CO | CHINA COAL TECHNOLOGY & ENG GROUP RES IN
2002	EVERGY INC. | Tecumseh Products Company | DOUGLAS HOLDINGS INC. | M P PUMPS INC | VON WEISE GEAR COMPANY | LITTLE GIANT PUMP CO | EUROMOTOR INC. | HAYTON PROPERTY COMPANY LLC | CONVERGENT TECHNOLOGIES INTERNATIONAL INC.					2005	MITSUI MINING & SMELTING CO. LTD. | DAIKIN INDUSTRIES LTD		2014	SHANXI TIANDI COAL MECHANICAL EQUIP CO | CHINA COAL TECHNOLOGY & ENG GROUP RES IN
2003	EXECUTIVE CO LTD | PARKS INDUSTRIES LLC					2005	MIYAHARA HIDEKI | TOYOTA MOTOR CORP		2014	SHANXI TIANDI COAL MECHANICAL EQUIP CO | CHINA COAL TECHNOLOGY & ENG GROUP RES IN
2001	EXXONMOBIL CORP | TOYOTA MOTOR CORP					2003	MIZUNO A | ISUZU MOTORS LTD.		2015	SHANXI TIANDI COAL MECHANICAL EQUIP CO | CHINA COAL TECHNOLOGY & ENG GROUP RES IN
2003	EZAKI SHUICHI | TOYOTA MOTOR CORP					2004	MIZUNO A | ISUZU MOTORS LTD.		2013	SHIMADZU CORP. | HONDA MOTOR CO. LTD.(HONDA GIKEN KOGYO KK)
2004	FEDERAL-MOGUL CHASSIS LLC | TENNECO INC					2001	MOBILE AUTOMOTIVE TECHNOLOGIES LLC | MICHIGAN MOTOR CORP		2016	SHINDENGEN ELECTRIC MANUFACTURING CO. LTD. | HONDA MOTOR CO. LTD.(HONDA GIKEN KOGYO KK)
2006	FEDERAL-MOGUL CHASSIS LLC | TENNECO INC					2001	MOBILE AUTOMOTIVE TECHNOLOGIES LLC | MICHIGAN MOTOR CORP		2012	SHINKU RIKO KK | RICHSTONE LTD
2007	FEDERAL-MOGUL CHASSIS LLC | TENNECO INC					2002	MOBILE AUTOMOTIVE TECHNOLOGIES LLC | MICHIGAN MOTOR CORP		2010	SHINODA MASASHI | TOYOTA MOTOR CORP
2003	FEDOROV G B | FEDOROV B M					1997	MODINE MANUFACTURING CO | BAYERISCHE MOTOREN WERKE AG (BMW)		2010	SHINSHU UNIVERSITY | USUI KOKUSAI SANGYO KK | NOMURA UNISON CO LTD
2003	FEDOROV G B | FEDOROV B M					1999	MONFOR PHILIP A | MONFOR ALEXANDER O		2011	SOLVAY S.A. | FILTRAUTO
2005	FEV EUROPE GMBH DE | UNIVERSITAET KASSEL DE					2001	MONFOR PHILIP A | MONFOR ALEXANDER O		2011	SOLVAY S.A. | FILTRAUTO
2006	FEV GMBH | SSANGYONG MOTOR CO LTD					2004	MONTELEONE ALFRED | WEIT BRIAN		2012	SOLVAY S.A. | FILTRAUTO SA
2006	FEV GMBH | SSANGYONG MOTOR CO LTD					2003	MORI MASASHI | HONDA MOTOR CO. LTD.(HONDA GIKEN KOGYO KK)		2013	SOLVAY S.A. | SOGEFI FILTRATION LTD
2007	FIAT CHRYSLER AUTOMOBILES NV | DAIMLER AG | GENERAL MOTORS CORP | BAYERISCHE MOTOREN WERKE AG (BMW)					1997	MOSC TYRE WKS | SALZGITTER AG		2010	SOUTH CHINA UNIVERSITY OF TECHNOLOGY | ZHONGSHAN HUANNENG ELECTRONIC TECHNOLOGY
2007	FIAT CHRYSLER AUTOMOBILES NV | ENEA ENTE NUOVE TECNOLOGIE ENERGIA					2006	MURATA SHINICHI | MITSUBISHI MOTORS CORP.		2009	STANFIELD R E | FARSTAD K D
2007	FIAT CHRYSLER AUTOMOBILES NV | NEW CARCO ACQUISITION LLC					2003	NAAR J J | NAAR C A		2008	STEEP | RENAULT SA
2007	FIAT CHRYSLER AUTOMOBILES NV | NEW CARCO ACQUISITION LLC					2006	NAGAE MASAHIRO | TOYOTA MOTOR CORP		2008	STX CORP | PUSAN NATIONAL UNIVERSITY
2007	FIAT CHRYSLER AUTOMOBILES NV | NEW CARCO ACQUISITION LLC					2006	NAGAE MASAHIRO | TOYOTA MOTOR CORP		2009	SUBARU CORP (FORMERLY FUJI HEAVY INDUSTRIES) | DAIKYONISHIKAWA CORP
2007	FIAT CHRYSLER AUTOMOBILES NV | NEW CARCO ACQUISITION LLC					2000	NAGOYA MEKKI KOGYO KK | NGK SPARK PLUG CO. LTD.		2009	SUBARU CORP (FORMERLY FUJI HEAVY INDUSTRIES) | MITSUBISHI ELECTRIC CORP
2007	FIAT CHRYSLER AUTOMOBILES NV | NEW CARCO ACQUISITION LLC					1999	NAKAMURA T | AJISAKA Y		2012	SUBARU CORP (FORMERLY FUJI HEAVY INDUSTRIES) | TOYOTA MOTOR CORP
2007	FIAT CHRYSLER AUTOMOBILES NV | NEW CARCO ACQUISITION LLC					1999	NAKANISHI KINZOKU KOGYO KK | JTEKT CORP (FORMERLY KOYO SEIKO CO LTD)		2012	SUBARU CORP (FORMERLY FUJI HEAVY INDUSTRIES) | TOYOTA MOTOR CORP
2007	FIAT CHRYSLER AUTOMOBILES NV | NEW CARCO ACQUISITION LLC					2004	NATIONAL INSTITUTE FOR MATERIALS SCIENCE | NGK INSULATORS LTD.		2012	SUBARU CORP (FORMERLY FUJI HEAVY INDUSTRIES) | TOYOTA MOTOR CORP
2007	FIAT CHRYSLER AUTOMOBILES NV | NEW CARCO ACQUISITION LLC					1998	NEGRE CYRIL | NEGRE GUY		2010	SUMITOMO ELECTRIC INDUSTRIES LTD. | HONDA MOTOR CO. LTD.(HONDA GIKEN KOGYO KK)
2007	FIAT CHRYSLER AUTOMOBILES NV | NEW CARCO ACQUISITION LLC					2007	NEW CARCO ACQUISITION LLC | FIAT CHRYSLER AUTOMOBILES NV		2013	SUMITOMO ELECTRIC INDUSTRIES LTD. | HONDA MOTOR CO. LTD.(HONDA GIKEN KOGYO KK)
2007	FIAT CHRYSLER AUTOMOBILES NV | NEW CARCO ACQUISITION LLC					2007	NEW CARCO ACQUISITION LLC | FIAT CHRYSLER AUTOMOBILES NV		2013	SUMITOMO ELECTRIC INDUSTRIES LTD. | HONDA MOTOR CO. LTD.(HONDA GIKEN KOGYO KK)
2007	FIAT CHRYSLER AUTOMOBILES NV | NEW CARCO ACQUISITION LLC					2007	NEW CARCO ACQUISITION LLC | FIAT CHRYSLER AUTOMOBILES NV		2008	SUMITOMO OSAKA CEMENT CO LTD | HONDA MOTOR CO. LTD.(HONDA GIKEN KOGYO KK)
2007	FIAT CHRYSLER AUTOMOBILES NV | NEW CARCO ACQUISITION LLC					2007	NEW CARCO ACQUISITION LLC | FIAT CHRYSLER AUTOMOBILES NV		2010	SUMITOMO OSAKA CEMENT CO LTD | HONDA MOTOR CO. LTD.(HONDA GIKEN KOGYO KK)
2001	FIAT CHRYSLER AUTOMOBILES NV | RE FIORENTIN STEFANO					2007	NEW CARCO ACQUISITION LLC | FIAT CHRYSLER AUTOMOBILES NV		2013	TAIHO KOGYO CO LTD | HONDA MOTOR CO. LTD.(HONDA GIKEN KOGYO KK)
2003	FIAT CHRYSLER AUTOMOBILES NV | RE FIORENTIN STEFANO					2007	NEW CARCO ACQUISITION LLC | FIAT CHRYSLER AUTOMOBILES NV		2011	TAIHO KOGYO CO LTD | TOYOTA MOTOR CORP
2000	FISCHER GMBH BERNHARD | SIEMENS AKTIENGESELLSCHAFT					2007	NEW CARCO ACQUISITION LLC | FIAT CHRYSLER AUTOMOBILES NV		2015	TAIHO KOGYO CO LTD | TOYOTA MOTOR CORP
2004	FLESSNER ERIC S | FLESSNER STEPHEN M					2007	NEW CARCO ACQUISITION LLC | FIAT CHRYSLER AUTOMOBILES NV		2011	TAIYUAN INSTITUTE OF CHINA COAL TECHNOLOGY AND ENG | CHINA COAL TECHNOLOGY + ENGINEERING GROUP TAIYUAN
1997	FORD MOTOR CO. | GERMAN AEROSPACE CENTER (DEUTSCHES ZENTRUM FUR LUFT-UND RAUMFAHRT)					2007	NEW CARCO ACQUISITION LLC | FIAT CHRYSLER AUTOMOBILES NV		2012	TAIYUAN RES INST CHINA COAL SCI&IND | SHANXI TIANDI COAL MECHANICAL EQUIP CO
1997	FORD MOTOR CO. | GERMAN AEROSPACE CENTER (DEUTSCHES ZENTRUM FUR LUFT-UND RAUMFAHRT)					2007	NEW CARCO ACQUISITION LLC | FIAT CHRYSLER AUTOMOBILES NV		2013	TAIYUAN RES INST CHINA COAL SCI&IND | SHANXI TIANDI COAL MECHANICAL EQUIP CO
2003	FORD MOTOR CO. | GIANNAMORE ARMAND					2005	NG1 TECHNOLOGIES LLC | SHIRRA S J		2008	TAKAHASHI SUIKI KK | TOYOTA MOTOR CORP
2006	FORD MOTOR CO. | O'NEILL JONATHAN					2004	NGK INSULATORS LTD. | NATIONAL INSTITUTE FOR MATERIALS SCIENCE		2011	TANAKA HOLDINGS CO. LTD| TOYOTA MOTOR CORP | AISAN INDUSTRY CO. LTD.
1998	FORD MOTOR CO. | TATA SONS LTD					2005	NGK SPARK PLUG CO. LTD. | IWAKI KOJI		2013	TECHNISCHE UNIVERSITAT MUNICH | BAYERISCHE MOTOREN WERKE AG (BMW)
2003	FORD MOTOR CO. | VOLVO AB					2004	NGK SPARK PLUG CO. LTD. | VOLVO AB		2009	TENNECO INC | FEDERAL-MOGUL CHASSIS LLC
2005	FORD MOTOR CO. | WARREN CHRISTOPHER					2003	NIPPON CHEMICAL INDUSTRIAL CO LTD | TOYOTA MOTOR CORP		2010	TENNECO INC | FEDERAL-MOGUL CHASSIS LLC
1999	FRAUNHOFER-GESELLSCHAFT ZUR FOERDERUNG DER ANG DE | EMCON TECHNOLOGIES GERMANY (AUGSBURG) GMBH 86 DE					2004	NIPPON SHEET GLASS CO. LTD. | COMPAGNIE DE SAINT-GOBAIN		2011	TENNECO INC | FEDERAL-MOGUL CHASSIS LLC
2003	FREEPOWER LTD | TTL DYNAMICS LTD					2001	NIPPON SHEET GLASS CO. LTD. | HONDA MOTOR CO. LTD.(HONDA GIKEN KOGYO KK)		2011	TENNECO INC | FEDERAL-MOGUL CHASSIS LLC
2002	FRENCHER J W | WENDELS A G					2004	NIPPON SHEET GLASS CO. LTD. | NAGOYA INSTITUTE OF TECHNOLOGY		2011	TENNECO INC | FEDERAL-MOGUL CHASSIS LLC
2007	FREUNDLICH S | DANDO C B					2005	NIPPON STEEL & SUMITOMO METAL CORP | HONDA MOTOR CO. LTD.(HONDA GIKEN KOGYO KK)		2012	TENNECO INC | FEDERAL-MOGUL CHASSIS LLC
1997	FUJI ELECTRIC HOLDINGS CO. LTD. | VOLVO AB					2001	NISHIMATSU CONSTRUCTION CO LTD | FUKKO KK		2013	TENNECO INC | FEDERAL-MOGUL CHASSIS LLC
1997	FUJITSU LIMITED | TOYOTA INDUSTRIES CORPORATION					2004	NISHIYAMA TOSHIHIKO | KOMATSU LTD.		2014	TENNECO INC | FEDERAL-MOGUL CHASSIS LLC
1998	FUJITSU LIMITED | TOYOTA INDUSTRIES CORPORATION					2005	NISSAN MOTOR CO. LTD. | AIDA ENGINEERING LTD.		2014	TENNECO INC | FEDERAL-MOGUL CHASSIS LLC
2005	FUJITSU LIMITED | TOYOTA MOTOR CORP					2006	NISSAN MOTOR CO. LTD. | AISIN SEIKI CO. LTD.		2015	TENNECO INC | FEDERAL-MOGUL CHASSIS LLC
2006	FUJITSU LIMITED | TOYOTA MOTOR CORP					2003	NISSAN MOTOR CO. LTD. | AOYAMA SHUNICHI		2015	TENNECO INC | FEDERAL-MOGUL CHASSIS LLC
2007	FUJITSU LIMITED | TOYOTA MOTOR CORP					1998	NISSAN MOTOR CO. LTD. | CALSONIC KANSEI CORP.		2008	TIANJIN HARBOUR FOURTH STEVEDORING CO | TIANJIN PORT GROUP CO LTD
1999	FUSOU ENG KK | MITAC INTERNATIONAL CORP.					2006	NISSAN MOTOR CO. LTD. | HIROSHI ISHIZUKA		2015	TIANJIN INZI AUTOMOTIVE CO LTD | INZICONTROLS CO LTD
2002	FUSOU ENG KK | MITAC INTERNATIONAL CORP.					2005	NISSAN MOTOR CO. LTD. | HITACHI LTD		2011	TIGERS POLYMER KK | KUREHA TEC KK
2007	FUTABA CORPFUTABA CORP. | TOYOTA MOTOR CORP					2006	NISSAN MOTOR CO. LTD. | HITACHI LTD		2008	TOYODA GOESI CO. LTD. | TOYOTA MOTOR CORP
2000	GENERAL ELECTRIC COMPANY | KOSTRUBANIC JAMES					2004	NISSAN MOTOR CO. LTD. | I SUNGI		2012	TOYOTA BOSHOKU CORPORATION | DENSO CORP
2004	GENERAL MOTORS CORP | FIAT CHRYSLER AUTOMOBILES NV					2004	NISSAN MOTOR CO. LTD. | ITOYAMA HIROYUKI		2010	TOYOTA BOSHOKU CORPORATION | SUMITOMO ELECTRIC INDUSTRIES LTD.
2005	GENERAL MOTORS CORP | GROUPE PSA					2005	NISSAN MOTOR CO. LTD. | MITSUBISHI ELECTRIC CORP		2008	TOYOTA INDUSTRIES CORPORATION | TOYOTA MOTOR CORP
2007	GENERAL MOTORS CORP | GROUPE PSA					2001	NISSAN MOTOR CO. LTD. | RENAULT SA		2008	TOYOTA INDUSTRIES CORPORATION | TOYOTA MOTOR CORP
2003	GENERAL MOTORS CORP | KUZIAK JR. WILLIAM R.					2002	NISSAN MOTOR CO. LTD. | RENAULT SA		2010	TOYOTA INDUSTRIES CORPORATION | TOYOTA MOTOR CORP
1999	GENERAL MOTORS CORP | MITSUBISHI HEAVY INDUSTRIES LTD.					2002	NISSAN MOTOR CO. LTD. | RENAULT SA		2011	TOYOTA INDUSTRIES CORPORATION | TOYOTA MOTOR CORP
2004	GENTHERM INC | VISTEON CORP.					2003	NISSAN MOTOR CO. LTD. | RENAULT SA		2011	TOYOTA INDUSTRIES CORPORATION | TOYOTA MOTOR CORP
2002	GIG ENG STOCK CO | SEMENIKHIN AUTOM EQUIP RES INST					2003	NISSAN MOTOR CO. LTD. | RENAULT SA		2012	TOYOTA INDUSTRIES CORPORATION | TOYOTA MOTOR CORP
2003	GM GLOBAL TECHNOLOGY OPERATIONS LLC ( N. D. US | AUTOMOTIVE LIGHTING REUTLINGEN GMBH 72762 REU DE					1999	NISSAN MOTOR CO. LTD. | RIKEN CORP.		2013	TOYOTA INDUSTRIES CORPORATION | TOYOTA MOTOR CORP
1997	GOMU NO INAKI KK | NHK SPRING CO. LTD.					2003	NISSAN MOTOR CO. LTD. | TSUCHIYA SEISAKUSHO KK		2013	TOYOTA INDUSTRIES CORPORATION | TOYOTA MOTOR CORP
2004	GORALSKI JR. CHRISTIAN T. | FORD MOTOR CO.					1997	NISSAN MOTOR CO. LTD. | VOLVO AB		2013	TOYOTA INDUSTRIES CORPORATION | TOYOTA MOTOR CORP
2003	GRIGORYANTS R A | KHARCHENKO V P					1998	NITROUS OXIDE SYST | HOLLEY PERFORMANCE PROD INC | WEIAND AUTOMOTIVE INDUSTRIES INC.		2013	TOYOTA INDUSTRIES CORPORATION | TOYOTA MOTOR CORP
2003	GRIGORYANTS R A | KHARCHENKO V P					2007	NORSK HYDRO ASA | GROUPE PSA		2014	TOYOTA INDUSTRIES CORPORATION | TOYOTA MOTOR CORP
2003	GRIGORYANTS R A | KHARCHENKO V P					2006	NTN CORP. | ABE KAZUTO | HONDA MOTOR CO. LTD.(HONDA GIKEN KOGYO KK)		2014	TOYOTA INDUSTRIES CORPORATION | TOYOTA MOTOR CORP
2003	GRIGORYANTS R A | KHARCHENKO V P					2007	NTN CORP. | ELECTRICFIL AUTOMOTIVE		2015	TOYOTA INDUSTRIES CORPORATION | TOYOTA MOTOR CORP
2007	GUNZE LTD. | HONDA MOTOR CO. LTD.(HONDA GIKEN KOGYO KK)					2006	NTN CORP. | HONDA MOTOR CO. LTD.(HONDA GIKEN KOGYO KK)		2008	TOYOTA MOTOR CORP | AISAN INDUSTRY CO. LTD.
1997	HAGERTY DOLORES A | RICHMOND TOM A					2006	NTN CORP. | HONDA MOTOR CO. LTD.(HONDA GIKEN KOGYO KK)		2010	TOYOTA MOTOR CORP | AISAN INDUSTRY CO. LTD.
2004	HANIL USA L.L.C. | TI AUTOMOTIVE L.L.C. | TI AUTOMOTIVE					1997	NYBERG BO | MATT MISKIMIN		2010	TOYOTA MOTOR CORP | AISAN INDUSTRY CO. LTD.
1997	HANNA FURNACE CORP | HITACHI LTD					2000	NYMIRUM INC | KEIMYUNG CHRISTIAN FOUND		2011	TOYOTA MOTOR CORP | AISAN INDUSTRY CO. LTD.
2005	HARADA TOSHIKAZU | TOYOTA MOTOR CORP					2006	O'NEILL JONATHAN | FORD MOTOR CO.		2011	TOYOTA MOTOR CORP | AISAN INDUSTRY CO. LTD.
2006	HARGROVE JOHN W. ESQUIRE COURT APPOINTED TRUSTEE | HARGROVE ESQUIRE JOHN W.					2003	OHCERA CO LTD | FUKUDA MASAAKI		2011	TOYOTA MOTOR CORP | AISAN INDUSTRY CO. LTD.
2006	HARGROVE JOHN W. ESQUIRE COURT APPOINTED TRUSTEE | HARGROVE ESQUIRE JOHN W.					2003	OHCERA CO LTD | FUKUDA MASAAKI		2012	TOYOTA MOTOR CORP | AISAN INDUSTRY CO. LTD.
2007	HARMON JR. JAMES V. | THERMAL POWER RECOVERY LLC					2003	OHIO STATE UNIVERSITY | OWENS CORNING		2012	TOYOTA MOTOR CORP | AISAN INDUSTRY CO. LTD.
1997	HARNESS HARRY | HARNESS HENRY					2004	OHNO KAZUSHIGE | IBIDEN CO. LTD.		2012	TOYOTA MOTOR CORP | AISAN INDUSTRY CO. LTD.
2002	HAYTON PROPERTY COMPANY LLC | VON WEISE GEAR COMPANY | LITTLE GIANT PUMP CO | DOUGLAS HOLDINGS INC. | CONVERGENT TECHNOLOGIES INTERNATIONAL INC. | Tecumseh Products Company | M P PUMPS INC | EUROMOTOR INC.					2005	OHNO KAZUSHIGE | IBIDEN CO. LTD.		2013	TOYOTA MOTOR CORP | AISAN INDUSTRY CO. LTD.
1999	HDM PRODUCTS INC. | DYNAGEAR INC | AMERICAN AXLE & MANUFACTURING HOLDINGS INC.					2003	ORBITAL ENGINE CO AUSTRALIA PTY LTD | HONDA MOTOR CO. LTD.(HONDA GIKEN KOGYO KK)		2013	TOYOTA MOTOR CORP | AISAN INDUSTRY CO. LTD.
2005	HEHLE B | GOETZGER C					2004	OSAKAGAS | TOHO GAS KK | MITSUBISHI HEAVY INDUSTRIES LTD.		2013	TOYOTA MOTOR CORP | AISAN INDUSTRY CO. LTD.
2002	HENI LEGAL REPRESENTATIVE IRMGARD | DAIMLER AG					2005	OTICS CORPORATION | NAKANISHI KINZOKU KOGYO KK		2013	TOYOTA MOTOR CORP | AISAN INDUSTRY CO. LTD.
2006	HIGASHIMORI HIROTAKA | MITSUBISHI HEAVY INDUSTRIES LTD.					2005	OTICS CORPORATION | NAKANISHI KINZOKU KOGYO KK		2014	TOYOTA MOTOR CORP | AISAN INDUSTRY CO. LTD.
2006	HIGASHITANI KOSUKE | HONDA MOTOR CO. LTD.(HONDA GIKEN KOGYO KK) | YASUI YUJI					2003	OTICS CORPORATION | TOYOTA MOTOR CORP		2014	TOYOTA MOTOR CORP | AISAN INDUSTRY CO. LTD.
2002	HILITE IND AUTOMOTIVE LP | AVIATION INDUSTRY CORPORATION OF CHINA (AVIC) | HILITE INT INC | SPX CORP.					2004	OTICS CORPORATION | TOYOTA MOTOR CORP		2008	TOYOTA MOTOR CORP | AISAN INDUSTRY CO. LTD. | NICHIAS CORP.
2004	HILITE IND AUTOMOTIVE LP | AVIATION INDUSTRY CORPORATION OF CHINA (AVIC) | HILITE INT INC | SPX CORP.					2005	OTICS CORPORATION | TOYOTA MOTOR CORP		2008	TOYOTA MOTOR CORP | AISIN SEIKI CO. LTD.
2003	HILITE INT INC | AVIATION INDUSTRY CORPORATION OF CHINA (AVIC) | SPX CORP.					2001	PARK OHIO IND INC | LALLEGRO INC. | ILS TECHNOLOGY LLC | CONTROL TRANSFORMER INC. | LEWIS & PARK SCREW & BOLT COMPANY | FORGING PARTS & MACHINING COMPANY | BLUE FALCON TRAVEL INC. | POVI L.L.C. | P-O REALTY LLC | HONGKONG HONGNIAO TECHNOLOGY CO LTD | COLUMBIA NUT AND BOLT COMPANY INC | ST HOLDING CORP. | WB&R ACQUISITION COMPANY INC. | THE CLANCY BING COMPANY | DRAGON KK | ATBD INC.		2008	TOYOTA MOTOR CORP | AISIN SEIKI CO. LTD.
2000	HILITE INT INC | SPX CORP. | AVIATION INDUSTRY CORPORATION OF CHINA (AVIC)					2004	PARKER RANDALL D | PARKER VINCENT D		2008	TOYOTA MOTOR CORP | AISIN SEIKI CO. LTD.
1997	HIRAOKA TOSHIHIKO | NIPPON EKOSU KK					2000	PARTHENON METAL WORKS LLC | MERITOR INC | TRICO PROD CORP | TENNECO INC		2008	TOYOTA MOTOR CORP | AISIN SEIKI CO. LTD.
2004	HITACHI LTD | AKAMATSU MASUO					2005	PAULY LEGAL REPRESENTATIVE RÉMY | MENEGUZ LEGAL REPRESENTATIVE IDA ELSA | COMMISSARIAT A L'ENERGIE ATOMIQUE | GROUPE PSA		2008	TOYOTA MOTOR CORP | AISIN SEIKI CO. LTD.
2006	HITACHI LTD | ASANO SEIJI					2000	PELATI R | CREMONA G		2008	TOYOTA MOTOR CORP | AISIN SEIKI CO. LTD.
1997	HITACHI LTD | HANNA FURNACE CORP					1997	PESHEKHONOV YU P | LOMAKIN V K		2009	TOYOTA MOTOR CORP | AISIN SEIKI CO. LTD.
2007	HITACHI LTD | KUBO JUN					2000	PORSCHE AUTOMOBIL HOLDING SE | BOSCH (ROBERT) GMBH		2009	TOYOTA MOTOR CORP | AISIN SEIKI CO. LTD.
2003	HITACHI LTD | NAKAGAWA SHINJI					2004	PORSCHE AUTOMOBIL HOLDING SE | CONTINENTAL AG (GERMANY FED. REP.)		2009	TOYOTA MOTOR CORP | AISIN SEIKI CO. LTD.
2007	HITACHI LTD | NAKAMURA MAKOTO					2005	PORSCHE AUTOMOBIL HOLDING SE | FRAUNHOFER GESELLSCHAFT		2009	TOYOTA MOTOR CORP | AISIN SEIKI CO. LTD.
1997	HITACHI LTD | NISSAN MOTOR CO. LTD.					2001	PORSCHE AUTOMOBIL HOLDING SE | IAV GMBH ING AUTO & VERKEHR		2009	TOYOTA MOTOR CORP | AISIN SEIKI CO. LTD.
1997	HITACHI LTD | NISSAN MOTOR CO. LTD.					1997	PORSCHE AUTOMOBIL HOLDING SE | MOBIL SCHMIERSTOFF GMBH		2010	TOYOTA MOTOR CORP | AISIN SEIKI CO. LTD.
1997	HITACHI LTD | NISSAN MOTOR CO. LTD.					2003	PORSCHE AUTOMOBIL HOLDING SE | POTT EKKEHARD		2010	TOYOTA MOTOR CORP | AISIN SEIKI CO. LTD.
1998	HITACHI LTD | NISSAN MOTOR CO. LTD.					2003	PORSCHE AUTOMOBIL HOLDING SE | PYROMERAL SAS | TENNECO INC		2010	TOYOTA MOTOR CORP | AISIN SEIKI CO. LTD.
2002	HITACHI LTD | NISSAN MOTOR CO. LTD.					2002	POTIENKO V | NALJOTOV O		2010	TOYOTA MOTOR CORP | AISIN SEIKI CO. LTD.
2006	HITACHI LTD | NISSAN MOTOR CO. LTD.					2001	POVI L.L.C. | THE CLANCY BING COMPANY | PARK OHIO IND INC | DRAGON KK | ST HOLDING CORP. | WB&R ACQUISITION COMPANY INC. | HONGKONG HONGNIAO TECHNOLOGY CO LTD | P-O REALTY LLC | CONTROL TRANSFORMER INC. | ATBD INC. | LALLEGRO INC. | LEWIS & PARK SCREW & BOLT COMPANY | STMX INC. | COLUMBIA NUT AND BOLT COMPANY INC | ILS TECHNOLOGY LLC | BLUE FALCON TRAVEL INC.		2010	TOYOTA MOTOR CORP | AISIN SEIKI CO. LTD.
2007	HITACHI LTD | NISSAN MOTOR CO. LTD.					1999	PRESTEL M | KREBS T		2010	TOYOTA MOTOR CORP | AISIN SEIKI CO. LTD.
2003	HITACHI LTD | TOYOTA MOTOR CORP					2006	PRIEST JR. JIMMIE L. | DAIMLER AG		2010	TOYOTA MOTOR CORP | AISIN SEIKI CO. LTD.
2002	HK ENGINE COMPONENTS LLC | HK MACHINED PARTS LLC					2003	QFT HOLDINGS INC | DEMON FUEL SYSTEMS INC. | HOLLEY PERFORMANCE PROD INC		2011	TOYOTA MOTOR CORP | AISIN SEIKI CO. LTD.
1999	HOKKAIDO RYOKAKU TETSUDO KK | NISHINIPPON RYOKYAKU TETSUDO KK | HITACHI LTD					2005	QFT HOLDINGS INC | HOLLEY PERFORMANCE PROD INC | DEMON FUEL SYSTEMS INC.		2011	TOYOTA MOTOR CORP | AISIN SEIKI CO. LTD.
2001	HOLLEY PERFORMANCE PROD INC | QFT HOLDINGS INC | DEMON FUEL SYSTEMS INC.					2006	QUADER ATHER | DELPHI AUTOMOTIVE PLC		2011	TOYOTA MOTOR CORP | AISIN SEIKI CO. LTD.
1997	HOLLEY PERFORMANCE PROD INC | DEMON FUEL SYSTEMS INC. | QFT HOLDINGS INC					1997	RAPAN G | RAPAN I		2011	TOYOTA MOTOR CORP | AISIN SEIKI CO. LTD.
1999	HOLLEY PERFORMANCE PROD INC | DEMON FUEL SYSTEMS INC. | QFT HOLDINGS INC					2006	RENAULT SA | COMPAGNIE DE SAINT-GOBAIN		2011	TOYOTA MOTOR CORP | AISIN SEIKI CO. LTD.
2007	HOLLEY PERFORMANCE PROD INC | DEMON FUEL SYSTEMS INC. | QFT HOLDINGS INC					2002	RENAULT SA | GROUPE PSA		2011	TOYOTA MOTOR CORP | AISIN SEIKI CO. LTD.
1999	HOLLEY PERFORMANCE PROD INC | QFT HOLDINGS INC | DEMON FUEL SYSTEMS INC.					2002	RENAULT SA | GROUPE PSA		2012	TOYOTA MOTOR CORP | AISIN SEIKI CO. LTD.
2003	HOLLEY PERFORMANCE PROD INC | QFT HOLDINGS INC | DEMON FUEL SYSTEMS INC.					2002	RENAULT SA | NISSAN MOTOR CO. LTD.		2012	TOYOTA MOTOR CORP | AISIN SEIKI CO. LTD.
2006	HONDA MOTOR CO. LTD.(HONDA GIKEN KOGYO KK) | 3M CO					2002	RENAULT SA | NISSAN MOTOR CO. LTD.		2012	TOYOTA MOTOR CORP | AISIN SEIKI CO. LTD.
2006	HONDA MOTOR CO. LTD.(HONDA GIKEN KOGYO KK) | ABE NORIYUKI					2002	RENAULT SA | NISSAN MOTOR CO. LTD.		2013	TOYOTA MOTOR CORP | AISIN SEIKI CO. LTD.
2006	HONDA MOTOR CO. LTD.(HONDA GIKEN KOGYO KK) | AKAGI TAKASHI					2003	RENAULT SA | NISSAN MOTOR CO. LTD.		2013	TOYOTA MOTOR CORP | AISIN SEIKI CO. LTD.
2005	HONDA MOTOR CO. LTD.(HONDA GIKEN KOGYO KK) | DAIDO STEEL CO. LTD.					2004	RIENKS PETER JOHN | HUCKELBERRY CYNTHIA		2013	TOYOTA MOTOR CORP | AISIN SEIKI CO. LTD.
2007	HONDA MOTOR CO. LTD.(HONDA GIKEN KOGYO KK) | DENSO CORP					2002	RIKEN CORP. | GH GOTO IKUEIKAI		2013	TOYOTA MOTOR CORP | AISIN SEIKI CO. LTD.
2007	HONDA MOTOR CO. LTD.(HONDA GIKEN KOGYO KK) | DENSO CORP					2002	RISING SUN KK | IRIFUNE T		2014	TOYOTA MOTOR CORP | AISIN SEIKI CO. LTD.
2005	HONDA MOTOR CO. LTD.(HONDA GIKEN KOGYO KK) | H-ONE CO LTD					1999	RUMYANTSEV A A | ANDRIANOV V P		2014	TOYOTA MOTOR CORP | AISIN SEIKI CO. LTD.
2005	HONDA MOTOR CO. LTD.(HONDA GIKEN KOGYO KK) | HAMAOKA SEIJI					1998	SANOH INDUSTRIAL CO. LTD. | HONDA MOTOR CO. LTD.(HONDA GIKEN KOGYO KK)		2014	TOYOTA MOTOR CORP | AISIN SEIKI CO. LTD.
2000	HONDA MOTOR CO. LTD.(HONDA GIKEN KOGYO KK) | HIRATA KK					1999	SANOH INDUSTRIAL CO. LTD. | NISSAN MOTOR CO. LTD.		2014	TOYOTA MOTOR CORP | AISIN SEIKI CO. LTD.
2004	HONDA MOTOR CO. LTD.(HONDA GIKEN KOGYO KK) | HONDA KINZOKU GIJUTSU KK | MIYAMOTO KOGYOSHO KK					2004	SAWADA DAISAKU | TOYOTA MOTOR CORP | YAGUCHI HIROSHI		2014	TOYOTA MOTOR CORP | AISIN SEIKI CO. LTD.
2001	HONDA MOTOR CO. LTD.(HONDA GIKEN KOGYO KK) | HORI YOSHIAKI					2001	SAWAFUJI DENKI KK | DENSO CORP		2015	TOYOTA MOTOR CORP | AISIN SEIKI CO. LTD.
2006	HONDA MOTOR CO. LTD.(HONDA GIKEN KOGYO KK) | IIDA DENKI KOGYO KK					2006	SAYKIN S A | SAYKIN A M		2009	TOYOTA MOTOR CORP | COMPAGNIE DE SAINT-GOBAIN
1998	HONDA MOTOR CO. LTD.(HONDA GIKEN KOGYO KK) | KEIHIN CORP.					2004	SCHMIDT KARL HEINZ | BOSCH (ROBERT) GMBH		2009	TOYOTA MOTOR CORP | COMPAGNIE DE SAINT-GOBAIN
2007	HONDA MOTOR CO. LTD.(HONDA GIKEN KOGYO KK) | KEIHIN CORP.					1997	SHIMIZU M | YAMABIKO CORPORATION		2012	TOYOTA MOTOR CORP | COMPAGNIE DE SAINT-GOBAIN
2007	HONDA MOTOR CO. LTD.(HONDA GIKEN KOGYO KK) | KEIHIN CORP.					1999	SIEGLER-LATHROP P J G | BOISSET J		2015	TOYOTA MOTOR CORP | COMPAGNIE DE SAINT-GOBAIN
2007	HONDA MOTOR CO. LTD.(HONDA GIKEN KOGYO KK) | MAHLE GMBH					1998	SIEMENS AKTIENGESELLSCHAFT | CONTINENTAL AG (GERMANY FED. REP.)		2010	TOYOTA MOTOR CORP | DAIKYONISHIKAWA CORP
2003	HONDA MOTOR CO. LTD.(HONDA GIKEN KOGYO KK) | NGK INSULATORS LTD.					1997	SKULKIN VADIM | ERLICHMAN ALEXANDER		2008	TOYOTA MOTOR CORP | DENSO CORP
2003	HONDA MOTOR CO. LTD.(HONDA GIKEN KOGYO KK) | NGK INSULATORS LTD.					2004	SMITH DOUGLAS M. | NANOPORE INC		2008	TOYOTA MOTOR CORP | DENSO CORP
2003	HONDA MOTOR CO. LTD.(HONDA GIKEN KOGYO KK) | NGK INSULATORS LTD.					2004	SOROCHKIN ELEONORA | SOROCHKIN MARK		2008	TOYOTA MOTOR CORP | DENSO CORP
2003	HONDA MOTOR CO. LTD.(HONDA GIKEN KOGYO KK) | NIPPON LIGHT METAL HOLDINGS CO. LTD.					2003	SOUTHWEST RESEARCH INSTITUTE | ROBERTS JR. CHARLES EDWARD		2008	TOYOTA MOTOR CORP | DENSO CORP
2003	HONDA MOTOR CO. LTD.(HONDA GIKEN KOGYO KK) | NIPPON PISTON RING CO LTD					2003	SOUTHWEST RESEARCH INSTITUTE | SCUDERI GROUP LLC		2008	TOYOTA MOTOR CORP | DENSO CORP
2006	HONDA MOTOR CO. LTD.(HONDA GIKEN KOGYO KK) | NTN CORP.					2003	SOUTHWEST RESEARCH INSTITUTE | SCUDERI GROUP LLC		2008	TOYOTA MOTOR CORP | DENSO CORP
2006	HONDA MOTOR CO. LTD.(HONDA GIKEN KOGYO KK) | NTN CORP.					2003	SPX CORP. | AVIATION INDUSTRY CORPORATION OF CHINA (AVIC) | HILITE INT INC		2008	TOYOTA MOTOR CORP | DENSO CORP
2006	HONDA MOTOR CO. LTD.(HONDA GIKEN KOGYO KK) | NTN CORP.					2002	SPX CORP. | HILITE INT INC | AVIATION INDUSTRY CORPORATION OF CHINA (AVIC)		2008	TOYOTA MOTOR CORP | DENSO CORP
2006	HONDA MOTOR CO. LTD.(HONDA GIKEN KOGYO KK) | NTN CORP.					2003	STRAUB WOLFGANG DIPL.-ING.(FH) 73326 DEGGINGEN | RÖHM ROLF 71131 JETTINGEN DE		2008	TOYOTA MOTOR CORP | DENSO CORP
2003	HONDA MOTOR CO. LTD.(HONDA GIKEN KOGYO KK) | ORBITAL ENGINE CO AUSTRALIA PTY LTD					2000	STREIB MARTIN | BOSCH (ROBERT) GMBH		2008	TOYOTA MOTOR CORP | DENSO CORP
2003	HONDA MOTOR CO. LTD.(HONDA GIKEN KOGYO KK) | PANASONIC CORPORATION					2003	SUBARU CORP (FORMERLY FUJI HEAVY INDUSTRIES) | DAIKYONISHIKAWA CORP		2008	TOYOTA MOTOR CORP | DENSO CORP
2003	HONDA MOTOR CO. LTD.(HONDA GIKEN KOGYO KK) | PANASONIC CORPORATION					2007	SUBARU CORP (FORMERLY FUJI HEAVY INDUSTRIES) | DENSO CORP		2009	TOYOTA MOTOR CORP | DENSO CORP
2007	HONDA MOTOR CO. LTD.(HONDA GIKEN KOGYO KK) | SANKEI GIKEN KOGYO KK					2005	SUGIMOTO YOICHI | HONDA MOTOR CO. LTD.(HONDA GIKEN KOGYO KK)		2009	TOYOTA MOTOR CORP | DENSO CORP
2002	HONDA MOTOR CO. LTD.(HONDA GIKEN KOGYO KK) | TANAKA SEIMITSU KOGYO KK					2005	SUMITOMO BAKELITE CO. LTD. | TOYOTA MOTOR CORP		2009	TOYOTA MOTOR CORP | DENSO CORP
2004	HONDA MOTOR CO. LTD.(HONDA GIKEN KOGYO KK) | TASHIRO MASAHIKO					1999	SUMITOMO ELECTRIC INDUSTRIES LTD. | DENSO CORP		2009	TOYOTA MOTOR CORP | DENSO CORP
2005	HONDA TAKAYOSHI | DENSO CORP					1997	SUMITOMO ELECTRIC INDUSTRIES LTD. | HONDA MOTOR CO. LTD.(HONDA GIKEN KOGYO KK)		2009	TOYOTA MOTOR CORP | DENSO CORP
2004	HUSQVARNA AB | KOHLER ANDERS					2003	SUMITOMO ELECTRIC INDUSTRIES LTD. | ISUZU MOTORS LTD.		2009	TOYOTA MOTOR CORP | DENSO CORP
2005	HYUK J J | HER S H					2005	SUMITOMO ELECTRIC INDUSTRIES LTD. | ISUZU MOTORS LTD.		2009	TOYOTA MOTOR CORP | DENSO CORP
2006	HYUNDAI MOTOR CO. | BANG SUNG-HOON					2001	SUMITOMO ELECTRIC INDUSTRIES LTD. | NISSAN MOTOR CO. LTD.		2009	TOYOTA MOTOR CORP | DENSO CORP
2003	HYUNDAI MOTOR CO. | JIN JEONG-SIK					2004	SUMITOMO ELECTRIC INDUSTRIES LTD. | NISSAN MOTOR CO. LTD.		2010	TOYOTA MOTOR CORP | DENSO CORP
1999	HYUNDAI MOTOR CO. | KIA MOTORS CORP.					2001	SUMITOMO ELECTRIC INDUSTRIES LTD. | TOYOTA MOTOR CORP		2010	TOYOTA MOTOR CORP | DENSO CORP
2003	HYUNDAI MOTOR CO. | KIA MOTORS CORP.					2004	SUMSER SIEGFRIED | DAIMLER AG		2010	TOYOTA MOTOR CORP | DENSO CORP
2006	HYUNDAI MOTOR CO. | KIA MOTORS CORP.					2006	SUNCALL CORP | TOYOTA MOTOR CORP		2010	TOYOTA MOTOR CORP | DENSO CORP
2007	HYUNDAI MOTOR CO. | KIA MOTORS CORP.					2006	SUNCALL CORP | TOYOTA MOTOR CORP		2010	TOYOTA MOTOR CORP | DENSO CORP
2007	HYUNDAI MOTOR CO. | KIA MOTORS CORP.					2001	SUZUKI MOTOR CORP. | MAHLE GMBH		2010	TOYOTA MOTOR CORP | DENSO CORP
2007	HYUNDAI MOTOR CO. | KIA MOTORS CORP.					1998	SUZUKI MOTOR CORP. | SANKEI GIKEN CO LTD		2010	TOYOTA MOTOR CORP | DENSO CORP
2007	HYUNDAI MOTOR CO. | KIA MOTORS CORP.					2007	SYCOTEC GMBH&CO KG | LINDENMAIER GMBH		2010	TOYOTA MOTOR CORP | DENSO CORP
2007	HYUNDAI MOTOR CO. | KIA MOTORS CORP.					2007	SYCOTEC GMBH&CO KG | LINDENMAIER GMBH		2010	TOYOTA MOTOR CORP | DENSO CORP
2002	IAV GMBH ING AUTO & VERKEHR | PORSCHE AUTOMOBIL HOLDING SE					2007	SYCOTEC GMBH&CO KG | LINDENMAIER GMBH		2011	TOYOTA MOTOR CORP | DENSO CORP
2007	IBIDEN CO. LTD. | TOYOTA MOTOR CORP					2006	TABAI ESPEC CORP | TOYOTA MOTOR CORP		2011	TOYOTA MOTOR CORP | DENSO CORP
2001	ICT KK | INT CATALYST TECHNOLOGY INC					2006	TABATA ATSUSHI | TOYOTA MOTOR CORP		2011	TOYOTA MOTOR CORP | DENSO CORP
2002	IGARASHI SHINYA | HITACHI LTD					2007	TABATA ATSUSHI | TOYOTA MOTOR CORP		2011	TOYOTA MOTOR CORP | DENSO CORP
2007	IM U J | HAN I S					2007	TAIHO KOGYO CO LTD | TOYOTA MOTOR CORP		2011	TOYOTA MOTOR CORP | DENSO CORP
2002	IMMSI SPA TORINO | UNIVERSITY OF MILAN					2006	TAKAHASHI SUIKI KK | TOYOTA MOTOR CORP		2011	TOYOTA MOTOR CORP | DENSO CORP
1999	INSTITUT FRANCAIS DU PETROLE | GROUPE PSA					2002	TCG UNITECH AG | SEUFFER GMBH & CO KG ROBERT		2011	TOYOTA MOTOR CORP | DENSO CORP
2003	INSTITUT FRANCAIS DU PETROLE | GROUPE PSA					2003	TECHTRONIC INDUSTRIES CO. LTD. | MAVINAHALLY NAGESH S.		2012	TOYOTA MOTOR CORP | DENSO CORP
1998	INSTITUT FRANCAIS DU PETROLE | ROSI SA					2002	Tecumseh Products Company | LITTLE GIANT PUMP CO | HAYTON PROPERTY COMPANY LLC | VON WEISE GEAR COMPANY | EUROMOTOR INC. | M P PUMPS INC | EVERGY INC. | CONVERGENT TECHNOLOGIES INTERNATIONAL INC. | DOUGLAS HOLDINGS INC.		2012	TOYOTA MOTOR CORP | DENSO CORP
2002	INTEGRAL POWERTRAIN LTD | DRIVETEC UK LTD					2004	Tecumseh Products Company | CONVERGENT TECHNOLOGIES INTERNATIONAL INC. | DOUGLAS HOLDINGS INC. | VON WEISE GEAR COMPANY | EUROMOTOR INC. | M P PUMPS INC | HAYTON PROPERTY COMPANY LLC | LITTLE GIANT PUMP CO | EVERGY INC.		2012	TOYOTA MOTOR CORP | DENSO CORP
2006	ISHIKAWA GASKET CO LTD | TOYOTA MOTOR CORP					2003	Tecumseh Products Company | DOUGLAS HOLDINGS INC. | CONVERGENT TECHNOLOGIES INTERNATIONAL INC. | EUROMOTOR INC. | LITTLE GIANT PUMP CO | M P PUMPS INC | EVERGY INC. | VON WEISE GEAR COMPANY | AYTON PROPERTY COMPANY LLC		2012	TOYOTA MOTOR CORP | DENSO CORP
2006	ISHIKAWA P CO LTD | ISUZU MOTORS LTD.					2003	Tecumseh Products Company | DOUGLAS HOLDINGS INC. | LITTLE GIANT PUMP CO | EUROMOTOR INC. | HAYTON PROPERTY COMPANY LLC | EVERGY INC. | VON WEISE GEAR COMPANY | M P PUMPS INC | CONVERGENT TECHNOLOGIES INTERNATIONAL INC.		2012	TOYOTA MOTOR CORP | DENSO CORP
1997	ISUZU CERAMICS KENKYUJO KK | ISUZU MOTORS LTD.					2002	Tecumseh Products Company | EVERGY INC. | VON WEISE GEAR COMPANY | CONVERGENT TECHNOLOGIES INTERNATIONAL INC. | EUROMOTOR INC. | M P PUMPS INC | HAYTON PROPERTY COMPANY LLC | DOUGLAS HOLDINGS INC. | LITTLE GIANT PUMP CO		2013	TOYOTA MOTOR CORP | DENSO CORP
2006	ISUZU MOTORS LTD. | MASHIKO TATSUO					2003	Tecumseh Products Company | HAYTON PROPERTY COMPANY LLC | M P PUMPS INC | VON WEISE GEAR COMPANY | CONVERGENT TECHNOLOGIES INTERNATIONAL INC. | EVERGY INC. | LITTLE GIANT PUMP CO | DOUGLAS HOLDINGS INC. | EUROMOTOR INC.		2013	TOYOTA MOTOR CORP | DENSO CORP
2005	ISUZU MOTORS LTD. | MIZUNO A					2002	Tecumseh Products Company | M P PUMPS INC | LITTLE GIANT PUMP CO | HAYTON PROPERTY COMPANY LLC | DOUGLAS HOLDINGS INC. | EVERGY INC. | VON WEISE GEAR COMPANY | CONVERGENT TECHNOLOGIES INTERNATIONAL INC. | EUROMOTOR INC.		2013	TOYOTA MOTOR CORP | DENSO CORP
2002	ISUZU MOTORS LTD. | OTICS CORPORATION					2002	Tecumseh Products Company| HAYTON PROPERTY COMPANY LLC | EVERGY INC. | LITTLE GIANT PUMP CO | M P PUMPS INC | VON WEISE GEAR COMPANY | CONVERGENT TECHNOLOGIES INTERNATIONAL INC. | EUROMOTOR INC. | DOUGLAS HOLDINGS INC.		2013	TOYOTA MOTOR CORP | DENSO CORP
2005	ITO HIROSHI KK | TOYOTA MOTOR CORP					2005	TEIJIN LTD. | NIPPON FELT CO LTD		2013	TOYOTA MOTOR CORP | DENSO CORP
2003	ITOYAMA HIROYUKI | NISSAN MOTOR CO. LTD.					2006	TENNECO INC | FEDERAL-MOGUL CHASSIS LLC		2013	TOYOTA MOTOR CORP | DENSO CORP
2001	IWAI JIDOSHA BUHIN KOGYO GK | KOBAYASHI PHARMACEUTICAL CO LTD					2007	TEXTRON INC. | MAST CARBON AUTOMOTIVE LTD		2015	TOYOTA MOTOR CORP | DENSO CORP
2006	IWAMI MASAO | IWAMI MASASHI					1997	THOMAS EDWARD C | OLES GEOFFREY P		2016	TOYOTA MOTOR CORP | DENSO CORP
2006	IWIS MOTORSYSTEME GMBH & CO KG | INA-HOLDING SCHAEFFLER KG					2004	TI AUTOMOTIVE | HANIL USA L.L.C.		2009	TOYOTA MOTOR CORP | DENSO CORP | TOYOTA BOSHOKU CORPORATION
2006	IWIS MOTORSYSTEME GMBH & CO KG | INA-HOLDING SCHAEFFLER KG					2003	TI AUTOMOTIVE | HONDA MOTOR CO. LTD.(HONDA GIKEN KOGYO KK)		2014	TOYOTA MOTOR CORP | DENSO CORP | TOYOTA BOSHOKU CORPORATION
2007	JANG Y S | LEE B C					1997	TI AUTOMOTIVE L.L.C. | TI AUTOMOTIVE | HANIL USA L.L.C.		2008	TOYOTA MOTOR CORP | DIAMOND DENKI KK
2000	JOHNSON MATTHEY PLC | THOMPSETT DAVID					1999	TI AUTOMOTIVE L.L.C. | TI AUTOMOTIVE | HANIL USA L.L.C.		2008	TOYOTA MOTOR CORP | DIAMOND DENKI KK
2006	JONG-HYUN B | YOUNG-MI B					2005	TI GROUP AUTOMOTIVE SYSTEMS S DE R.L. DE C.V. | HANIL USA L.L.C.		2008	TOYOTA MOTOR CORP | DIAMOND DENKI KK
2003	JR EAST GROUP | HITACHI LTD					1997	TI GROUP AUTOMOTIVE SYSTEMS S DE R.L. DE C.V. | TI AUTOMOTIVE | TI AUTOMOTIVE L.L.C. | TI AUTOMOTIVE INC CANADA | HANIL USA L.L.C.		2008	TOYOTA MOTOR CORP | DIAMOND DENKI KK
1998	JTEKT CORP (FORMERLY KOYO SEIKO CO LTD) | NAKANISHI KINZOKU KOGYO KK					2001	TIGERS POLYMER KK | HONDA MOTOR CO. LTD.(HONDA GIKEN KOGYO KK)		2010	TOYOTA MOTOR CORP | DIAMOND DENKI KK
2002	JXTG HOLDINGS INC | NISSAN MOTOR CO. LTD.					2002	TIGERS POLYMER KK | HONDA MOTOR CO. LTD.(HONDA GIKEN KOGYO KK)		2010	TOYOTA MOTOR CORP | DIAMOND DENKI KK
2004	K2R YG | TANAKA S					2005	TIGERS POLYMER KK | HONDA MOTOR CO. LTD.(HONDA GIKEN KOGYO KK)		2010	TOYOTA MOTOR CORP | DIAMOND DENKI KK
2003	KAMKHADZE SHOTA | KHARITONASHVILI VALERIAN					2003	TORES L S | ROUNDS B A		2008	TOYOTA MOTOR CORP | EXXONMOBIL CORP
2004	KARL OTTO SCHMIDT DR ING | HARTMANN SVEN | BOSCH (ROBERT) GMBH					2006	TOSHIBA MACHINE CO LTD | KOREA ELECTRIC POWER CORP		2009	TOYOTA MOTOR CORP | FUJITSU LIMITED
2001	KATCON SA DE CV | DELPHI AUTOMOTIVE PLC					2002	TOTAL SA | DELTA SERVICES IND SPRL		2012	TOYOTA MOTOR CORP | FUJITSU LIMITED
2007	KATO H | KATO SEISAKUSHO KK					2006	TOYO RADIATOR CO LTD | TOYOTA MOTOR CORP		2012	TOYOTA MOTOR CORP | FUJITSU LIMITED
2005	KATO NAOTO | TOYOTA MOTOR CORP					1999	TOYO SHARYO KK | CENTRAL JAPAN RAILWAY CO		2012	TOYOTA MOTOR CORP | FUJITSU LIMITED
2005	KAWAHARA T | IMAGINEERING INC					2000	TOYO TIRE & RUBBER CO. LTD. | AISAN INDUSTRY CO. LTD.		2014	TOYOTA MOTOR CORP | FUJITSU LIMITED
2007	KAWASE KENICHIRO | TOYOTA MOTOR CORP					2005	TOYOBO CO LTD | HONDA MOTOR CO. LTD.(HONDA GIKEN KOGYO KK)		2014	TOYOTA MOTOR CORP | FUTABA CORPFUTABA CORP.
2003	KEDU ELECTRIC CO LTD | DENSO CORP					2002	TOYOBO CO LTD | TOYODA GOESI CO. LTD.		2010	TOYOTA MOTOR CORP | HASEGAWA RYO
2006	KEES DON ANDREAS JOSEPHINE | FORD MOTOR CO.					1998	TOYODA GOESI CO. LTD. | TOYOTA MOTOR CORP		2013	TOYOTA MOTOR CORP | IBIDEN CO. LTD.
2003	KEIHIN CORP. | HONDA MOTOR CO. LTD.(HONDA GIKEN KOGYO KK)					2007	TOYODA GOESI CO. LTD. | TOYOTA MOTOR CORP		2014	TOYOTA MOTOR CORP | IBIDEN CO. LTD.
2004	KEIHIN CORP. | HONDA MOTOR CO. LTD.(HONDA GIKEN KOGYO KK)					2007	TOYOHASHI UNIVERSITY OF TECHNOLOGY | TOYOTA MOTOR CORP		2011	TOYOTA MOTOR CORP | IMAGINEERING INC
2007	KEIHIN CORP. | KAWASAKI HEAVY INDUSTRIES LTD					2001	TOYOTA BOSHOKU CORPORATION | DENSO CORP		2011	TOYOTA MOTOR CORP | IMAGINEERING INC
2000	KEIMYUNG FOUND | ERUM JH					2005	TOYOTA BOSHOKU CORPORATION | DENSO CORP | TOYOTA MOTOR CORP		2010	TOYOTA MOTOR CORP | INOUE MIKIO
2003	KHARCHENKO V P | GRIGORYANTS R A					2001	TOYOTA BOSHOKU CORPORATION | TOYOTA MOTOR CORP		2014	TOYOTA MOTOR CORP | KONPON KENKYUSHO KK
2003	KHARITONASHVILI VALERIAN | KAMKHADZE SHOTA					2005	TOYOTA BOSHOKU CORPORATION | TOYOTA MOTOR CORP		2009	TOYOTA MOTOR CORP | MINAMI MASAHIRO
2007	KHUAKO R A | KHUAKO A YU					2007	TOYOTA BOSHOKU CORPORATION | TOYOTA MOTOR CORP		2013	TOYOTA MOTOR CORP | MURAKAMI Y
2000	KIA MOTORS CORP. | HYUNDAI MOTOR CO.					2007	TOYOTA BOSHOKU CORPORATION | TOYOTA MOTOR CORP | DENSO CORP		2010	TOYOTA MOTOR CORP | NADA MITSUHIRO
2003	KIA MOTORS CORP. | HYUNDAI MOTOR CO.					1999	TOYOTA INDUSTRIES CORPORATION | TOYOTA MOTOR CORP		2011	TOYOTA MOTOR CORP | NADA MITSUHIRO
2005	KIA MOTORS CORP. | HYUNDAI MOTOR CO.					2000	TOYOTA INDUSTRIES CORPORATION | TOYOTA MOTOR CORP		2011	TOYOTA MOTOR CORP | NADA MITSUHIRO
2007	KIA MOTORS CORP. | HYUNDAI MOTOR CO.					2001	TOYOTA INDUSTRIES CORPORATION | TOYOTA MOTOR CORP		2011	TOYOTA MOTOR CORP | NADA MITSUHIRO
2007	KIA MOTORS CORP. | HYUNDAI MOTOR CO.					2001	TOYOTA INDUSTRIES CORPORATION | TOYOTA MOTOR CORP		2011	TOYOTA MOTOR CORP | NAKADA H
2007	KIA MOTORS CORP. | HYUNDAI MOTOR CO.					2001	TOYOTA INDUSTRIES CORPORATION | TOYOTA MOTOR CORP		2011	TOYOTA MOTOR CORP | NEC CORP
2007	KIA MOTORS CORP. | HYUNDAI MOTOR CO.					2003	TOYOTA INDUSTRIES CORPORATION | TOYOTA MOTOR CORP		2008	TOYOTA MOTOR CORP | NIPPON PISTON RING CO LTD
2007	KIA MOTORS CORP. | HYUNDAI MOTOR CO.					2003	TOYOTA INDUSTRIES CORPORATION | TOYOTA MOTOR CORP		2009	TOYOTA MOTOR CORP | NIPPON PISTON RING CO LTD
2007	KIA MOTORS CORP. | HYUNDAI MOTOR CO.					2003	TOYOTA INDUSTRIES CORPORATION | TOYOTA MOTOR CORP		2010	TOYOTA MOTOR CORP | NIPPON THERMOSTAT CO LTD
2007	KIA MOTORS CORP. | HYUNDAI MOTOR CO.					2003	TOYOTA INDUSTRIES CORPORATION | TOYOTA MOTOR CORP		2015	TOYOTA MOTOR CORP | NIPPON THERMOSTAT CO LTD
2007	KIA MOTORS CORP. | HYUNDAI MOTOR CO.					2003	TOYOTA INDUSTRIES CORPORATION | TOYOTA MOTOR CORP		2010	TOYOTA MOTOR CORP | NSK-WARNER K.K. | AISIN SEIKI CO. LTD.
2003	KIHARA TERUO | HONDA MOTOR CO. LTD.(HONDA GIKEN KOGYO KK)					2003	TOYOTA INDUSTRIES CORPORATION | TOYOTA MOTOR CORP		2010	TOYOTA MOTOR CORP | OKUWAKI SHIGERU
2005	KOBAYASHI ISAMU | TOYOTA MOTOR CORP					2004	TOYOTA INDUSTRIES CORPORATION | TOYOTA MOTOR CORP		2010	TOYOTA MOTOR CORP | OTSUKA TAKAYUKI
2004	KOJI TSUKAMOTO | NOK CORP.					2004	TOYOTA INDUSTRIES CORPORATION | TOYOTA MOTOR CORP		2010	TOYOTA MOTOR CORP | OTSUKA TAKAYUKI
2005	KOJIMA PRESS INDUSTRY CO LTD | NOK CORP.					2004	TOYOTA INDUSTRIES CORPORATION | TOYOTA MOTOR CORP		2013	TOYOTA MOTOR CORP | PLASMA APPL KK | DENSO CORP
2003	KOMAROV S S | RYL S A					2004	TOYOTA INDUSTRIES CORPORATION | TOYOTA MOTOR CORP		2013	TOYOTA MOTOR CORP | SHINAGAWA CO LTD
2003	KOMATSU LTD. | LETOURNEAU INC					2005	TOYOTA INDUSTRIES CORPORATION | TOYOTA MOTOR CORP		2009	TOYOTA MOTOR CORP | TAIHO KOGYO CO LTD
2001	KONIECZNY JÖRG-ROMAN | CONTINENTAL AG (GERMANY FED. REP.)					2005	TOYOTA INDUSTRIES CORPORATION | TOYOTA MOTOR CORP		2010	TOYOTA MOTOR CORP | TAIHO KOGYO CO LTD
2001	KOO KWANGMO | JOHNSON MATTHEY PLC					2006	TOYOTA INDUSTRIES CORPORATION | TOYOTA MOTOR CORP		2013	TOYOTA MOTOR CORP | TAKAMIYA F
2000	KOVACIC ERIKA | KOVACIC NATASA					2006	TOYOTA INDUSTRIES CORPORATION | TOYOTA MOTOR CORP		2014	TOYOTA MOTOR CORP | TEIKOKU PISTON RING CO LTD
2002	KRAMMER RUPERT | ZF FRIEDRICHSHAFEN AG (GERMANY)					2006	TOYOTA INDUSTRIES CORPORATION | TOYOTA MOTOR CORP		2010	TOYOTA MOTOR CORP | TOSHIBA MITSUBISHI-ELECTRIC INDUSTRIAL SYSTEMS CORP
2007	KRUPPE T | UEBERDIEK M					2007	TOYOTA INDUSTRIES CORPORATION | TOYOTA MOTOR CORP		2008	TOYOTA MOTOR CORP | TOYOHASHI UNIVERSITY OF TECHNOLOGY
2007	KTM MOTORRAD AG | KTM AG					2000	TOYOTA INDUSTRIES CORPORATION | TOYOTA MOTOR CORP | AISAN INDUSTRY CO. LTD.		2008	TOYOTA MOTOR CORP | TOYOHASHI UNIVERSITY OF TECHNOLOGY
2007	KTM MOTORRAD AG | KTM AG					2003	TOYOTA INDUSTRIES CORPORATION | TOYOTA MOTOR CORP | DENSO CORP		2012	TOYOTA MOTOR CORP | TOYOTA BOSHOKU CORPORATION
2007	KUMAMOTO UNIVERSITY | TOYOTA MOTOR CORP					2006	TOYOTA INDUSTRIES CORPORATION | TOYOTA MOTOR CORP | DENSO CORP		2008	TOYOTA MOTOR CORP | TOYOTA INDUSTRIES CORPORATION
2005	KYOCERA CORP. | TOYOTA MOTOR CORP					1998	TOYOTA MOTOR CORP | AISAN INDUSTRY CO. LTD.		2008	TOYOTA MOTOR CORP | TOYOTA INDUSTRIES CORPORATION
1998	KYORITSU YUKI KOGYO | NOK CORP.					2001	TOYOTA MOTOR CORP | AISAN INDUSTRY CO. LTD.		2008	TOYOTA MOTOR CORP | TOYOTA INDUSTRIES CORPORATION
1999	LASTOVETSKII L E | FEDIK I I					2001	TOYOTA MOTOR CORP | AISAN INDUSTRY CO. LTD.		2010	TOYOTA MOTOR CORP | TOYOTA INDUSTRIES CORPORATION
2002	LEE HAN-SHENG | DELPHI AUTOMOTIVE PLC					2002	TOYOTA MOTOR CORP | AISAN INDUSTRY CO. LTD.		2010	TOYOTA MOTOR CORP | TOYOTA INDUSTRIES CORPORATION
2005	LEE J S | GA H J					2004	TOYOTA MOTOR CORP | AISAN INDUSTRY CO. LTD.		2010	TOYOTA MOTOR CORP | TOYOTA INDUSTRIES CORPORATION
2002	LENZING THOMAS | BOSCH (ROBERT) GMBH					2005	TOYOTA MOTOR CORP | AISAN INDUSTRY CO. LTD.		2010	TOYOTA MOTOR CORP | TOYOTA INDUSTRIES CORPORATION
2000	LI JUN | FORD MOTOR CO.					2005	TOYOTA MOTOR CORP | AISAN INDUSTRY CO. LTD.		2013	TOYOTA MOTOR CORP | TOYOTA INDUSTRIES CORPORATION
2007	LINDENMAIER AG | SYCOTEC GMBH&CO KG					1999	TOYOTA MOTOR CORP | AISIN SEIKI CO. LTD.		2014	TOYOTA MOTOR CORP | TOYOTA INDUSTRIES CORPORATION
2007	LINDENMAIER GMBH | SYCOTEC GMBH&CO KG					2000	TOYOTA MOTOR CORP | AISIN SEIKI CO. LTD.		2014	TOYOTA MOTOR CORP | TOYOTA INDUSTRIES CORPORATION
2007	LOGGERS H | VERSTEEG G					2001	TOYOTA MOTOR CORP | AISIN SEIKI CO. LTD.		2014	TOYOTA MOTOR CORP | TOYOTA INDUSTRIES CORPORATION
2007	LOGGERS H | VERSTEEG G					2002	TOYOTA MOTOR CORP | AISIN SEIKI CO. LTD.		2015	TOYOTA MOTOR CORP | TOYOTA INDUSTRIES CORPORATION
2000	LOOKHOLDER SCOTT | LOOKHOLDER DALE | JUSTH LORI					2002	TOYOTA MOTOR CORP | AISIN SEIKI CO. LTD.		2015	TOYOTA MOTOR CORP | TOYOTA INDUSTRIES CORPORATION
2006	LÖSCHE-TER HORST TOBIAS | PORSCHE AUTOMOBIL HOLDING SE					2003	TOYOTA MOTOR CORP | AISIN SEIKI CO. LTD.		2015	TOYOTA MOTOR CORP | TOYOTA INDUSTRIES CORPORATION
1998	LYSENKO A A | IVANOV E N					2003	TOYOTA MOTOR CORP | AISIN SEIKI CO. LTD.		2012	TOYOTA MOTOR CORP | TSUNOOKA T
2003	M P PUMPS INC | EVERGY INC. | HAYTON PROPERTY COMPANY LLC | LITTLE GIANT PUMP CO | DOUGLAS HOLDINGS INC. | Tecumseh Products Company | CONVERGENT TECHNOLOGIES INTERNATIONAL INC.					2003	TOYOTA MOTOR CORP | AISIN SEIKI CO. LTD.		2011	TOYOTA MOTOR CORP | UNIVERSITY OF MICHIGAN
2006	MAEHARA FUYUKI | DENSO CORP					2003	TOYOTA MOTOR CORP | AISIN SEIKI CO. LTD.		2016	TOYOTA MOTOR CORP | UNIVERSITY OF TOKYO
2007	MAGNA INTERNATIONAL INC. | BAYERISCHE MOTOREN WERKE AG (BMW)					2003	TOYOTA MOTOR CORP | AISIN SEIKI CO. LTD.		2011	TOYOTA MOTOR CORP | USUI KOKUSAI SANGYO KK
2007	MAGNA INTERNATIONAL INC. | FEICHTINGER STEFAN					2003	TOYOTA MOTOR CORP | AISIN SEIKI CO. LTD.		2008	TOYOTA MOTOR CORP | YAMAHA MOTOR CO. LTD.
2007	MAGNA INTERNATIONAL INC. | INA-HOLDING SCHAEFFLER KG					2003	TOYOTA MOTOR CORP | AISIN SEIKI CO. LTD.		2009	TOYOTA MOTOR CORP | YAMAHA MOTOR CO. LTD. | UCHIYAMA MANUFACTURING CORP | AISAN INDUSTRY CO. LTD.
2002	MAHLE GMBH | BAYERISCHE MOTOREN WERKE AG (BMW)					2003	TOYOTA MOTOR CORP | AISIN SEIKI CO. LTD.		2009	TOYOTA MOTOR CORP | YOSHIDA KAORI
2005	MAHLE GMBH | CONTINENTAL AG (GERMANY FED. REP.)					2004	TOYOTA MOTOR CORP | AISIN SEIKI CO. LTD.		2013	TOYOTA MOTOR CORP | ZH FINE CERAMICS CENT
1999	MAHLE GMBH | CUMMINS INC.					2004	TOYOTA MOTOR CORP | AISIN SEIKI CO. LTD.		2008	TRELLEBORG AB | GROUPE PSA
2005	MAHLE GMBH | FRAENKISCHE ROHRWERK KIRCHNER					2004	TOYOTA MOTOR CORP | AISIN SEIKI CO. LTD.		2009	TRUST HIGH TECH CO LTD | LEGARSI CO LTD
2005	MAN DIESEL ENGINES AND TURBINE GERMAN SUBSIDIARY | PORSCHE AUTOMOBIL HOLDING SE					2004	TOYOTA MOTOR CORP | AISIN SEIKI CO. LTD.		2014	TSINGHUA UNIVERSITY | BOSCH (ROBERT) GMBH
1998	MAROCCO GREGORY M | COLLETTI GREGORY J					2004	TOYOTA MOTOR CORP | AISIN SEIKI CO. LTD.		2013	TURGEON E E | TURGEON L J
1998	MARUYASU IND CO LTD | NIPPON SEKISO KOGYO KK | TOYOTA MOTOR CORP					2004	TOYOTA MOTOR CORP | AISIN SEIKI CO. LTD.		2011	UMFOTEC GMBH | DENKER D
2004	MARUYASU IND CO LTD | TOYOTA MOTOR CORP					2004	TOYOTA MOTOR CORP | AISIN SEIKI CO. LTD.		2008	UMICORE S.A. | MITSUBISHI MOTORS CORP.
2007	MASUDA HIROSHI | YANMAR CO LTD					2004	TOYOTA MOTOR CORP | AISIN SEIKI CO. LTD.		2010	UNIV BUCURESTI POLITEHNICA | CENTRE NATIONAL DE LA RECHERCHE SCIENTIFIC
2006	MATERIAL SCI CORP . | CANFIELD COATING LLC | WORLD CLASS CORRUGATING LLC					2004	TOYOTA MOTOR CORP | AISIN SEIKI CO. LTD.		2013	UNIV CHANGSHA SCI & TECHNOLOGY | CHANGSHA ZHONGCHENG AUTOMOBILE PARTS CO
1997	MATT MISKIMIN | NYBERG BO					2004	TOYOTA MOTOR CORP | AISIN SEIKI CO. LTD.		2013	UNIV GUANGXI | GUANGXI YEMAO ELECTRICAL AUTOMATION CO
2006	MAZDA MOTOR CORP. | KOKOKU INTECH KK					2004	TOYOTA MOTOR CORP | AISIN SEIKI CO. LTD.		2009	UNIV KYUNGIL IND ACADEMIC COOP | DAE SUNG CO LTD
2002	MCS MOBILE CONTROL SYSTEMS SA | AB ELEKTRONIK GMBH					2004	TOYOTA MOTOR CORP | AISIN SEIKI CO. LTD.		2011	UNIV NAGAOKA TECHNOLOGY NAT UNIV CORP | DAYUN MOTOR CO LTD
2005	MEINTSCHEL JENS | DAIMLER AG					2004	TOYOTA MOTOR CORP | AISIN SEIKI CO. LTD.		2011	UNIV NAGAOKA TECHNOLOGY NAT UNIV CORP | TOYOTA MOTOR CORP
2000	MICHIGAN MOTOR CORP | MOBILE AUTOMOTIVE TECHNOLOGIES LLC					2004	TOYOTA MOTOR CORP | AISIN SEIKI CO. LTD.		2014	UNIV TONGMYONG IND ACADEMIC COOP FOUND | GYEINGSANG NATIONAL UNIVERSITY
2000	MICHIGAN MOTOR CORP | MOBILE AUTOMOTIVE TECHNOLOGIES LLC					2004	TOYOTA MOTOR CORP | AISIN SEIKI CO. LTD.		2013	UNIV VORON | RUSSIAN FEDERATION MIN DEFENCE
2001	MICHIGAN MOTOR CORP | MOBILE AUTOMOTIVE TECHNOLOGIES LLC					2004	TOYOTA MOTOR CORP | AISIN SEIKI CO. LTD.		2014	UNIV YAROSL TECH | TEPLOEHNERGOMASH SCI PRODN FA CO LTD
2003	MICHIGAN MOTOR CORP | MOBILE AUTOMOTIVE TECHNOLOGIES LLC					2005	TOYOTA MOTOR CORP | AISIN SEIKI CO. LTD.		2010	UNIVERSITE CLAUDE BERNARD LYON 1 (UCBL) FR | CENTRE NATIONAL DE LA RECHERCHE SCIENTIFIC | GROUPE PSA
2004	MICHIGAN MOTOR CORP | MOBILE AUTOMOTIVE TECHNOLOGIES LLC					2005	TOYOTA MOTOR CORP | AISIN SEIKI CO. LTD.		2011	UNIVERSITY OF STUTTGART | PORSCHE AUTOMOBIL HOLDING SE
2004	MICHIGAN MOTOR CORP | MOBILE AUTOMOTIVE TECHNOLOGIES LLC					2005	TOYOTA MOTOR CORP | AISIN SEIKI CO. LTD.		2011	UNIVERSITY OF TOKYO | MITSUI MINING & SMELTING CO. LTD.
2007	MIKUNI CORP. | KAWASAKI HEAVY INDUSTRIES LTD					2005	TOYOTA MOTOR CORP | AISIN SEIKI CO. LTD.		2008	UWM RESEARCH FOUNDATION | HONDA MOTOR CO. LTD.(HONDA GIKEN KOGYO KK)
1997	MILLENIUM DESIGNS C | DECORULE LTD					2005	TOYOTA MOTOR CORP | AISIN SEIKI CO. LTD.		2012	VALEO FINANCE | INSTITUT FRANCAIS DU PETROLE
1999	MILLES D H | GAULT A J					2005	TOYOTA MOTOR CORP | AISIN SEIKI CO. LTD.		2015	VAZTEC ENGINE VENTURE LLC | VAZTEC LLC
2003	MINISTRY OF ECONOMY TRADE AND INDUSTRY | TAIHEIYO CEMENT CORP					2006	TOYOTA MOTOR CORP | AISIN SEIKI CO. LTD.		2008	VIALLE GROUP BV | VIALLE ALTERNATIVE FUEL SYSTEMS BV
2002	MITAC INTERNATIONAL CORP. | MITSUBISHI MOTORS CORP.					2006	TOYOTA MOTOR CORP | AISIN SEIKI CO. LTD.		2012	VIANNEY RABHI FR | MCE-5 DEVELOPMENT FR
2004	MITAC INTERNATIONAL CORP. | MITSUBISHI MOTORS CORP.					2006	TOYOTA MOTOR CORP | AISIN SEIKI CO. LTD.		2008	VOLVO AB | AB VOLVO (PUBL.)
2004	MITAC INTERNATIONAL CORP. | MITSUBISHI MOTORS CORP.					2006	TOYOTA MOTOR CORP | AISIN SEIKI CO. LTD.		2010	VOLVO AB | AB VOLVO (PUBL.)
2004	MITAC INTERNATIONAL CORP. | MITSUBISHI MOTORS CORP.					2006	TOYOTA MOTOR CORP | AISIN SEIKI CO. LTD.		2009	VOLVO AB | J EBERSPACHER GMBH & CO KG
1999	MITSUBA CORP. | HONDA MOTOR CO. LTD.(HONDA GIKEN KOGYO KK)					2006	TOYOTA MOTOR CORP | AISIN SEIKI CO. LTD.		2012	WESTPORT FUEL SYSTEMS INC | GENERAL MOTORS CORP
1999	MITSUBA CORP. | HONDA MOTOR CO. LTD.(HONDA GIKEN KOGYO KK)					2006	TOYOTA MOTOR CORP | AISIN SEIKI CO. LTD.		2012	WORCESTER POLYTECHNIC INSTITUTE (WPI) | UNIVERSITY OF MINNESOTA (THE REGENTS OF)
2005	MITSUBISHI ELECTRIC CORP | NISSAN MOTOR CO. LTD.					2007	TOYOTA MOTOR CORP | AISIN SEIKI CO. LTD.		2012	YAMADA MANUFACTURING CO LTD | HONDA MOTOR CO. LTD.(HONDA GIKEN KOGYO KK)
2007	MITSUBISHI HEAVY INDUSTRIES LTD. | TOYOTA MOTOR CORP					2007	TOYOTA MOTOR CORP | AISIN SEIKI CO. LTD.		2014	YAMAHA MOTOR CO. LTD. | DENSO CORP
2004	Mitsubishi Jidosha Kogyo K.K.,JP | ICT Co. Ltd.,JP | International Catalyst Technology Inc. Auburn Hills Mich. US					2007	TOYOTA MOTOR CORP | AISIN SEIKI CO. LTD.		2010	YAMAHA MOTOR CO. LTD. | TOYOTA MOTOR CORP
2006	MITSUBISHI MOTORS CORP. | DOWA HOLDINGS CO LTD					2007	TOYOTA MOTOR CORP | AISIN SEIKI CO. LTD.		2016	YOO B N | LEE H
2005	MITSUBISHI MOTORS CORP. | MILLENNIUM GATE TECHNOLOGY CO LTD					2007	TOYOTA MOTOR CORP | AISIN SEIKI CO. LTD.		2014	YURA CO LTD | KIA MOTORS CORP. | HYUNDAI MOTOR CO.
2004	MITSUBISHI MOTORS CORP. | MITAC INTERNATIONAL CORP.					2007	TOYOTA MOTOR CORP | AISIN SEIKI CO. LTD.		2010	ZF FRIEDRICHSHAFEN AG (GERMANY) | PORSCHE AUTOMOBIL HOLDING SE
2007	MITSUBISHI MOTORS CORP. | MITSUBISHI ELECTRIC CORP					2007	TOYOTA MOTOR CORP | AISIN SEIKI CO. LTD.		2012	ZH FINE CERAMICS CENT | TOYOTA MOTOR CORP
2007	MITSUBISHI MOTORS CORP. | MIYOSHI YUSHI KK					2007	TOYOTA MOTOR CORP | AISIN SEIKI CO. LTD.
2006	MITSUBISHI MOTORS CORP. | MURATA SHINICHI					2004	TOYOTA MOTOR CORP | BOSCH (ROBERT) GMBH
2006	MITSUBISHI MOTORS CORP. | MURATA SHINICHI					2004	TOYOTA MOTOR CORP | BOSCH (ROBERT) GMBH
2004	MITSUBISHI MOTORS CORP. | NAGOYA UNIVERSITY					2006	TOYOTA MOTOR CORP | COMPAGNIE DE SAINT-GOBAIN
2006	MITSUBISHI MOTORS CORP. | UNIVERSITY OF TOKYO					2001	TOYOTA MOTOR CORP | COMPAGNIE DE SAINT-GOBAIN | UNIVERSAL CUTTER SYSTEMS KK
2002	MITSUI ENGINEERING & SHIPBUILDING CO LTD | MEIDENSHA CORP					2005	TOYOTA MOTOR CORP | CONTINENTAL AG (GERMANY FED. REP.)
2005	MITSUI ENGINEERING & SHIPBUILDING CO LTD | PORSCHE AUTOMOBIL HOLDING SE					1997	TOYOTA MOTOR CORP | DENSO CORP
2005	MITSUI MINING & SMELTING CO. LTD. | DAIKIN INDUSTRIES LTD					1999	TOYOTA MOTOR CORP | DENSO CORP
2005	MIYAHARA HIDEKI | TOYOTA MOTOR CORP					1999	TOYOTA MOTOR CORP | DENSO CORP
2003	MIZUNO A | ISUZU MOTORS LTD.					2000	TOYOTA MOTOR CORP | DENSO CORP
2004	MIZUNO A | ISUZU MOTORS LTD.					2000	TOYOTA MOTOR CORP | DENSO CORP
2001	MOBILE AUTOMOTIVE TECHNOLOGIES LLC | MICHIGAN MOTOR CORP					2000	TOYOTA MOTOR CORP | DENSO CORP
2001	MOBILE AUTOMOTIVE TECHNOLOGIES LLC | MICHIGAN MOTOR CORP					2000	TOYOTA MOTOR CORP | DENSO CORP
2002	MOBILE AUTOMOTIVE TECHNOLOGIES LLC | MICHIGAN MOTOR CORP					2001	TOYOTA MOTOR CORP | DENSO CORP
1997	MODINE MANUFACTURING CO | BAYERISCHE MOTOREN WERKE AG (BMW)					2001	TOYOTA MOTOR CORP | DENSO CORP
1999	MONFOR PHILIP A | MONFOR ALEXANDER O					2001	TOYOTA MOTOR CORP | DENSO CORP
2001	MONFOR PHILIP A | MONFOR ALEXANDER O					2001	TOYOTA MOTOR CORP | DENSO CORP
2004	MONTELEONE ALFRED | WEIT BRIAN					2001	TOYOTA MOTOR CORP | DENSO CORP
2003	MORI MASASHI | HONDA MOTOR CO. LTD.(HONDA GIKEN KOGYO KK)					2001	TOYOTA MOTOR CORP | DENSO CORP
1997	MOSC TYRE WKS | SALZGITTER AG					2001	TOYOTA MOTOR CORP | DENSO CORP
2006	MURATA SHINICHI | MITSUBISHI MOTORS CORP.					2001	TOYOTA MOTOR CORP | DENSO CORP
2003	NAAR J J | NAAR C A					2002	TOYOTA MOTOR CORP | DENSO CORP
2006	NAGAE MASAHIRO | TOYOTA MOTOR CORP					2003	TOYOTA MOTOR CORP | DENSO CORP
2006	NAGAE MASAHIRO | TOYOTA MOTOR CORP					2003	TOYOTA MOTOR CORP | DENSO CORP
2000	NAGOYA MEKKI KOGYO KK | NGK SPARK PLUG CO. LTD.					2003	TOYOTA MOTOR CORP | DENSO CORP
1999	NAKAMURA T | AJISAKA Y					2003	TOYOTA MOTOR CORP | DENSO CORP
1999	NAKANISHI KINZOKU KOGYO KK | JTEKT CORP (FORMERLY KOYO SEIKO CO LTD)					2003	TOYOTA MOTOR CORP | DENSO CORP
2004	NATIONAL INSTITUTE FOR MATERIALS SCIENCE | NGK INSULATORS LTD.					2003	TOYOTA MOTOR CORP | DENSO CORP
1998	NEGRE CYRIL | NEGRE GUY					2003	TOYOTA MOTOR CORP | DENSO CORP
2007	NEW CARCO ACQUISITION LLC | FIAT CHRYSLER AUTOMOBILES NV					2004	TOYOTA MOTOR CORP | DENSO CORP
2007	NEW CARCO ACQUISITION LLC | FIAT CHRYSLER AUTOMOBILES NV					2004	TOYOTA MOTOR CORP | DENSO CORP
2007	NEW CARCO ACQUISITION LLC | FIAT CHRYSLER AUTOMOBILES NV					2004	TOYOTA MOTOR CORP | DENSO CORP
2007	NEW CARCO ACQUISITION LLC | FIAT CHRYSLER AUTOMOBILES NV					2004	TOYOTA MOTOR CORP | DENSO CORP
2007	NEW CARCO ACQUISITION LLC | FIAT CHRYSLER AUTOMOBILES NV					2004	TOYOTA MOTOR CORP | DENSO CORP
2007	NEW CARCO ACQUISITION LLC | FIAT CHRYSLER AUTOMOBILES NV					2005	TOYOTA MOTOR CORP | DENSO CORP
2007	NEW CARCO ACQUISITION LLC | FIAT CHRYSLER AUTOMOBILES NV					2005	TOYOTA MOTOR CORP | DENSO CORP
2007	NEW CARCO ACQUISITION LLC | FIAT CHRYSLER AUTOMOBILES NV					2005	TOYOTA MOTOR CORP | DENSO CORP
2007	NEW CARCO ACQUISITION LLC | FIAT CHRYSLER AUTOMOBILES NV					2005	TOYOTA MOTOR CORP | DENSO CORP
2007	NEW CARCO ACQUISITION LLC | FIAT CHRYSLER AUTOMOBILES NV					2005	TOYOTA MOTOR CORP | DENSO CORP
2005	NG1 TECHNOLOGIES LLC | SHIRRA S J					2005	TOYOTA MOTOR CORP | DENSO CORP
2004	NGK INSULATORS LTD. | NATIONAL INSTITUTE FOR MATERIALS SCIENCE					2005	TOYOTA MOTOR CORP | DENSO CORP
2005	NGK SPARK PLUG CO. LTD. | IWAKI KOJI					2005	TOYOTA MOTOR CORP | DENSO CORP
2004	NGK SPARK PLUG CO. LTD. | VOLVO AB					2005	TOYOTA MOTOR CORP | DENSO CORP
2003	NIPPON CHEMICAL INDUSTRIAL CO LTD | TOYOTA MOTOR CORP					2005	TOYOTA MOTOR CORP | DENSO CORP
2004	NIPPON SHEET GLASS CO. LTD. | COMPAGNIE DE SAINT-GOBAIN					2005	TOYOTA MOTOR CORP | DENSO CORP
2001	NIPPON SHEET GLASS CO. LTD. | HONDA MOTOR CO. LTD.(HONDA GIKEN KOGYO KK)					2005	TOYOTA MOTOR CORP | DENSO CORP
2004	NIPPON SHEET GLASS CO. LTD. | NAGOYA INSTITUTE OF TECHNOLOGY					2006	TOYOTA MOTOR CORP | DENSO CORP
2005	NIPPON STEEL & SUMITOMO METAL CORP | HONDA MOTOR CO. LTD.(HONDA GIKEN KOGYO KK)					2006	TOYOTA MOTOR CORP | DENSO CORP
2001	NISHIMATSU CONSTRUCTION CO LTD | FUKKO KK					2006	TOYOTA MOTOR CORP | DENSO CORP
2004	NISHIYAMA TOSHIHIKO | KOMATSU LTD.					2006	TOYOTA MOTOR CORP | DENSO CORP
2005	NISSAN MOTOR CO. LTD. | AIDA ENGINEERING LTD.					2006	TOYOTA MOTOR CORP | DENSO CORP
2006	NISSAN MOTOR CO. LTD. | AISIN SEIKI CO. LTD.					2006	TOYOTA MOTOR CORP | DENSO CORP
2003	NISSAN MOTOR CO. LTD. | AOYAMA SHUNICHI					2006	TOYOTA MOTOR CORP | DENSO CORP
1998	NISSAN MOTOR CO. LTD. | CALSONIC KANSEI CORP.					2006	TOYOTA MOTOR CORP | DENSO CORP
2006	NISSAN MOTOR CO. LTD. | HIROSHI ISHIZUKA					2006	TOYOTA MOTOR CORP | DENSO CORP
2005	NISSAN MOTOR CO. LTD. | HITACHI LTD					2006	TOYOTA MOTOR CORP | DENSO CORP
2006	NISSAN MOTOR CO. LTD. | HITACHI LTD					2006	TOYOTA MOTOR CORP | DENSO CORP
2004	NISSAN MOTOR CO. LTD. | I SUNGI					2006	TOYOTA MOTOR CORP | DENSO CORP
2004	NISSAN MOTOR CO. LTD. | ITOYAMA HIROYUKI					2006	TOYOTA MOTOR CORP | DENSO CORP
2005	NISSAN MOTOR CO. LTD. | MITSUBISHI ELECTRIC CORP					2006	TOYOTA MOTOR CORP | DENSO CORP
2001	NISSAN MOTOR CO. LTD. | RENAULT SA					2007	TOYOTA MOTOR CORP | DENSO CORP
2002	NISSAN MOTOR CO. LTD. | RENAULT SA					2007	TOYOTA MOTOR CORP | DENSO CORP
2002	NISSAN MOTOR CO. LTD. | RENAULT SA					2007	TOYOTA MOTOR CORP | DENSO CORP
2003	NISSAN MOTOR CO. LTD. | RENAULT SA					2007	TOYOTA MOTOR CORP | DENSO CORP
2003	NISSAN MOTOR CO. LTD. | RENAULT SA					2007	TOYOTA MOTOR CORP | DENSO CORP
1999	NISSAN MOTOR CO. LTD. | RIKEN CORP.					2007	TOYOTA MOTOR CORP | DENSO CORP
2003	NISSAN MOTOR CO. LTD. | TSUCHIYA SEISAKUSHO KK					2007	TOYOTA MOTOR CORP | DENSO CORP
1997	NISSAN MOTOR CO. LTD. | VOLVO AB					2007	TOYOTA MOTOR CORP | DENSO CORP
1998	NITROUS OXIDE SYST | HOLLEY PERFORMANCE PROD INC | WEIAND AUTOMOTIVE INDUSTRIES INC.					2007	TOYOTA MOTOR CORP | DENSO CORP
2007	NORSK HYDRO ASA | GROUPE PSA					1999	TOYOTA MOTOR CORP | DENSO CORP | AISAN INDUSTRY CO. LTD.
2006	NTN CORP. | ABE KAZUTO | HONDA MOTOR CO. LTD.(HONDA GIKEN KOGYO KK)					2007	TOYOTA MOTOR CORP | DENSO CORP | TOYOTA BOSHOKU CORPORATION
2007	NTN CORP. | ELECTRICFIL AUTOMOTIVE					2000	TOYOTA MOTOR CORP | DIAMOND DENKI KK
2006	NTN CORP. | HONDA MOTOR CO. LTD.(HONDA GIKEN KOGYO KK)					2004	TOYOTA MOTOR CORP | DIAMOND DENKI KK
2006	NTN CORP. | HONDA MOTOR CO. LTD.(HONDA GIKEN KOGYO KK)					2006	TOYOTA MOTOR CORP | DIAMOND DENKI KK
1997	NYBERG BO | MATT MISKIMIN					2006	TOYOTA MOTOR CORP | DIAMOND DENKI KK
2000	NYMIRUM INC | KEIMYUNG CHRISTIAN FOUND					2006	TOYOTA MOTOR CORP | DIAMOND DENKI KK
2006	O'NEILL JONATHAN | FORD MOTOR CO.					2006	TOYOTA MOTOR CORP | DIAMOND DENKI KK
2003	OHCERA CO LTD | FUKUDA MASAAKI					2001	TOYOTA MOTOR CORP | EXXONMOBIL CORP
2003	OHCERA CO LTD | FUKUDA MASAAKI					2007	TOYOTA MOTOR CORP | EXXONMOBIL CORP
2003	OHIO STATE UNIVERSITY | OWENS CORNING					1999	TOYOTA MOTOR CORP | FUJITSU LIMITED
2004	OHNO KAZUSHIGE | IBIDEN CO. LTD.					2004	TOYOTA MOTOR CORP | FUTABA CORPFUTABA CORP.
2005	OHNO KAZUSHIGE | IBIDEN CO. LTD.					2006	TOYOTA MOTOR CORP | FUWA NAOHIDE
2003	ORBITAL ENGINE CO AUSTRALIA PTY LTD | HONDA MOTOR CO. LTD.(HONDA GIKEN KOGYO KK)					2006	TOYOTA MOTOR CORP | HARADA OSAMU
2004	OSAKAGAS | TOHO GAS KK | MITSUBISHI HEAVY INDUSTRIES LTD.					2005	TOYOTA MOTOR CORP | HASHIZUME TAKESHI
2005	OTICS CORPORATION | NAKANISHI KINZOKU KOGYO KK					2006	TOYOTA MOTOR CORP | HIROOKA SHIGEMASA
2005	OTICS CORPORATION | NAKANISHI KINZOKU KOGYO KK					2002	TOYOTA MOTOR CORP | HITACHI LTD
2003	OTICS CORPORATION | TOYOTA MOTOR CORP					2003	TOYOTA MOTOR CORP | IBIDEN CO. LTD.
2004	OTICS CORPORATION | TOYOTA MOTOR CORP					2006	TOYOTA MOTOR CORP | IBIDEN CO. LTD.
2005	OTICS CORPORATION | TOYOTA MOTOR CORP					2007	TOYOTA MOTOR CORP | IBIDEN CO. LTD.
2001	PARK OHIO IND INC | LALLEGRO INC. | ILS TECHNOLOGY LLC | CONTROL TRANSFORMER INC. | LEWIS & PARK SCREW & BOLT COMPANY | FORGING PARTS & MACHINING COMPANY | BLUE FALCON TRAVEL INC. | POVI L.L.C. | P-O REALTY LLC | HONGKONG HONGNIAO TECHNOLOGY CO LTD | COLUMBIA NUT AND BOLT COMPANY INC | ST HOLDING CORP. | WB&R ACQUISITION COMPANY INC. | THE CLANCY BING COMPANY | DRAGON KK | ATBD INC.					2003	TOYOTA MOTOR CORP | ITANO HIDEO
2004	PARKER RANDALL D | PARKER VINCENT D					2004	TOYOTA MOTOR CORP | ITO MASATOSHI
2000	PARTHENON METAL WORKS LLC | MERITOR INC | TRICO PROD CORP | TENNECO INC					2004	TOYOTA MOTOR CORP | KAMIYAMA EIICHI
2005	PAULY LEGAL REPRESENTATIVE RÉMY | MENEGUZ LEGAL REPRESENTATIVE IDA ELSA | COMMISSARIAT A L'ENERGIE ATOMIQUE | GROUPE PSA					2006	TOYOTA MOTOR CORP | KASASHIMA KENJI
2000	PELATI R | CREMONA G					2006	TOYOTA MOTOR CORP | KOJIMA PRESS INDUSTRY CO LTD
1997	PESHEKHONOV YU P | LOMAKIN V K					2007	TOYOTA MOTOR CORP | KUMAMOTO UNIVERSITY
2000	PORSCHE AUTOMOBIL HOLDING SE | BOSCH (ROBERT) GMBH					2005	TOYOTA MOTOR CORP | MASAMI KOBAYASHI
2004	PORSCHE AUTOMOBIL HOLDING SE | CONTINENTAL AG (GERMANY FED. REP.)					2005	TOYOTA MOTOR CORP | MITSUBISHI HEAVY INDUSTRIES LTD.
2005	PORSCHE AUTOMOBIL HOLDING SE | FRAUNHOFER GESELLSCHAFT					2005	TOYOTA MOTOR CORP | MITSUBISHI HEAVY INDUSTRIES LTD.
2001	PORSCHE AUTOMOBIL HOLDING SE | IAV GMBH ING AUTO & VERKEHR					2007	TOYOTA MOTOR CORP | MITSUBISHI HEAVY INDUSTRIES LTD.
1997	PORSCHE AUTOMOBIL HOLDING SE | MOBIL SCHMIERSTOFF GMBH					2007	TOYOTA MOTOR CORP | MITSUBISHI HEAVY INDUSTRIES LTD.
2003	PORSCHE AUTOMOBIL HOLDING SE | POTT EKKEHARD					2007	TOYOTA MOTOR CORP | MITSUBISHI HEAVY INDUSTRIES LTD.
2003	PORSCHE AUTOMOBIL HOLDING SE | PYROMERAL SAS | TENNECO INC					2007	TOYOTA MOTOR CORP | MURATA HIROKI
2002	POTIENKO V | NALJOTOV O					1998	TOYOTA MOTOR CORP | NIPPON STEEL & SUMITOMO METAL CORP
2001	POVI L.L.C. | THE CLANCY BING COMPANY | PARK OHIO IND INC | DRAGON KK | ST HOLDING CORP. | WB&R ACQUISITION COMPANY INC. | HONGKONG HONGNIAO TECHNOLOGY CO LTD | P-O REALTY LLC | CONTROL TRANSFORMER INC. | ATBD INC. | LALLEGRO INC. | LEWIS & PARK SCREW & BOLT COMPANY | STMX INC. | COLUMBIA NUT AND BOLT COMPANY INC | ILS TECHNOLOGY LLC | BLUE FALCON TRAVEL INC.					2003	TOYOTA MOTOR CORP | NOZAWA NATSUKI
1999	PRESTEL M | KREBS T					2003	TOYOTA MOTOR CORP | OTICS CORPORATION
2006	PRIEST JR. JIMMIE L. | DAIMLER AG					2004	TOYOTA MOTOR CORP | OTICS CORPORATION
2003	QFT HOLDINGS INC | DEMON FUEL SYSTEMS INC. | HOLLEY PERFORMANCE PROD INC					2003	TOYOTA MOTOR CORP | PACIFIC INDUSTRIAL CO. LTD.
2005	QFT HOLDINGS INC | HOLLEY PERFORMANCE PROD INC | DEMON FUEL SYSTEMS INC.					2006	TOYOTA MOTOR CORP | SATO TOSHIMITSU
2006	QUADER ATHER | DELPHI AUTOMOTIVE PLC					2005	TOYOTA MOTOR CORP | SUGIE YUTAKA
1997	RAPAN G | RAPAN I					2004	TOYOTA MOTOR CORP | SUNCALL CORP
2006	RENAULT SA | COMPAGNIE DE SAINT-GOBAIN					2006	TOYOTA MOTOR CORP | SUNCALL CORP
2002	RENAULT SA | GROUPE PSA					2007	TOYOTA MOTOR CORP | TEIKOKU PISTON RING CO LTD | JXTG HOLDINGS INC
2002	RENAULT SA | GROUPE PSA					2001	TOYOTA MOTOR CORP | TOHOKU TECHNOARCH CO. LTD. | AISAN INDUSTRY CO. LTD.
2002	RENAULT SA | NISSAN MOTOR CO. LTD.					2007	TOYOTA MOTOR CORP | TOYODA GOESI CO. LTD.
2002	RENAULT SA | NISSAN MOTOR CO. LTD.					2001	TOYOTA MOTOR CORP | TOYOTA BOSHOKU CORPORATION
2002	RENAULT SA | NISSAN MOTOR CO. LTD.					2002	TOYOTA MOTOR CORP | TOYOTA BOSHOKU CORPORATION
2003	RENAULT SA | NISSAN MOTOR CO. LTD.					1998	TOYOTA MOTOR CORP | TOYOTA INDUSTRIES CORPORATION
2004	RIENKS PETER JOHN | HUCKELBERRY CYNTHIA					2000	TOYOTA MOTOR CORP | TOYOTA INDUSTRIES CORPORATION
2002	RIKEN CORP. | GH GOTO IKUEIKAI					2002	TOYOTA MOTOR CORP | TOYOTA INDUSTRIES CORPORATION
2002	RISING SUN KK | IRIFUNE T					2002	TOYOTA MOTOR CORP | TOYOTA INDUSTRIES CORPORATION
1999	RUMYANTSEV A A | ANDRIANOV V P					2002	TOYOTA MOTOR CORP | TOYOTA INDUSTRIES CORPORATION
1998	SANOH INDUSTRIAL CO. LTD. | HONDA MOTOR CO. LTD.(HONDA GIKEN KOGYO KK)					2003	TOYOTA MOTOR CORP | TOYOTA INDUSTRIES CORPORATION
1999	SANOH INDUSTRIAL CO. LTD. | NISSAN MOTOR CO. LTD.					2003	TOYOTA MOTOR CORP | TOYOTA INDUSTRIES CORPORATION
2004	SAWADA DAISAKU | TOYOTA MOTOR CORP | YAGUCHI HIROSHI					2004	TOYOTA MOTOR CORP | TOYOTA INDUSTRIES CORPORATION
2001	SAWAFUJI DENKI KK | DENSO CORP					2004	TOYOTA MOTOR CORP | TOYOTA INDUSTRIES CORPORATION
2006	SAYKIN S A | SAYKIN A M					2004	TOYOTA MOTOR CORP | TOYOTA INDUSTRIES CORPORATION
2004	SCHMIDT KARL HEINZ | BOSCH (ROBERT) GMBH					2005	TOYOTA MOTOR CORP | TOYOTA INDUSTRIES CORPORATION
1997	SHIMIZU M | YAMABIKO CORPORATION					2005	TOYOTA MOTOR CORP | TOYOTA INDUSTRIES CORPORATION
1999	SIEGLER-LATHROP P J G | BOISSET J					2005	TOYOTA MOTOR CORP | TOYOTA INDUSTRIES CORPORATION
1998	SIEMENS AKTIENGESELLSCHAFT | CONTINENTAL AG (GERMANY FED. REP.)					2005	TOYOTA MOTOR CORP | TOYOTA INDUSTRIES CORPORATION
1997	SKULKIN VADIM | ERLICHMAN ALEXANDER					2005	TOYOTA MOTOR CORP | TOYOTA INDUSTRIES CORPORATION
2004	SMITH DOUGLAS M. | NANOPORE INC					2005	TOYOTA MOTOR CORP | TOYOTA INDUSTRIES CORPORATION
2004	SOROCHKIN ELEONORA | SOROCHKIN MARK					2005	TOYOTA MOTOR CORP | TOYOTA INDUSTRIES CORPORATION
2003	SOUTHWEST RESEARCH INSTITUTE | ROBERTS JR. CHARLES EDWARD					2006	TOYOTA MOTOR CORP | TOYOTA INDUSTRIES CORPORATION
2003	SOUTHWEST RESEARCH INSTITUTE | SCUDERI GROUP LLC					2006	TOYOTA MOTOR CORP | TOYOTA INDUSTRIES CORPORATION
2003	SOUTHWEST RESEARCH INSTITUTE | SCUDERI GROUP LLC					2004	TOYOTA MOTOR CORP | YAMAHA MOTOR CO. LTD.
2003	SPX CORP. | AVIATION INDUSTRY CORPORATION OF CHINA (AVIC) | HILITE INT INC					2005	TOYOTA MOTOR CORP | YAMAHA MOTOR CO. LTD.
2002	SPX CORP. | HILITE INT INC | AVIATION INDUSTRY CORPORATION OF CHINA (AVIC)					2005	TOYOTA MOTOR CORP | YAMAHA MOTOR CO. LTD.
2003	STRAUB WOLFGANG DIPL.-ING.(FH) 73326 DEGGINGEN | RÖHM ROLF 71131 JETTINGEN DE					2005	TOYOTA MOTOR CORP | YAMAHA MOTOR CO. LTD.
2000	STREIB MARTIN | BOSCH (ROBERT) GMBH					2005	TOYOTA MOTOR CORP | YAMAHA MOTOR CO. LTD.
2003	SUBARU CORP (FORMERLY FUJI HEAVY INDUSTRIES) | DAIKYONISHIKAWA CORP					2006	TOYOTA MOTOR CORP | YAMAHA MOTOR CO. LTD.
2007	SUBARU CORP (FORMERLY FUJI HEAVY INDUSTRIES) | DENSO CORP					2002	TOYOTA MOTOR CORP | YAZAKI CORPORATION | DENSO CORP
2005	SUGIMOTO YOICHI | HONDA MOTOR CO. LTD.(HONDA GIKEN KOGYO KK)					2003	TOYOTA MOTOR CORP | ZH FINE CERAMICS CENT
2005	SUMITOMO BAKELITE CO. LTD. | TOYOTA MOTOR CORP					2005	TRICO PROD CORP | PARTHENON METAL WORKS LLC | MERITOR INC | TENNECO INC
1999	SUMITOMO ELECTRIC INDUSTRIES LTD. | DENSO CORP					2004	TSINGHUA UNIVERSITY | TSINGHUA UNIVERSITY SUZHOU AUTOMOBILE RESEARCH INS
1997	SUMITOMO ELECTRIC INDUSTRIES LTD. | HONDA MOTOR CO. LTD.(HONDA GIKEN KOGYO KK)					2006	TSINGHUA UNIVERSITY | TSINGHUA UNIVERSITY SUZHOU AUTOMOBILE RESEARCH INS
2003	SUMITOMO ELECTRIC INDUSTRIES LTD. | ISUZU MOTORS LTD.					2005	TSUCHIYA SEISAKUSHO KK | NISSAN MOTOR CO. LTD.
2005	SUMITOMO ELECTRIC INDUSTRIES LTD. | ISUZU MOTORS LTD.					2006	TULINO R R | LETIZIA S
2001	SUMITOMO ELECTRIC INDUSTRIES LTD. | NISSAN MOTOR CO. LTD.					2006	UCHIYAMA MANUFACTURING CORP | TOYOTA MOTOR CORP | AISAN INDUSTRY CO. LTD.
2004	SUMITOMO ELECTRIC INDUSTRIES LTD. | NISSAN MOTOR CO. LTD.					2003	UDAGAWA TSUNEKAZU | ISHIKAWA GASKET CO LTD
2001	SUMITOMO ELECTRIC INDUSTRIES LTD. | TOYOTA MOTOR CORP					2003	UDAGAWA TSUNEKAZU | ISHIKAWA GASKET CO LTD
2004	SUMSER SIEGFRIED | DAIMLER AG					2001	UFI FILTERS SPA | GIRONDI GIORGIO
2006	SUNCALL CORP | TOYOTA MOTOR CORP					1997	ULEV GMBH | TEXAS INSTRUMENTS INC
2006	SUNCALL CORP | TOYOTA MOTOR CORP					2000	ULYAN MECH ENG WKS PRODN ASSOC ENTERP | URALS TRANSPORT ENG DES BUR ENTERPRISE
2001	SUZUKI MOTOR CORP. | MAHLE GMBH					2001	UMICORE S.A. | PORSCHE AUTOMOBIL HOLDING SE
1998	SUZUKI MOTOR CORP. | SANKEI GIKEN CO LTD					2004	UNIV BRUNEL | TSOI HEI MA THOMAS
2007	SYCOTEC GMBH&CO KG | LINDENMAIER GMBH					2006	UNIV FREIBERG TECH BERGAKADEMIE | HOCHSCHULE FUER TECHNIK UND WIRTSCHAFT DRESDEN DE
2007	SYCOTEC GMBH&CO KG | LINDENMAIER GMBH					2004	UNIV SAITAMA | IHI CORP
2007	SYCOTEC GMBH&CO KG | LINDENMAIER GMBH					1999	UNIV VORON TECH | VORON ENGINEERING ACAD DEPT
2006	TABAI ESPEC CORP | TOYOTA MOTOR CORP					2004	UNSELD STEFAN | ZF FRIEDRICHSHAFEN AG (GERMANY)
2006	TABATA ATSUSHI | TOYOTA MOTOR CORP					2006	USHIO K | YAMAZAKI T
2007	TABATA ATSUSHI | TOYOTA MOTOR CORP					2006	USUI KOKUSAI SANGYO KK | KOBE STEEL LTD. | NOMURA UNISON CO LTD | SHINSHU UNIVERSITY
2007	TAIHO KOGYO CO LTD | TOYOTA MOTOR CORP					2004	USUI KOKUSAI SANGYO KK | ORGANO CORP.
2006	TAKAHASHI SUIKI KK | TOYOTA MOTOR CORP					2002	VALEO S.A. | GENOIST JEROME
2002	TCG UNITECH AG | SEUFFER GMBH & CO KG ROBERT					2001	VALERO JUAN | SIEGFRIED HERZOG
2003	TECHTRONIC INDUSTRIES CO. LTD. | MAVINAHALLY NAGESH S.					2002	VALTION TEKNILLINEN TUTKIMUSKESKUS (VTT) | ISUZU MOTORS LTD.
2002	Tecumseh Products Company | LITTLE GIANT PUMP CO | HAYTON PROPERTY COMPANY LLC | VON WEISE GEAR COMPANY | EUROMOTOR INC. | M P PUMPS INC | EVERGY INC. | CONVERGENT TECHNOLOGIES INTERNATIONAL INC. | DOUGLAS HOLDINGS INC.					2007	VANNER INC | VANNER HOLDINGS INC.
2004	Tecumseh Products Company | CONVERGENT TECHNOLOGIES INTERNATIONAL INC. | DOUGLAS HOLDINGS INC. | VON WEISE GEAR COMPANY | EUROMOTOR INC. | M P PUMPS INC | HAYTON PROPERTY COMPANY LLC | LITTLE GIANT PUMP CO | EVERGY INC.					2003	VARASUNDHAROSOTH BIRASAK | PHANICHAMNUAY SOMROJ
2003	Tecumseh Products Company | DOUGLAS HOLDINGS INC. | CONVERGENT TECHNOLOGIES INTERNATIONAL INC. | EUROMOTOR INC. | LITTLE GIANT PUMP CO | M P PUMPS INC | EVERGY INC. | VON WEISE GEAR COMPANY | AYTON PROPERTY COMPANY LLC					2006	VERITAS AG | ELRINGKLINGER AG
2003	Tecumseh Products Company | DOUGLAS HOLDINGS INC. | LITTLE GIANT PUMP CO | EUROMOTOR INC. | HAYTON PROPERTY COMPANY LLC | EVERGY INC. | VON WEISE GEAR COMPANY | M P PUMPS INC | CONVERGENT TECHNOLOGIES INTERNATIONAL INC.					1998	VOLOACA IOAN | VOLOACA MIHAI
2002	Tecumseh Products Company | EVERGY INC. | VON WEISE GEAR COMPANY | CONVERGENT TECHNOLOGIES INTERNATIONAL INC. | EUROMOTOR INC. | M P PUMPS INC | HAYTON PROPERTY COMPANY LLC | DOUGLAS HOLDINGS INC. | LITTLE GIANT PUMP CO					2000	VOLVO AB | AB VOLVO (PUBL.)
2003	Tecumseh Products Company | HAYTON PROPERTY COMPANY LLC | M P PUMPS INC | VON WEISE GEAR COMPANY | CONVERGENT TECHNOLOGIES INTERNATIONAL INC. | EVERGY INC. | LITTLE GIANT PUMP CO | DOUGLAS HOLDINGS INC. | EUROMOTOR INC.					2003	VOLVO AB | AB VOLVO (PUBL.)
2002	Tecumseh Products Company | M P PUMPS INC | LITTLE GIANT PUMP CO | HAYTON PROPERTY COMPANY LLC | DOUGLAS HOLDINGS INC. | EVERGY INC. | VON WEISE GEAR COMPANY | CONVERGENT TECHNOLOGIES INTERNATIONAL INC. | EUROMOTOR INC.					2006	VOLVO AB | AB VOLVO (PUBL.)
2002	Tecumseh Products Company| HAYTON PROPERTY COMPANY LLC | EVERGY INC. | LITTLE GIANT PUMP CO | M P PUMPS INC | VON WEISE GEAR COMPANY | CONVERGENT TECHNOLOGIES INTERNATIONAL INC. | EUROMOTOR INC. | DOUGLAS HOLDINGS INC.					2006	VOLVO AB | AB VOLVO (PUBL.)
2005	TEIJIN LTD. | NIPPON FELT CO LTD					2000	VOLVO AB | HOLMQVIST KRISTIN
2006	TENNECO INC | FEDERAL-MOGUL CHASSIS LLC					2001	VOLVO AB | POWER SYSTEM KK
2007	TEXTRON INC. | MAST CARBON AUTOMOTIVE LTD					2003	VOLVO AB | STEEN MARCUS
1997	THOMAS EDWARD C | OLES GEOFFREY P					2002	VON WEISE GEAR COMPANY | Tecumseh Products Company | EUROMOTOR INC. | CONVERGENT TECHNOLOGIES INTERNATIONAL INC. | EVERGY INC. | LITTLE GIANT PUMP CO | M P PUMPS INC | DOUGLAS HOLDINGS INC. | HAYTON PROPERTY COMPANY LLC
2004	TI AUTOMOTIVE | HANIL USA L.L.C.					1998	WEBER CITY ROAD LLC | ASCK INC | LAUREL INDUSTRIES HOLDINGS INC. | A & M CLEANING PRODUCTS LLC | KEMP MFG CO LTD | CROMPTON HOLDING CORPORATION | LANXESS Solutions US Inc. | ISCI INC | BIOLAB TEXTILES ADDITIVES LLC | KIK Custom Products, Inc.
2003	TI AUTOMOTIVE | HONDA MOTOR CO. LTD.(HONDA GIKEN KOGYO KK)					2001	WENDELS A G | FRENCHER J W
1997	TI AUTOMOTIVE L.L.C. | TI AUTOMOTIVE | HANIL USA L.L.C.					2002	WENDEROTH BERND | BASF SE
1999	TI AUTOMOTIVE L.L.C. | TI AUTOMOTIVE | HANIL USA L.L.C.					2006	WESCON PLASTICS LLC | MC ELECTRONICS KK
2005	TI GROUP AUTOMOTIVE SYSTEMS S DE R.L. DE C.V. | HANIL USA L.L.C.					2006	WESTPORT FUEL SYSTEMS INC | OMVI SPA
1997	TI GROUP AUTOMOTIVE SYSTEMS S DE R.L. DE C.V. | TI AUTOMOTIVE | TI AUTOMOTIVE L.L.C. | TI AUTOMOTIVE INC CANADA | HANIL USA L.L.C.					2006	WIELAND THOMAS | BOSCH (ROBERT) GMBH
2001	TIGERS POLYMER KK | HONDA MOTOR CO. LTD.(HONDA GIKEN KOGYO KK)					1997	WILLIAMS PHYLLIS | WILLIAMS WAYNE
2002	TIGERS POLYMER KK | HONDA MOTOR CO. LTD.(HONDA GIKEN KOGYO KK)					2005	WUHAN NEW ENERGY AUTOMOBILE INDUSTRY TECHNOLOGY IN | WUHUAN UNIVERSITY OF TECHNOLOGY ENTERPRISE GROUP C
2005	TIGERS POLYMER KK | HONDA MOTOR CO. LTD.(HONDA GIKEN KOGYO KK)					1997	YAMAGUCHI T | KUMAGAI NOBUYUKI
2003	TORES L S | ROUNDS B A					2002	YAMAHA MOTOR CO. LTD. | KATAYAMA GOICHI
2006	TOSHIBA MACHINE CO LTD | KOREA ELECTRIC POWER CORP					2005	YAMAHA MOTOR CO. LTD. | TAKAHASHI NAOHISA
2002	TOTAL SA | DELTA SERVICES IND SPRL					2003	YAMAHA MOTOR CO. LTD. | TOYOTA MOTOR CORP
2006	TOYO RADIATOR CO LTD | TOYOTA MOTOR CORP					2005	YAMAHA MOTOR CO. LTD. | TOYOTA MOTOR CORP
1999	TOYO SHARYO KK | CENTRAL JAPAN RAILWAY CO					2005	YAMAHA MOTOR CO. LTD. | TOYOTA MOTOR CORP
2000	TOYO TIRE & RUBBER CO. LTD. | AISAN INDUSTRY CO. LTD.					2005	YAMAHA MOTOR CO. LTD. | TOYOTA MOTOR CORP
2005	TOYOBO CO LTD | HONDA MOTOR CO. LTD.(HONDA GIKEN KOGYO KK)					2003	YAMAMOTO SHINJI | NISSAN MOTOR CO. LTD.
2002	TOYOBO CO LTD | TOYODA GOESI CO. LTD.					2006	YANMAR CO LTD | DENSO CORP
1998	TOYODA GOESI CO. LTD. | TOYOTA MOTOR CORP					1997	YANMAR CO LTD | SHINDENGEN ELECTRIC MANUFACTURING CO. LTD.
2007	TOYODA GOESI CO. LTD. | TOYOTA MOTOR CORP					2003	YANMAR CO LTD | TANAKA MASAMICHI
2007	TOYOHASHI UNIVERSITY OF TECHNOLOGY | TOYOTA MOTOR CORP					2001	YASUI YUJI | HONDA MOTOR CO. LTD.(HONDA GIKEN KOGYO KK)
2001	TOYOTA BOSHOKU CORPORATION | DENSO CORP					2002	YASUI YUJI | HONDA MOTOR CO. LTD.(HONDA GIKEN KOGYO KK)
2005	TOYOTA BOSHOKU CORPORATION | DENSO CORP | TOYOTA MOTOR CORP					2006	YASUI YUJI | HONDA MOTOR CO. LTD.(HONDA GIKEN KOGYO KK)
2001	TOYOTA BOSHOKU CORPORATION | TOYOTA MOTOR CORP					2007	YASUI YUJI | HONDA MOTOR CO. LTD.(HONDA GIKEN KOGYO KK)
2005	TOYOTA BOSHOKU CORPORATION | TOYOTA MOTOR CORP					2002	YAZAKI CORPORATION | TOYOTA MOTOR CORP
2007	TOYOTA BOSHOKU CORPORATION | TOYOTA MOTOR CORP					2006	ZAJAC JOHN | ZAJAC OPTIMUM OUTPUT MOTORS INC
2007	TOYOTA BOSHOKU CORPORATION | TOYOTA MOTOR CORP | DENSO CORP					2000	ZAVARONI D | MANGIAROTTI N
1999	TOYOTA INDUSTRIES CORPORATION | TOYOTA MOTOR CORP					2003	ZF FRIEDRICHSHAFEN AG (GERMANY) | BAYERISCHE MOTOREN WERKE AG (BMW)
2000	TOYOTA INDUSTRIES CORPORATION | TOYOTA MOTOR CORP					2006	ZHANG HONG | CONTINENTAL AG (GERMANY FED. REP.)
2001	TOYOTA INDUSTRIES CORPORATION | TOYOTA MOTOR CORP					2005	ZHANG WENZHONG | DONALDSON CO. INC.
2001	TOYOTA INDUSTRIES CORPORATION | TOYOTA MOTOR CORP					2005	ZONES STACEY I. | CHEVRON CORPORATION
2001	TOYOTA INDUSTRIES CORPORATION | TOYOTA MOTOR CORP					2001	ZUR MEGEDE DETLEF | DAIMLER AG
2003	TOYOTA INDUSTRIES CORPORATION | TOYOTA MOTOR CORP					2001	ZUR MEGEDE DETLEF | DAIMLER AG
2003	TOYOTA INDUSTRIES CORPORATION | TOYOTA MOTOR CORP
2003	TOYOTA INDUSTRIES CORPORATION | TOYOTA MOTOR CORP
2003	TOYOTA INDUSTRIES CORPORATION | TOYOTA MOTOR CORP
2003	TOYOTA INDUSTRIES CORPORATION | TOYOTA MOTOR CORP
2003	TOYOTA INDUSTRIES CORPORATION | TOYOTA MOTOR CORP
2004	TOYOTA INDUSTRIES CORPORATION | TOYOTA MOTOR CORP
2004	TOYOTA INDUSTRIES CORPORATION | TOYOTA MOTOR CORP
2004	TOYOTA INDUSTRIES CORPORATION | TOYOTA MOTOR CORP
2004	TOYOTA INDUSTRIES CORPORATION | TOYOTA MOTOR CORP
2005	TOYOTA INDUSTRIES CORPORATION | TOYOTA MOTOR CORP
2005	TOYOTA INDUSTRIES CORPORATION | TOYOTA MOTOR CORP
2006	TOYOTA INDUSTRIES CORPORATION | TOYOTA MOTOR CORP
2006	TOYOTA INDUSTRIES CORPORATION | TOYOTA MOTOR CORP
2006	TOYOTA INDUSTRIES CORPORATION | TOYOTA MOTOR CORP
2007	TOYOTA INDUSTRIES CORPORATION | TOYOTA MOTOR CORP
2000	TOYOTA INDUSTRIES CORPORATION | TOYOTA MOTOR CORP | AISAN INDUSTRY CO. LTD.
2003	TOYOTA INDUSTRIES CORPORATION | TOYOTA MOTOR CORP | DENSO CORP
2006	TOYOTA INDUSTRIES CORPORATION | TOYOTA MOTOR CORP | DENSO CORP
1998	TOYOTA MOTOR CORP | AISAN INDUSTRY CO. LTD.
2001	TOYOTA MOTOR CORP | AISAN INDUSTRY CO. LTD.
2001	TOYOTA MOTOR CORP | AISAN INDUSTRY CO. LTD.
2002	TOYOTA MOTOR CORP | AISAN INDUSTRY CO. LTD.
2004	TOYOTA MOTOR CORP | AISAN INDUSTRY CO. LTD.
2005	TOYOTA MOTOR CORP | AISAN INDUSTRY CO. LTD.
2005	TOYOTA MOTOR CORP | AISAN INDUSTRY CO. LTD.
1999	TOYOTA MOTOR CORP | AISIN SEIKI CO. LTD.
2000	TOYOTA MOTOR CORP | AISIN SEIKI CO. LTD.
2001	TOYOTA MOTOR CORP | AISIN SEIKI CO. LTD.
2002	TOYOTA MOTOR CORP | AISIN SEIKI CO. LTD.
2002	TOYOTA MOTOR CORP | AISIN SEIKI CO. LTD.
2003	TOYOTA MOTOR CORP | AISIN SEIKI CO. LTD.
2003	TOYOTA MOTOR CORP | AISIN SEIKI CO. LTD.
2003	TOYOTA MOTOR CORP | AISIN SEIKI CO. LTD.
2003	TOYOTA MOTOR CORP | AISIN SEIKI CO. LTD.
2003	TOYOTA MOTOR CORP | AISIN SEIKI CO. LTD.
2003	TOYOTA MOTOR CORP | AISIN SEIKI CO. LTD.
2003	TOYOTA MOTOR CORP | AISIN SEIKI CO. LTD.
2003	TOYOTA MOTOR CORP | AISIN SEIKI CO. LTD.
2004	TOYOTA MOTOR CORP | AISIN SEIKI CO. LTD.
2004	TOYOTA MOTOR CORP | AISIN SEIKI CO. LTD.
2004	TOYOTA MOTOR CORP | AISIN SEIKI CO. LTD.
2004	TOYOTA MOTOR CORP | AISIN SEIKI CO. LTD.
2004	TOYOTA MOTOR CORP | AISIN SEIKI CO. LTD.
2004	TOYOTA MOTOR CORP | AISIN SEIKI CO. LTD.
2004	TOYOTA MOTOR CORP | AISIN SEIKI CO. LTD.
2004	TOYOTA MOTOR CORP | AISIN SEIKI CO. LTD.
2004	TOYOTA MOTOR CORP | AISIN SEIKI CO. LTD.
2004	TOYOTA MOTOR CORP | AISIN SEIKI CO. LTD.
2004	TOYOTA MOTOR CORP | AISIN SEIKI CO. LTD.
2004	TOYOTA MOTOR CORP | AISIN SEIKI CO. LTD.
2004	TOYOTA MOTOR CORP | AISIN SEIKI CO. LTD.
2004	TOYOTA MOTOR CORP | AISIN SEIKI CO. LTD.
2004	TOYOTA MOTOR CORP | AISIN SEIKI CO. LTD.
2004	TOYOTA MOTOR CORP | AISIN SEIKI CO. LTD.
2005	TOYOTA MOTOR CORP | AISIN SEIKI CO. LTD.
2005	TOYOTA MOTOR CORP | AISIN SEIKI CO. LTD.
2005	TOYOTA MOTOR CORP | AISIN SEIKI CO. LTD.
2005	TOYOTA MOTOR CORP | AISIN SEIKI CO. LTD.
2005	TOYOTA MOTOR CORP | AISIN SEIKI CO. LTD.
2005	TOYOTA MOTOR CORP | AISIN SEIKI CO. LTD.
2006	TOYOTA MOTOR CORP | AISIN SEIKI CO. LTD.
2006	TOYOTA MOTOR CORP | AISIN SEIKI CO. LTD.
2006	TOYOTA MOTOR CORP | AISIN SEIKI CO. LTD.
2006	TOYOTA MOTOR CORP | AISIN SEIKI CO. LTD.
2006	TOYOTA MOTOR CORP | AISIN SEIKI CO. LTD.
2006	TOYOTA MOTOR CORP | AISIN SEIKI CO. LTD.
2006	TOYOTA MOTOR CORP | AISIN SEIKI CO. LTD.
2007	TOYOTA MOTOR CORP | AISIN SEIKI CO. LTD.
2007	TOYOTA MOTOR CORP | AISIN SEIKI CO. LTD.
2007	TOYOTA MOTOR CORP | AISIN SEIKI CO. LTD.
2007	TOYOTA MOTOR CORP | AISIN SEIKI CO. LTD.
2007	TOYOTA MOTOR CORP | AISIN SEIKI CO. LTD.
2007	TOYOTA MOTOR CORP | AISIN SEIKI CO. LTD.
2007	TOYOTA MOTOR CORP | AISIN SEIKI CO. LTD.
2007	TOYOTA MOTOR CORP | AISIN SEIKI CO. LTD.
2004	TOYOTA MOTOR CORP | BOSCH (ROBERT) GMBH
2004	TOYOTA MOTOR CORP | BOSCH (ROBERT) GMBH
2006	TOYOTA MOTOR CORP | COMPAGNIE DE SAINT-GOBAIN
2001	TOYOTA MOTOR CORP | COMPAGNIE DE SAINT-GOBAIN | UNIVERSAL CUTTER SYSTEMS KK
2005	TOYOTA MOTOR CORP | CONTINENTAL AG (GERMANY FED. REP.)
1997	TOYOTA MOTOR CORP | DENSO CORP
1999	TOYOTA MOTOR CORP | DENSO CORP
1999	TOYOTA MOTOR CORP | DENSO CORP
2000	TOYOTA MOTOR CORP | DENSO CORP
2000	TOYOTA MOTOR CORP | DENSO CORP
2000	TOYOTA MOTOR CORP | DENSO CORP
2000	TOYOTA MOTOR CORP | DENSO CORP
2001	TOYOTA MOTOR CORP | DENSO CORP
2001	TOYOTA MOTOR CORP | DENSO CORP
2001	TOYOTA MOTOR CORP | DENSO CORP
2001	TOYOTA MOTOR CORP | DENSO CORP
2001	TOYOTA MOTOR CORP | DENSO CORP
2001	TOYOTA MOTOR CORP | DENSO CORP
2001	TOYOTA MOTOR CORP | DENSO CORP
2001	TOYOTA MOTOR CORP | DENSO CORP
2002	TOYOTA MOTOR CORP | DENSO CORP
2003	TOYOTA MOTOR CORP | DENSO CORP
2003	TOYOTA MOTOR CORP | DENSO CORP
2003	TOYOTA MOTOR CORP | DENSO CORP
2003	TOYOTA MOTOR CORP | DENSO CORP
2003	TOYOTA MOTOR CORP | DENSO CORP
2003	TOYOTA MOTOR CORP | DENSO CORP
2003	TOYOTA MOTOR CORP | DENSO CORP
2004	TOYOTA MOTOR CORP | DENSO CORP
2004	TOYOTA MOTOR CORP | DENSO CORP
2004	TOYOTA MOTOR CORP | DENSO CORP
2004	TOYOTA MOTOR CORP | DENSO CORP
2004	TOYOTA MOTOR CORP | DENSO CORP
2005	TOYOTA MOTOR CORP | DENSO CORP
2005	TOYOTA MOTOR CORP | DENSO CORP
2005	TOYOTA MOTOR CORP | DENSO CORP
2005	TOYOTA MOTOR CORP | DENSO CORP
2005	TOYOTA MOTOR CORP | DENSO CORP
2005	TOYOTA MOTOR CORP | DENSO CORP
2005	TOYOTA MOTOR CORP | DENSO CORP
2005	TOYOTA MOTOR CORP | DENSO CORP
2005	TOYOTA MOTOR CORP | DENSO CORP
2005	TOYOTA MOTOR CORP | DENSO CORP
2005	TOYOTA MOTOR CORP | DENSO CORP
2005	TOYOTA MOTOR CORP | DENSO CORP
2006	TOYOTA MOTOR CORP | DENSO CORP
2006	TOYOTA MOTOR CORP | DENSO CORP
2006	TOYOTA MOTOR CORP | DENSO CORP
2006	TOYOTA MOTOR CORP | DENSO CORP
2006	TOYOTA MOTOR CORP | DENSO CORP
2006	TOYOTA MOTOR CORP | DENSO CORP
2006	TOYOTA MOTOR CORP | DENSO CORP
2006	TOYOTA MOTOR CORP | DENSO CORP
2006	TOYOTA MOTOR CORP | DENSO CORP
2006	TOYOTA MOTOR CORP | DENSO CORP
2006	TOYOTA MOTOR CORP | DENSO CORP
2006	TOYOTA MOTOR CORP | DENSO CORP
2006	TOYOTA MOTOR CORP | DENSO CORP
2006	TOYOTA MOTOR CORP | DENSO CORP
2007	TOYOTA MOTOR CORP | DENSO CORP
2007	TOYOTA MOTOR CORP | DENSO CORP
2007	TOYOTA MOTOR CORP | DENSO CORP
2007	TOYOTA MOTOR CORP | DENSO CORP
2007	TOYOTA MOTOR CORP | DENSO CORP
2007	TOYOTA MOTOR CORP | DENSO CORP
2007	TOYOTA MOTOR CORP | DENSO CORP
2007	TOYOTA MOTOR CORP | DENSO CORP
2007	TOYOTA MOTOR CORP | DENSO CORP
1999	TOYOTA MOTOR CORP | DENSO CORP | AISAN INDUSTRY CO. LTD.
2007	TOYOTA MOTOR CORP | DENSO CORP | TOYOTA BOSHOKU CORPORATION
2000	TOYOTA MOTOR CORP | DIAMOND DENKI KK
2004	TOYOTA MOTOR CORP | DIAMOND DENKI KK
2006	TOYOTA MOTOR CORP | DIAMOND DENKI KK
2006	TOYOTA MOTOR CORP | DIAMOND DENKI KK
2006	TOYOTA MOTOR CORP | DIAMOND DENKI KK
2006	TOYOTA MOTOR CORP | DIAMOND DENKI KK
2001	TOYOTA MOTOR CORP | EXXONMOBIL CORP
2007	TOYOTA MOTOR CORP | EXXONMOBIL CORP
1999	TOYOTA MOTOR CORP | FUJITSU LIMITED
2004	TOYOTA MOTOR CORP | FUTABA CORPFUTABA CORP.
2006	TOYOTA MOTOR CORP | FUWA NAOHIDE
2006	TOYOTA MOTOR CORP | HARADA OSAMU
2005	TOYOTA MOTOR CORP | HASHIZUME TAKESHI
2006	TOYOTA MOTOR CORP | HIROOKA SHIGEMASA
2002	TOYOTA MOTOR CORP | HITACHI LTD
2003	TOYOTA MOTOR CORP | IBIDEN CO. LTD.
2006	TOYOTA MOTOR CORP | IBIDEN CO. LTD.
2007	TOYOTA MOTOR CORP | IBIDEN CO. LTD.
2003	TOYOTA MOTOR CORP | ITANO HIDEO
2004	TOYOTA MOTOR CORP | ITO MASATOSHI
2004	TOYOTA MOTOR CORP | KAMIYAMA EIICHI
2006	TOYOTA MOTOR CORP | KASASHIMA KENJI
2006	TOYOTA MOTOR CORP | KOJIMA PRESS INDUSTRY CO LTD
2007	TOYOTA MOTOR CORP | KUMAMOTO UNIVERSITY
2005	TOYOTA MOTOR CORP | MASAMI KOBAYASHI
2005	TOYOTA MOTOR CORP | MITSUBISHI HEAVY INDUSTRIES LTD.
2005	TOYOTA MOTOR CORP | MITSUBISHI HEAVY INDUSTRIES LTD.
2007	TOYOTA MOTOR CORP | MITSUBISHI HEAVY INDUSTRIES LTD.
2007	TOYOTA MOTOR CORP | MITSUBISHI HEAVY INDUSTRIES LTD.
2007	TOYOTA MOTOR CORP | MITSUBISHI HEAVY INDUSTRIES LTD.
2007	TOYOTA MOTOR CORP | MURATA HIROKI
1998	TOYOTA MOTOR CORP | NIPPON STEEL & SUMITOMO METAL CORP
2003	TOYOTA MOTOR CORP | NOZAWA NATSUKI
2003	TOYOTA MOTOR CORP | OTICS CORPORATION
2004	TOYOTA MOTOR CORP | OTICS CORPORATION
2003	TOYOTA MOTOR CORP | PACIFIC INDUSTRIAL CO. LTD.
2006	TOYOTA MOTOR CORP | SATO TOSHIMITSU
2005	TOYOTA MOTOR CORP | SUGIE YUTAKA
2004	TOYOTA MOTOR CORP | SUNCALL CORP
2006	TOYOTA MOTOR CORP | SUNCALL CORP
2007	TOYOTA MOTOR CORP | TEIKOKU PISTON RING CO LTD | JXTG HOLDINGS INC
2001	TOYOTA MOTOR CORP | TOHOKU TECHNOARCH CO. LTD. | AISAN INDUSTRY CO. LTD.
2007	TOYOTA MOTOR CORP | TOYODA GOESI CO. LTD.
2001	TOYOTA MOTOR CORP | TOYOTA BOSHOKU CORPORATION
2002	TOYOTA MOTOR CORP | TOYOTA BOSHOKU CORPORATION
1998	TOYOTA MOTOR CORP | TOYOTA INDUSTRIES CORPORATION
2000	TOYOTA MOTOR CORP | TOYOTA INDUSTRIES CORPORATION
2002	TOYOTA MOTOR CORP | TOYOTA INDUSTRIES CORPORATION
2002	TOYOTA MOTOR CORP | TOYOTA INDUSTRIES CORPORATION
2002	TOYOTA MOTOR CORP | TOYOTA INDUSTRIES CORPORATION
2003	TOYOTA MOTOR CORP | TOYOTA INDUSTRIES CORPORATION
2003	TOYOTA MOTOR CORP | TOYOTA INDUSTRIES CORPORATION
2004	TOYOTA MOTOR CORP | TOYOTA INDUSTRIES CORPORATION
2004	TOYOTA MOTOR CORP | TOYOTA INDUSTRIES CORPORATION
2004	TOYOTA MOTOR CORP | TOYOTA INDUSTRIES CORPORATION
2005	TOYOTA MOTOR CORP | TOYOTA INDUSTRIES CORPORATION
2005	TOYOTA MOTOR CORP | TOYOTA INDUSTRIES CORPORATION
2005	TOYOTA MOTOR CORP | TOYOTA INDUSTRIES CORPORATION
2005	TOYOTA MOTOR CORP | TOYOTA INDUSTRIES CORPORATION
2005	TOYOTA MOTOR CORP | TOYOTA INDUSTRIES CORPORATION
2005	TOYOTA MOTOR CORP | TOYOTA INDUSTRIES CORPORATION
2005	TOYOTA MOTOR CORP | TOYOTA INDUSTRIES CORPORATION
2006	TOYOTA MOTOR CORP | TOYOTA INDUSTRIES CORPORATION
2006	TOYOTA MOTOR CORP | TOYOTA INDUSTRIES CORPORATION
2004	TOYOTA MOTOR CORP | YAMAHA MOTOR CO. LTD.
2005	TOYOTA MOTOR CORP | YAMAHA MOTOR CO. LTD.
2005	TOYOTA MOTOR CORP | YAMAHA MOTOR CO. LTD.
2005	TOYOTA MOTOR CORP | YAMAHA MOTOR CO. LTD.
2005	TOYOTA MOTOR CORP | YAMAHA MOTOR CO. LTD.
2006	TOYOTA MOTOR CORP | YAMAHA MOTOR CO. LTD.
2002	TOYOTA MOTOR CORP | YAZAKI CORPORATION | DENSO CORP
2003	TOYOTA MOTOR CORP | ZH FINE CERAMICS CENT
2005	TRICO PROD CORP | PARTHENON METAL WORKS LLC | MERITOR INC | TENNECO INC
2004	TSINGHUA UNIVERSITY | TSINGHUA UNIVERSITY SUZHOU AUTOMOBILE RESEARCH INS
2006	TSINGHUA UNIVERSITY | TSINGHUA UNIVERSITY SUZHOU AUTOMOBILE RESEARCH INS
2005	TSUCHIYA SEISAKUSHO KK | NISSAN MOTOR CO. LTD.
2006	TULINO R R | LETIZIA S
2006	UCHIYAMA MANUFACTURING CORP | TOYOTA MOTOR CORP | AISAN INDUSTRY CO. LTD.
2003	UDAGAWA TSUNEKAZU | ISHIKAWA GASKET CO LTD
2003	UDAGAWA TSUNEKAZU | ISHIKAWA GASKET CO LTD
2001	UFI FILTERS SPA | GIRONDI GIORGIO
1997	ULEV GMBH | TEXAS INSTRUMENTS INC
2000	ULYAN MECH ENG WKS PRODN ASSOC ENTERP | URALS TRANSPORT ENG DES BUR ENTERPRISE
2001	UMICORE S.A. | PORSCHE AUTOMOBIL HOLDING SE
2004	UNIV BRUNEL | TSOI HEI MA THOMAS
2006	UNIV FREIBERG TECH BERGAKADEMIE | HOCHSCHULE FUER TECHNIK UND WIRTSCHAFT DRESDEN DE
2004	UNIV SAITAMA | IHI CORP
1999	UNIV VORON TECH | VORON ENGINEERING ACAD DEPT
2004	UNSELD STEFAN | ZF FRIEDRICHSHAFEN AG (GERMANY)
2006	USHIO K | YAMAZAKI T
2006	USUI KOKUSAI SANGYO KK | KOBE STEEL LTD. | NOMURA UNISON CO LTD | SHINSHU UNIVERSITY
2004	USUI KOKUSAI SANGYO KK | ORGANO CORP.
2002	VALEO S.A. | GENOIST JEROME
2001	VALERO JUAN | SIEGFRIED HERZOG
2002	VALTION TEKNILLINEN TUTKIMUSKESKUS (VTT) | ISUZU MOTORS LTD.
2007	VANNER INC | VANNER HOLDINGS INC.
2003	VARASUNDHAROSOTH BIRASAK | PHANICHAMNUAY SOMROJ
2006	VERITAS AG | ELRINGKLINGER AG
1998	VOLOACA IOAN | VOLOACA MIHAI
2000	VOLVO AB | AB VOLVO (PUBL.)
2003	VOLVO AB | AB VOLVO (PUBL.)
2006	VOLVO AB | AB VOLVO (PUBL.)
2006	VOLVO AB | AB VOLVO (PUBL.)
2000	VOLVO AB | HOLMQVIST KRISTIN
2001	VOLVO AB | POWER SYSTEM KK
2003	VOLVO AB | STEEN MARCUS
2002	VON WEISE GEAR COMPANY | Tecumseh Products Company | EUROMOTOR INC. | CONVERGENT TECHNOLOGIES INTERNATIONAL INC. | EVERGY INC. | LITTLE GIANT PUMP CO | M P PUMPS INC | DOUGLAS HOLDINGS INC. | HAYTON PROPERTY COMPANY LLC
1998	WEBER CITY ROAD LLC | ASCK INC | LAUREL INDUSTRIES HOLDINGS INC. | A & M CLEANING PRODUCTS LLC | KEMP MFG CO LTD | CROMPTON HOLDING CORPORATION | LANXESS Solutions US Inc. | ISCI INC | BIOLAB TEXTILES ADDITIVES LLC | KIK Custom Products, Inc.
2001	WENDELS A G | FRENCHER J W
2002	WENDEROTH BERND | BASF SE
2006	WESCON PLASTICS LLC | MC ELECTRONICS KK
2006	WESTPORT FUEL SYSTEMS INC | OMVI SPA
2006	WIELAND THOMAS | BOSCH (ROBERT) GMBH
1997	WILLIAMS PHYLLIS | WILLIAMS WAYNE
2005	WUHAN NEW ENERGY AUTOMOBILE INDUSTRY TECHNOLOGY IN | WUHUAN UNIVERSITY OF TECHNOLOGY ENTERPRISE GROUP C
1997	YAMAGUCHI T | KUMAGAI NOBUYUKI
2002	YAMAHA MOTOR CO. LTD. | KATAYAMA GOICHI
2005	YAMAHA MOTOR CO. LTD. | TAKAHASHI NAOHISA
2003	YAMAHA MOTOR CO. LTD. | TOYOTA MOTOR CORP
2005	YAMAHA MOTOR CO. LTD. | TOYOTA MOTOR CORP
2005	YAMAHA MOTOR CO. LTD. | TOYOTA MOTOR CORP
2005	YAMAHA MOTOR CO. LTD. | TOYOTA MOTOR CORP
2003	YAMAMOTO SHINJI | NISSAN MOTOR CO. LTD.
2006	YANMAR CO LTD | DENSO CORP
1997	YANMAR CO LTD | SHINDENGEN ELECTRIC MANUFACTURING CO. LTD.
2003	YANMAR CO LTD | TANAKA MASAMICHI
2001	YASUI YUJI | HONDA MOTOR CO. LTD.(HONDA GIKEN KOGYO KK)
2002	YASUI YUJI | HONDA MOTOR CO. LTD.(HONDA GIKEN KOGYO KK)
2006	YASUI YUJI | HONDA MOTOR CO. LTD.(HONDA GIKEN KOGYO KK)
2007	YASUI YUJI | HONDA MOTOR CO. LTD.(HONDA GIKEN KOGYO KK)
2002	YAZAKI CORPORATION | TOYOTA MOTOR CORP
2006	ZAJAC JOHN | ZAJAC OPTIMUM OUTPUT MOTORS INC
2000	ZAVARONI D | MANGIAROTTI N
2003	ZF FRIEDRICHSHAFEN AG (GERMANY) | BAYERISCHE MOTOREN WERKE AG (BMW)
2006	ZHANG HONG | CONTINENTAL AG (GERMANY FED. REP.)
2005	ZHANG WENZHONG | DONALDSON CO. INC.
2005	ZONES STACEY I. | CHEVRON CORPORATION
2001	ZUR MEGEDE DETLEF | DAIMLER AG
2001	ZUR MEGEDE DETLEF | DAIMLER AG
2013	3M CO | HONDA MOTOR CO. LTD.(HONDA GIKEN KOGYO KK)
2008	9284-4737 QUEBEC INC. | 2952-0681 QUEBEC INC.
2008	AB VOLVO (PUBL.) | VOLVO AB
2010	AB VOLVO (PUBL.) | VOLVO AB
2010	AB VOLVO (PUBL.) | VOLVO AB
2010	ADVANCED FILTRATION SYSTEMS INC | CATERPILLAR INC.
2011	AEROJET ROCKETDYNE INC. (F/K/A AEROJET-GENERAL CORPORATION SUCCESSOR OF RPW ACQUISITION LLC) | AEROJET ROCKETDYNE OF DE INC. (F/K/A PRATT & WHITNEY ROCKETDYNE INC.)
2008	AISAN INDUSTRY CO. LTD. | DENSO CORP
2009	AISAN INDUSTRY CO. LTD. | DENSO CORP
2009	AISAN INDUSTRY CO. LTD. | DENSO CORP
2010	AISAN INDUSTRY CO. LTD. | DENSO CORP
2010	AISAN INDUSTRY CO. LTD. | DENSO CORP
2008	AISAN INDUSTRY CO. LTD. | TOYOTA MOTOR CORP
2009	AISAN INDUSTRY CO. LTD. | TOYOTA MOTOR CORP
2009	AISAN INDUSTRY CO. LTD. | TOYOTA MOTOR CORP
2009	AISAN INDUSTRY CO. LTD. | TOYOTA MOTOR CORP
2010	AISAN INDUSTRY CO. LTD. | TOYOTA MOTOR CORP
2010	AISAN INDUSTRY CO. LTD. | TOYOTA MOTOR CORP
2011	AISAN INDUSTRY CO. LTD. | TOYOTA MOTOR CORP
2011	AISAN INDUSTRY CO. LTD. | TOYOTA MOTOR CORP
2011	AISAN INDUSTRY CO. LTD. | TOYOTA MOTOR CORP
2011	AISAN INDUSTRY CO. LTD. | TOYOTA MOTOR CORP
2012	AISAN INDUSTRY CO. LTD. | TOYOTA MOTOR CORP
2012	AISAN INDUSTRY CO. LTD. | TOYOTA MOTOR CORP
2012	AISAN INDUSTRY CO. LTD. | TOYOTA MOTOR CORP
2013	AISAN INDUSTRY CO. LTD. | TOYOTA MOTOR CORP
2013	AISAN INDUSTRY CO. LTD. | TOYOTA MOTOR CORP
2013	AISAN INDUSTRY CO. LTD. | TOYOTA MOTOR CORP
2015	AISIN SEIKI CO. LTD. | AKROS LTD
2008	AISIN SEIKI CO. LTD. | FUJI KIHAN KK
2012	AISIN SEIKI CO. LTD. | FUJI KIHAN KK
2016	AISIN SEIKI CO. LTD. | NIFCO INC.
2008	AISIN SEIKI CO. LTD. | TOYOTA MOTOR CORP
2008	AISIN SEIKI CO. LTD. | TOYOTA MOTOR CORP
2008	AISIN SEIKI CO. LTD. | TOYOTA MOTOR CORP
2008	AISIN SEIKI CO. LTD. | TOYOTA MOTOR CORP
2009	AISIN SEIKI CO. LTD. | TOYOTA MOTOR CORP
2009	AISIN SEIKI CO. LTD. | TOYOTA MOTOR CORP
2009	AISIN SEIKI CO. LTD. | TOYOTA MOTOR CORP
2009	AISIN SEIKI CO. LTD. | TOYOTA MOTOR CORP
2010	AISIN SEIKI CO. LTD. | TOYOTA MOTOR CORP
2010	AISIN SEIKI CO. LTD. | TOYOTA MOTOR CORP
2011	AISIN SEIKI CO. LTD. | TOYOTA MOTOR CORP
2011	AISIN SEIKI CO. LTD. | TOYOTA MOTOR CORP
2011	AISIN SEIKI CO. LTD. | TOYOTA MOTOR CORP
2011	AISIN SEIKI CO. LTD. | TOYOTA MOTOR CORP
2011	AISIN SEIKI CO. LTD. | TOYOTA MOTOR CORP
2011	AISIN SEIKI CO. LTD. | TOYOTA MOTOR CORP
2011	AISIN SEIKI CO. LTD. | TOYOTA MOTOR CORP
2012	AISIN SEIKI CO. LTD. | TOYOTA MOTOR CORP
2012	AISIN SEIKI CO. LTD. | TOYOTA MOTOR CORP
2012	AISIN SEIKI CO. LTD. | TOYOTA MOTOR CORP
2012	AISIN SEIKI CO. LTD. | TOYOTA MOTOR CORP
2012	AISIN SEIKI CO. LTD. | TOYOTA MOTOR CORP
2013	AISIN SEIKI CO. LTD. | TOYOTA MOTOR CORP
2013	AISIN SEIKI CO. LTD. | TOYOTA MOTOR CORP
2014	AISIN SEIKI CO. LTD. | TOYOTA MOTOR CORP
2014	AISIN SEIKI CO. LTD. | TOYOTA MOTOR CORP
2015	AISIN SEIKI CO. LTD. | TOYOTA MOTOR CORP
2016	AISIN SEIKI CO. LTD. | TOYOTA MOTOR CORP
2014	AISIN SEIKI CO. LTD. | TOYOTA MOTOR CORP | DENSO CORP
2010	AISIN SEIKI CO. LTD. | TOYOTA MOTOR CORP | NSK-WARNER K.K.
2011	AJOU UNIVERSITY | HYUNDAI MOTOR CO.
2013	ALTREC CO LTD | SAITO KOGYO KK | AISIN SEIKI CO. LTD.
2008	ALUMI SURFACE TECHNOLOGIES CO LTD | FUTABA CORPFUTABA CORP. | HREIN ENERGY INC
2008	AMBERT JEAN-PIERRE | GENISSIEUX VINCENT
2011	AOKI K | TOYOTA MOTOR CORP
2008	ART KINZOKU KOGYO KK | TOYOTA MOTOR CORP
2014	ASAHI KASEI CORP. | HONDA MOTOR CO. LTD.(HONDA GIKEN KOGYO KK)
2010	ASHIZAWA TAKESHI | TOYOTA MOTOR CORP
2011	ASHIZAWA TAKESHI | TOYOTA MOTOR CORP
2015	AVL GROUP | CNH INDUSTRIAL NV
2016	AVL GROUP | CNH INDUSTRIAL NV
2015	AVL GROUP | FPT INDUSTRIAL IT | IVECO SPA IT
2011	AVL GROUP | PORSCHE AUTOMOBIL HOLDING SE
2013	AW SYSTEM YG | MATISA JAPAN KK | HANKYU DENTETSU KK
2008	BASF SE | DAIICHI KIGENSO KAGAKU KOGYO KK
2008	BAYERISCHE MOTOREN WERKE AG (BMW) | BORGWARNER INC.
2008	BAYERISCHE MOTOREN WERKE AG (BMW) | FORSCHUNGSGESELLSCHAFT FUER VERBRENNUNGSKRAFTMASCH
2010	BAYERISCHE MOTOREN WERKE AG (BMW) | GROUPE PSA
2008	BDD BET-GMBH | HBG BETEILIGUNGS GMBH
2009	BDD BET-GMBH | HBG BETEILIGUNGS GMBH
2012	BEIDL C | IVD HOHENBERG GMBH
2009	BERKSHIRE HATHAWAY INC | SOLVAY S.A.
2014	BI-PHASE TECHNOLOGIES LLC | POWER SOLUTIONS INT INC
2010	BIZTANK INC | THREE CASTLE INC
2012	BLANCO P A F | BLANCO P J F
2010	BORNER P E | BORNER M J
2008	BOSCH (ROBERT) GMBH | PORSCHE AUTOMOBIL HOLDING SE
2011	BOSCH (ROBERT) GMBH | SEG AUTOMOTIVE GERMANY GMBH DE
2015	BOSCH (ROBERT) GMBH | SEG AUTOMOTIVE GERMANY GMBH DE
2015	BOSCH (ROBERT) GMBH | SEG AUTOMOTIVE GERMANY GMBH DE
2015	BOSCH (ROBERT) GMBH | SEG AUTOMOTIVE GERMANY GMBH DE
2008	BOSCH (ROBERT) GMBH | SWISS FEDERAL INSTITUTE OF TECHNOLOGY ZURICH | EMPA SWISS FEDERAL LABORATORIES FOR MATERIAL SCIENCE & TECHNOLOGY
2008	BOSCH (ROBERT) GMBH | VISTEON CORP.
2008	BOSCH (ROBERT) GMBH | VISTEON CORP.
2011	BOYSEN GMBH & CO KG FRIEDRICH | BASF SE
2010	BRODSKY S | SHEHTER P
2010	BRUSIN L | MOVSHOVYCH E
2009	CAHN DANIEL K. | CAHN RICHARD C.
2009	CAHN RICHARD C. | CAHN DANIEL K.
2008	CATERPILLAR INC. | WOODWARD INC
2014	CENTRE NATIONAL DE LA RECHERCHE SCIENTIFIC | CERAMIQUES TECHNIQUES ET INDUSTRIELLES FR | UNIVERSITY OF CLAUDE BERNARD LYON 1 | GROUPE PSA
2011	CENTRE NATIONAL DE LA RECHERCHE SCIENTIFIC | COMPAGNIE DE SAINT-GOBAIN
2014	CENTRE NATIONAL DE LA RECHERCHE SCIENTIFIC | GEORGIA INSTITUTE OF TECHNOLOGY | GROUPE PSA
2008	CENTRE NATIONAL DE LA RECHERCHE SCIENTIFIC | GROUPE PSA
2010	CENTRE NATIONAL DE LA RECHERCHE SCIENTIFIC | GROUPE PSA
2010	CENTRE NATIONAL DE LA RECHERCHE SCIENTIFIC | GROUPE PSA
2010	CENTRE NATIONAL DE LA RECHERCHE SCIENTIFIC | GROUPE PSA
2011	CENTRE NATIONAL DE LA RECHERCHE SCIENTIFIC | GROUPE PSA
2010	CENTRE NATIONAL DE LA RECHERCHE(C.N.R.S.) FR | GROUPE PSA
2013	CENTRE NATIONAL DE RECHERCHE SCIENTIFIQUE FR | CERAMIQUES TECHNIQUES ET INDUSTRIELLES FR | GROUPE PSA
2010	CEREMIENE L | CEREMIS E
2010	CEREMIS E | CEREMIENE L
2011	CETURN CO LTD | KOJIMA PRESS INDUSTRY CO LTD
2011	CETURN CO LTD | PYUNG HWA IND CO LTD
2015	CHENGDU TIANDI ZHIFANG ENGINE CO LTD | JIANGXI ZHIFANG NUMERICAL CONTROL POWER | CHINA COAL TECHNOLOGY & ENG GROUP RES IN
2009	CHIBA UNIVERSITY | TOKYO INSTITUTE OF TECHNOLOGY | NGK INSULATORS LTD.
2014	CHINA COAL TECHNOLOGY & ENG GROUP RES IN | SHANXI TIANDI COAL MECHANICAL EQUIP CO
2015	CHINA COAL TECHNOLOGY & ENG GROUP RES IN | SHANXI TIANDI COAL MECHANICAL EQUIP CO
2012	CHUO HATSUJO KK | TOYOTA MOTOR CORP
2016	CNH INDUSTRIAL NV | AVL GROUP
2016	CNH INDUSTRIAL NV | AVL GROUP
2015	CNH INDUSTRIAL NV | AVL GROUP | MAHLE GMBH
2009	COMPAGNIE DE SAINT-GOBAIN | TOYOTA MOTOR CORP
2012	COMPAGNIE DE SAINT-GOBAIN | TOYOTA MOTOR CORP
2010	CONTINENTAL AG (GERMANY FED. REP.) | J EBERSPACHER GMBH & CO KG
2008	CONTINENTAL AG (GERMANY FED. REP.) | PORSCHE AUTOMOBIL HOLDING SE
2008	CONTINENTAL AG (GERMANY FED. REP.) | PORSCHE AUTOMOBIL HOLDING SE
2011	CONTINENTAL AG (GERMANY FED. REP.) | PORSCHE AUTOMOBIL HOLDING SE
2009	CONTINENTAL AG (GERMANY FED. REP.) | TENNECO INC
2010	CONTINENTAL AG (GERMANY FED. REP.) | TENNECO INC
2013	CORNING INC. | TOYOTA MOTOR CORP | EXXONMOBIL CORP
2013	CUMMINS INC. | EATON CORP. | PACCAR INC.
2008	CUMMINS INC. | MATTHEW JEFFREY A.
2011	CUMMINS INC. | PACCAR INC. | EATON CORP.
2015	DAEGI CO | NA J Y
2009	DAIHATSU DIESEL KK | NIIGATA ENG CO LTD | MITSUI ENGINEERING & SHIPBUILDING CO LTD | DOKURITSU GYOSEI HOJIN KAIJO GIJUTSU ANZ
2009	DAIICHI KASEI | AISIN SEIKI CO. LTD.
2009	DAIICHI KIGENSO KAGAKU KOGYO KK | BASF SE
2013	DAIICHI KIGENSO KAGAKU KOGYO KK | TOYOTA MOTOR CORP
2010	DAIKIN INDUSTRIES LTD | HONDA MOTOR CO. LTD.(HONDA GIKEN KOGYO KK)
2009	DAIMLER AG | CONTINENTAL AG (GERMANY FED. REP.)
2014	DARABI A | FARZANEH A F
2013	DAYCO PRODUCTS L.L.C. | TLX TECHNOLOGIES LLC
2008	DENSO CORP | AISAN INDUSTRY CO. LTD.
2008	DENSO CORP | AISAN INDUSTRY CO. LTD.
2008	DENSO CORP | AISAN INDUSTRY CO. LTD.
2009	DENSO CORP | AISAN INDUSTRY CO. LTD.
2010	DENSO CORP | AISAN INDUSTRY CO. LTD.
2008	DENSO CORP | AISIN SEIKI CO. LTD.
2010	DENSO CORP | AISIN SEIKI CO. LTD.
2012	DENSO CORP | HONDA MOTOR CO. LTD.(HONDA GIKEN KOGYO KK)
2013	DENSO CORP | MARUYASU IND CO LTD
2013	DENSO CORP | MARUYASU IND CO LTD
2011	DENSO CORP | NAGOYA UNIVERSITY
2013	DENSO CORP | NISSAN MOTOR CO. LTD.
2011	DENSO CORP | TOYOTA BOSHOKU CORPORATION
2008	DENSO CORP | TOYOTA MOTOR CORP
2008	DENSO CORP | TOYOTA MOTOR CORP
2008	DENSO CORP | TOYOTA MOTOR CORP
2008	DENSO CORP | TOYOTA MOTOR CORP
2008	DENSO CORP | TOYOTA MOTOR CORP
2009	DENSO CORP | TOYOTA MOTOR CORP
2009	DENSO CORP | TOYOTA MOTOR CORP
2009	DENSO CORP | TOYOTA MOTOR CORP
2009	DENSO CORP | TOYOTA MOTOR CORP
2009	DENSO CORP | TOYOTA MOTOR CORP
2009	DENSO CORP | TOYOTA MOTOR CORP
2010	DENSO CORP | TOYOTA MOTOR CORP
2010	DENSO CORP | TOYOTA MOTOR CORP
2010	DENSO CORP | TOYOTA MOTOR CORP
2010	DENSO CORP | TOYOTA MOTOR CORP
2010	DENSO CORP | TOYOTA MOTOR CORP
2010	DENSO CORP | TOYOTA MOTOR CORP
2010	DENSO CORP | TOYOTA MOTOR CORP
2010	DENSO CORP | TOYOTA MOTOR CORP
2010	DENSO CORP | TOYOTA MOTOR CORP
2010	DENSO CORP | TOYOTA MOTOR CORP
2010	DENSO CORP | TOYOTA MOTOR CORP
2010	DENSO CORP | TOYOTA MOTOR CORP
2010	DENSO CORP | TOYOTA MOTOR CORP
2010	DENSO CORP | TOYOTA MOTOR CORP
2010	DENSO CORP | TOYOTA MOTOR CORP
2011	DENSO CORP | TOYOTA MOTOR CORP
2011	DENSO CORP | TOYOTA MOTOR CORP
2011	DENSO CORP | TOYOTA MOTOR CORP
2011	DENSO CORP | TOYOTA MOTOR CORP
2011	DENSO CORP | TOYOTA MOTOR CORP
2011	DENSO CORP | TOYOTA MOTOR CORP
2011	DENSO CORP | TOYOTA MOTOR CORP
2011	DENSO CORP | TOYOTA MOTOR CORP
2011	DENSO CORP | TOYOTA MOTOR CORP
2012	DENSO CORP | TOYOTA MOTOR CORP
2012	DENSO CORP | TOYOTA MOTOR CORP
2012	DENSO CORP | TOYOTA MOTOR CORP
2012	DENSO CORP | TOYOTA MOTOR CORP
2012	DENSO CORP | TOYOTA MOTOR CORP
2012	DENSO CORP | TOYOTA MOTOR CORP
2012	DENSO CORP | TOYOTA MOTOR CORP
2012	DENSO CORP | TOYOTA MOTOR CORP
2012	DENSO CORP | TOYOTA MOTOR CORP
2012	DENSO CORP | TOYOTA MOTOR CORP
2012	DENSO CORP | TOYOTA MOTOR CORP
2012	DENSO CORP | TOYOTA MOTOR CORP
2012	DENSO CORP | TOYOTA MOTOR CORP
2012	DENSO CORP | TOYOTA MOTOR CORP
2013	DENSO CORP | TOYOTA MOTOR CORP
2013	DENSO CORP | TOYOTA MOTOR CORP
2013	DENSO CORP | TOYOTA MOTOR CORP
2013	DENSO CORP | TOYOTA MOTOR CORP
2013	DENSO CORP | TOYOTA MOTOR CORP
2014	DENSO CORP | TOYOTA MOTOR CORP
2015	DENSO CORP | TOYOTA MOTOR CORP
2015	DENSO CORP | TOYOTA MOTOR CORP
2012	DEPRAG SCHULZ GMBH & CO | BAYERISCHE MOTOREN WERKE AG (BMW)
2008	DIAMOND DENKI KK | TOYOTA MOTOR CORP
2008	DIAMOND DENKI KK | TOYOTA MOTOR CORP
2008	DIAMOND DENKI KK | TOYOTA MOTOR CORP
2009	DIAMOND DENKI KK | TOYOTA MOTOR CORP
2009	DIAMOND DENKI KK | TOYOTA MOTOR CORP
2009	DIAMOND DENKI KK | TOYOTA MOTOR CORP
2010	DIAMOND DENKI KK | TOYOTA MOTOR CORP
2010	DOKURITSU GYOSEI HOJIN KAIJO GIJUTSU ANZ | NIIGATA ENG CO LTD | DAIHATSU DIESEL KK | MITSUI ENGINEERING & SHIPBUILDING CO LTD | JAPAN SHIP MACHINERY & EQUIP ASSOC
2008	DRAWE LEGAL REPRESENTATIVE KATHLEEN K. | FORD MOTOR CO.
2012	DRAXLMAIER GRUPPE | BAYERISCHE MOTOREN WERKE AG (BMW)
2010	DREWEK C M | MILEWICZ M
2013	ELECTRICFIL AUTOMOTIVE | INSTITUT FRANCAIS DU PETROLE
2012	EMITEC FRANCE S.A.S FR | MANN+HUMMEL GMBH DE
2013	ENVIRO FUEL TECHNOLOGY LP | TRUDEAU L
2009	EWERT A J | EWERT C S
2013	EXIDA DEV SRL | FIAT CHRYSLER AUTOMOBILES NV
2011	EXXONMOBIL CORP | CORNING INC.
2008	EXXONMOBIL CORP | TOYOTA MOTOR CORP
2013	EXXONMOBIL CORP | TOYOTA MOTOR CORP
2009	FEDERAL-MOGUL CHASSIS LLC | TENNECO INC
2010	FEDERAL-MOGUL CHASSIS LLC | TENNECO INC
2010	FEDERAL-MOGUL CHASSIS LLC | TENNECO INC
2011	FEDERAL-MOGUL CHASSIS LLC | TENNECO INC
2012	FEDERAL-MOGUL CHASSIS LLC | TENNECO INC
2012	FEDERAL-MOGUL CHASSIS LLC | TENNECO INC
2012	FEDERAL-MOGUL CHASSIS LLC | TENNECO INC
2012	FEDERAL-MOGUL CHASSIS LLC | TENNECO INC
2013	FEDERAL-MOGUL CHASSIS LLC | TENNECO INC
2013	FEDERAL-MOGUL CHASSIS LLC | TENNECO INC
2015	FEV GMBH | HYUNDAI MOTOR CO.
2010	FEV GMBH | KIA MOTORS CORP. | HYUNDAI MOTOR CO.
2011	FIAT CHRYSLER AUTOMOBILES NV | CNH INDUSTRIAL NV
2014	FIAT CHRYSLER AUTOMOBILES NV | GENERAL MOTORS CORP
2009	FIAT CHRYSLER AUTOMOBILES NV | OFF METALLURGICHE CORNAGLIA SPA G
2011	FILTRAUTO | SOLVAY S.A.
2008	FLEXIBLE METAL INC | HYSPAN PRECISION PROD INC
2010	FORD MOTOR CO. | GETRAG FORD TRANSMISSIONS GMBH
2010	FORD MOTOR CO. | MASSACHUSETTS INSTITUTE OF TECHNOLOGY
2014	FORD MOTOR CO. | TOYOTA MOTOR CORP
2011	FOY N F | FOY U M
2012	FRENCH NATIONAL INSTITUTE FOR RESEARCH IN COMPUTER SCIENCE AND AUTOMATIC CONTROL | RENAULT SA
2008	FUJI ELECTRIC HOLDINGS CO. LTD. | UNIV NAGAOKA TECHNOLOGY NAT UNIV CORP
2008	FUJITSU LIMITED | TOYOTA MOTOR CORP
2009	FUJITSU LIMITED | TOYOTA MOTOR CORP
2014	FUTABA CORPFUTABA CORP. | TOYOTA INDUSTRIES CORPORATION
2009	G & H ISOLITE GMBH | BOYSEN GMBH & CO KG FRIEDRICH | PORSCHE AUTOMOBIL HOLDING SE
2012	GENERAL MOTORS CORP | BAUER ASSOC INC
2008	GENERAL MOTORS CORP | GROUPE PSA
2009	GENERAL MOTORS CORP | GROUPE PSA
2009	GENERAL MOTORS CORP | GROUPE PSA
2010	GENERAL MOTORS CORP | GROUPE PSA
2010	GENERAL MOTORS CORP | GROUPE PSA
2010	GENERAL MOTORS CORP | GROUPE PSA
2010	GENERAL MOTORS CORP | GROUPE PSA
2010	GENERAL MOTORS CORP | GROUPE PSA
2011	GENERAL MOTORS CORP | GROUPE PSA
2011	GENERAL MOTORS CORP | GROUPE PSA
2012	GENERAL MOTORS CORP | GROUPE PSA
2012	GENERAL MOTORS CORP | GROUPE PSA
2012	GENERAL MOTORS CORP | GROUPE PSA
2012	GENERAL MOTORS CORP | GROUPE PSA
2012	GENERAL MOTORS CORP | GROUPE PSA
2012	GENERAL MOTORS CORP | GROUPE PSA
2012	GENERAL MOTORS CORP | GROUPE PSA
2012	GENERAL MOTORS CORP | GROUPE PSA
2012	GENERAL MOTORS CORP | GROUPE PSA
2012	GENERAL MOTORS CORP | GROUPE PSA
2013	GENERAL MOTORS CORP | GROUPE PSA
2016	GENERAL MOTORS CORP | UNITED STATES OF AMERICA DEPARTMENT OF ENERGY
2012	GENERAL MOTORS CORP | WESTPORT FUEL SYSTEMS INC
2008	GH RITSUMEIKAN | HORIBA LTD.
2015	GOMECSYS B.V. NL | GROUPE PSA
2015	GOMECSYS B.V. NL | GROUPE PSA
2015	GOMECSYS B.V. NL | GROUPE PSA
2009	GOTO MASAMI | TS TECH CO LTD
2012	GREEN PROPULSION SA | PORSCHE AUTOMOBIL HOLDING SE
2009	GROUPE PSA | GENERAL MOTORS CORP
2012	HAGIMOTO Y | TOYOTA MOTOR CORP
2014	HANA ENG JAPAN CO LTD | MYCARPLAZA CORP | KYOYU CORP
2010	HANA TRADING&ENG CO LTD | GSI CORP | SAMJINYARD CO LTD
2011	HANGZHOU YINLUN TECHNOLOGY CO LTD | ZHEJIANG YINLUN MACHINERY CO LTD
2010	HASEGAWA RYO | TOYOTA MOTOR CORP
2010	HASEGAWA RYO | TOYOTA MOTOR CORP
2012	HASHIMOTO K | TOYOTA MOTOR CORP
2011	HATANAKA KEITA | MITSUBISHI ELECTRIC CORP
2010	HAWORTH E | SILVA B
2012	HEKMAN A J | VAN DER PANNE M
2008	HI-LEX CORP | DAEDONG MOVEL SYSTEM CO LTD | AUTOMOBILE IND ACE | HYUNDAI MOTOR CO.
2013	HIKARI SEIKO KK | HONDA MOTOR CO. LTD.(HONDA GIKEN KOGYO KK)
2011	HIROSHIMA UNIVERSITY | DENSO CORP
2012	HITACHI LTD | SHIMADA NAOKI
2012	HITACHI LTD | SHIMADA NAOKI
2012	HITACHI LTD | UCHISE YOSHIFUMI
2009	HITACHI ZOSEN CORP. | TOYOTA MOTOR CORP
2013	HONDA MOTOR CO. LTD.(HONDA GIKEN KOGYO KK) | ASAHI KASEI CORP
2012	HONDA MOTOR CO. LTD.(HONDA GIKEN KOGYO KK) | AUTOLIV INC. | NISSIN KOGYO CO. LTD.
2010	HONDA MOTOR CO. LTD.(HONDA GIKEN KOGYO KK) | HATAMURA ENGINE RES OFFICE LTD | CHIBA UNIVERSITY | IDAJ CO LTD
2010	HONDA MOTOR CO. LTD.(HONDA GIKEN KOGYO KK) | HATAMURA ENGINE RES OFFICE LTD | IDAJ CO LTD | CHIBA UNIVERSITY
2013	HONDA MOTOR CO. LTD.(HONDA GIKEN KOGYO KK) | KEIHIN CORP.
2014	HONDA MOTOR CO. LTD.(HONDA GIKEN KOGYO KK) | KEIHIN CORP.
2008	HONDA MOTOR CO. LTD.(HONDA GIKEN KOGYO KK) | KYOCERA CORP.
2011	HONDA MOTOR CO. LTD.(HONDA GIKEN KOGYO KK) | MITSUI MINING & SMELTING CO. LTD.
2011	HONDA MOTOR CO. LTD.(HONDA GIKEN KOGYO KK) | MITSUI MINING & SMELTING CO. LTD.
2012	HONDA MOTOR CO. LTD.(HONDA GIKEN KOGYO KK) | MITSUI MINING & SMELTING CO. LTD.
2010	HONDA MOTOR CO. LTD.(HONDA GIKEN KOGYO KK) | NGK INSULATORS LTD.
2009	HONDA MOTOR CO. LTD.(HONDA GIKEN KOGYO KK) | NIPPON KEORI KAISHA
2015	HONDA MOTOR CO. LTD.(HONDA GIKEN KOGYO KK) | NIPPON LEAKLESS IND CO LTD
2015	HONDA MOTOR CO. LTD.(HONDA GIKEN KOGYO KK) | NIPPON SEIKI CO. LTD.
2010	HONDA MOTOR CO. LTD.(HONDA GIKEN KOGYO KK) | SANKEI GIKEN KOGYO KK
2010	HONDA MOTOR CO. LTD.(HONDA GIKEN KOGYO KK) | SANKEI GIKEN KOGYO KK
2013	HONDA MOTOR CO. LTD.(HONDA GIKEN KOGYO KK) | SHIMADZU CORP.
2014	HONDA MOTOR CO. LTD.(HONDA GIKEN KOGYO KK) | SHIMADZU CORP.
2016	HONDA MOTOR CO. LTD.(HONDA GIKEN KOGYO KK) | SHINDENGEN ELECTRIC MANUFACTURING CO. LTD.
2009	HONDA MOTOR CO. LTD.(HONDA GIKEN KOGYO KK) | SUMITOMO OSAKA CEMENT CO LTD
2009	HONDA MOTOR CO. LTD.(HONDA GIKEN KOGYO KK) | UNIV MEIJI
2009	HONDA MOTOR CO. LTD.(HONDA GIKEN KOGYO KK) | UNIV MEIJI
2014	HONDA MOTOR CO. LTD.(HONDA GIKEN KOGYO KK) | ZF FRIEDRICHSHAFEN AG (GERMANY)
2013	HORIBA LTD. | PUBLIC INTEREST INC FOUND JAPAN AUTOMOBI
2010	HORRIAT J B | HORRIAT P R
2013	HYTRIB CORP GMBH | KHOVANSKIY V N
2011	HYUNDAI MOBIS CO LTD | HYUNDAI MOTOR CO. | KIA MOTORS CORP.
2011	HYUNDAI MOTOR CO. | AJOU UNIVERSITY
2010	HYUNDAI MOTOR CO. | EGTRONICS CO LTD
2010	HYUNDAI MOTOR CO. | HANYANG UNIVERSITY - (INDUSTRY-UNIVERSITY COOP. FDN)
2016	HYUNDAI MOTOR CO. | INHA UNIVERSITY
2008	HYUNDAI MOTOR CO. | KIA MOTORS CORP.
2008	HYUNDAI MOTOR CO. | KIA MOTORS CORP.
2008	HYUNDAI MOTOR CO. | KIA MOTORS CORP.
2008	HYUNDAI MOTOR CO. | KIA MOTORS CORP.
2008	HYUNDAI MOTOR CO. | KIA MOTORS CORP.
2008	HYUNDAI MOTOR CO. | KIA MOTORS CORP.
2009	HYUNDAI MOTOR CO. | KIA MOTORS CORP.
2009	HYUNDAI MOTOR CO. | KIA MOTORS CORP.
2009	HYUNDAI MOTOR CO. | KIA MOTORS CORP.
2009	HYUNDAI MOTOR CO. | KIA MOTORS CORP.
2009	HYUNDAI MOTOR CO. | KIA MOTORS CORP.
2010	HYUNDAI MOTOR CO. | KIA MOTORS CORP.
2010	HYUNDAI MOTOR CO. | KIA MOTORS CORP.
2010	HYUNDAI MOTOR CO. | KIA MOTORS CORP.
2010	HYUNDAI MOTOR CO. | KIA MOTORS CORP.
2011	HYUNDAI MOTOR CO. | KIA MOTORS CORP.
2011	HYUNDAI MOTOR CO. | KIA MOTORS CORP.
2011	HYUNDAI MOTOR CO. | KIA MOTORS CORP.
2011	HYUNDAI MOTOR CO. | KIA MOTORS CORP.
2011	HYUNDAI MOTOR CO. | KIA MOTORS CORP.
2011	HYUNDAI MOTOR CO. | KIA MOTORS CORP.
2011	HYUNDAI MOTOR CO. | KIA MOTORS CORP.
2011	HYUNDAI MOTOR CO. | KIA MOTORS CORP.
2012	HYUNDAI MOTOR CO. | KIA MOTORS CORP.
2012	HYUNDAI MOTOR CO. | KIA MOTORS CORP.
2012	HYUNDAI MOTOR CO. | KIA MOTORS CORP.
2012	HYUNDAI MOTOR CO. | KIA MOTORS CORP.
2012	HYUNDAI MOTOR CO. | KIA MOTORS CORP.
2012	HYUNDAI MOTOR CO. | KIA MOTORS CORP.
2012	HYUNDAI MOTOR CO. | KIA MOTORS CORP.
2012	HYUNDAI MOTOR CO. | KIA MOTORS CORP.
2013	HYUNDAI MOTOR CO. | KIA MOTORS CORP.
2013	HYUNDAI MOTOR CO. | KIA MOTORS CORP.
2013	HYUNDAI MOTOR CO. | KIA MOTORS CORP.
2013	HYUNDAI MOTOR CO. | KIA MOTORS CORP.
2014	HYUNDAI MOTOR CO. | KIA MOTORS CORP.
2014	HYUNDAI MOTOR CO. | KIA MOTORS CORP.
2014	HYUNDAI MOTOR CO. | KIA MOTORS CORP.
2014	HYUNDAI MOTOR CO. | KIA MOTORS CORP.
2015	HYUNDAI MOTOR CO. | KIA MOTORS CORP.
2015	HYUNDAI MOTOR CO. | KIA MOTORS CORP.
2015	HYUNDAI MOTOR CO. | KIA MOTORS CORP.
2015	HYUNDAI MOTOR CO. | KIA MOTORS CORP.
2015	HYUNDAI MOTOR CO. | KIA MOTORS CORP.
2016	HYUNDAI MOTOR CO. | KIA MOTORS CORP.
2016	HYUNDAI MOTOR CO. | KIA MOTORS CORP.
2016	HYUNDAI MOTOR CO. | KIA MOTORS CORP.
2016	HYUNDAI MOTOR CO. | KIA MOTORS CORP.
2008	HYUNDAI MOTOR CO. | KIA MOTORS CORP. | DONG HEE IND CO LTD
2012	HYUNDAI MOTOR CO. | KIA MOTORS CORP. | INZICONTROLS CO LTD
2011	HYUNDAI MOTOR CO. | KIA MOTORS CORP. | NGK INSULATORS LTD.
2011	HYUNDAI MOTOR CO. | KIA MOTORS CORP. | SEOUL NATIONAL UNIVERSITY
2008	HYUNDAI MOTOR CO. | KIA MOTORS CORP. | YOOSUNG ENTERPRISE CO LTD
2014	HYUNDAI MOTOR CO. | MANN + HUMMEL GMBH
2011	HYUNDAI MOTOR CO. | NGK INSULATORS LTD.
2011	HYUNDAI MOTOR CO. | SEOUL NATIONAL UNIVERSITY
2015	HYUNDAI MOTOR CO. | SEOUL NATIONAL UNIVERSITY
2008	HYUNDAI MOTOR CO. | SL CORP | KIA MOTORS CORP.
2013	HYUNDAI WIA CORP | HYUNDAI MOTOR CO.
2011	IAV GMBH ING AUTO & VERKEHR | BENTELER INTERNATIONAL AG
2014	IBIDEN CO. LTD. | TOYOTA MOTOR CORP
2011	IMAGINEERING INC | TOYOTA MOTOR CORP
2009	INGERSOLL-RAND CO. LTD. | DONALDSON CO. INC.
2014	INSTITUT FRANCAIS DU PETROLE | SCALEO CHIP | SILICON MOBILITY
2013	IRMA FR | GROUPE PSA
2010	ISUZU MOTORS LTD. | JIDOSHA BUHIN KOGYO KK
2009	ISUZU MOTORS LTD. | TOYOTA MOTOR CORP
2009	ISUZU MOTORS LTD. | TOYOTA MOTOR CORP
2010	ISUZU MOTORS LTD. | TOYOTA MOTOR CORP
2009	J EBERSPACHER GMBH & CO KG | VOLVO AB
2012	J EBERSPACHER GMBH & CO KG | WITZENMANN GMBH
2011	JAE S M | MAN S P
2010	JEONG AN CO LTD | E & D CO LTD
2015	JILIN SHENGXIANG MACHINERY MFG CO LTD | UNIV BEIHUA
2011	JONG M P | JONG G P
2010	JTEKT CORP (FORMERLY KOYO SEIKO CO LTD) | TOYOTA MOTOR CORP
2010	JTEKT CORP (FORMERLY KOYO SEIKO CO LTD) | TOYOTA MOTOR CORP | AISIN SEIKI CO. LTD.
2011	KAMIYA MUNEHIRO | TOYOTA MOTOR CORP
2013	KEIHIN CORP. | HONDA MOTOR CO. LTD.(HONDA GIKEN KOGYO KK)
2014	KEIHIN CORP. | HONDA MOTOR CO. LTD.(HONDA GIKEN KOGYO KK)
2008	KELEM H | KELEM E
2008	KIA MOTORS CORP. | HYUNDAI MOTOR CO.
2008	KIA MOTORS CORP. | HYUNDAI MOTOR CO.
2008	KIA MOTORS CORP. | HYUNDAI MOTOR CO.
2008	KIA MOTORS CORP. | HYUNDAI MOTOR CO.
2008	KIA MOTORS CORP. | HYUNDAI MOTOR CO.
2008	KIA MOTORS CORP. | HYUNDAI MOTOR CO.
2008	KIA MOTORS CORP. | HYUNDAI MOTOR CO.
2008	KIA MOTORS CORP. | HYUNDAI MOTOR CO.
2008	KIA MOTORS CORP. | HYUNDAI MOTOR CO.
2008	KIA MOTORS CORP. | HYUNDAI MOTOR CO.
2008	KIA MOTORS CORP. | HYUNDAI MOTOR CO.
2008	KIA MOTORS CORP. | HYUNDAI MOTOR CO.
2009	KIA MOTORS CORP. | HYUNDAI MOTOR CO.
2009	KIA MOTORS CORP. | HYUNDAI MOTOR CO.
2009	KIA MOTORS CORP. | HYUNDAI MOTOR CO.
2009	KIA MOTORS CORP. | HYUNDAI MOTOR CO.
2010	KIA MOTORS CORP. | HYUNDAI MOTOR CO.
2010	KIA MOTORS CORP. | HYUNDAI MOTOR CO.
2010	KIA MOTORS CORP. | HYUNDAI MOTOR CO.
2010	KIA MOTORS CORP. | HYUNDAI MOTOR CO.
2010	KIA MOTORS CORP. | HYUNDAI MOTOR CO.
2010	KIA MOTORS CORP. | HYUNDAI MOTOR CO.
2010	KIA MOTORS CORP. | HYUNDAI MOTOR CO.
2010	KIA MOTORS CORP. | HYUNDAI MOTOR CO.
2011	KIA MOTORS CORP. | HYUNDAI MOTOR CO.
2011	KIA MOTORS CORP. | HYUNDAI MOTOR CO.
2012	KIA MOTORS CORP. | HYUNDAI MOTOR CO.
2012	KIA MOTORS CORP. | HYUNDAI MOTOR CO.
2012	KIA MOTORS CORP. | HYUNDAI MOTOR CO.
2012	KIA MOTORS CORP. | HYUNDAI MOTOR CO.
2012	KIA MOTORS CORP. | HYUNDAI MOTOR CO.
2013	KIA MOTORS CORP. | HYUNDAI MOTOR CO.
2013	KIA MOTORS CORP. | HYUNDAI MOTOR CO.
2013	KIA MOTORS CORP. | HYUNDAI MOTOR CO.
2014	KIA MOTORS CORP. | HYUNDAI MOTOR CO.
2014	KIA MOTORS CORP. | HYUNDAI MOTOR CO.
2014	KIA MOTORS CORP. | HYUNDAI MOTOR CO.
2015	KIA MOTORS CORP. | HYUNDAI MOTOR CO.
2015	KIA MOTORS CORP. | HYUNDAI MOTOR CO.
2015	KIA MOTORS CORP. | HYUNDAI MOTOR CO.
2015	KIA MOTORS CORP. | HYUNDAI MOTOR CO.
2015	KIA MOTORS CORP. | HYUNDAI MOTOR CO.
2014	KIA MOTORS CORP. | MAHLE GMBH | HYUNDAI MOTOR CO.
2011	KIA MOTORS CORP. | NGK INSULATORS LTD. | HYUNDAI MOTOR CO.
2011	KNOB ENGINES SRO | CESKE VYSOKE UCENI TECH V PRAZE FAKULTA
2016	KOBE CERAMICS CORP | NITTAN VALVE CO LTD
2014	KOJIMA PRESS INDUSTRY CO LTD | HYUNDAI MOTOR CO. | KIA MOTORS CORP.
2008	KOJIMA PRESS INDUSTRY CO LTD | TOYOTA MOTOR CORP
2012	KOMATSU LTD. | JR EAST GROUP
2015	KOPLA CO LTD | HYUNDAI MOTOR CO. | KIA MOTORS CORP.
2013	KUMAMOTO UNIVERSITY | BOSCH (ROBERT) GMBH
2012	KUZNETSOV N S | GOSPODINOV V S
2008	KYOCERA CORP. | HONDA MOTOR CO. LTD.(HONDA GIKEN KOGYO KK)
2009	KYOCERA CORP. | HONDA MOTOR CO. LTD.(HONDA GIKEN KOGYO KK)
2008	LIN Q | LIN S
2009	LUXEMBOURG PATENT SA | BAYERISCHE MOTOREN WERKE AG (BMW)
2012	MACKEY D E | COOLEY R
2008	MAGNESIUM ELEKTRON LTD | SOLVAY S.A.
2009	MAGNESIUM ELEKTRON LTD | SOLVAY S.A.
2013	MAHLE GMBH | BAYERISCHE MOTOREN WERKE AG (BMW)
2008	MAHLE GMBH | GUE SUNG ENPLA CO LTD
2008	MAHLE GMBH | NISSAN MOTOR CO. LTD.
2014	MAHLE GMBH | TOYOTA MOTOR CORP
2009	MANN + HUMMEL GMBH | MAHLE GMBH
2013	MANN + HUMMEL GMBH | MODINE MANUFACTURING CO
2008	MANN + HUMMEL GMBH | PARKER HANNIFIN CORP.
2016	MARUYASU IND CO LTD | DENSO CORP
2010	MASSACHUSETTS INSTITUTE OF TECHNOLOGY | FORD MOTOR CO.
2010	MATSUNAGA AKIO | TOYOTA MOTOR CORP
2009	MAZDA MOTOR CORP. | COSMO ENERGY HOLDINGS CO LTD
2010	MAZDA MOTOR CORP. | MITSUBISHI ELECTRIC CORP
2011	MAZDA MOTOR CORP. | MITSUBISHI ELECTRIC CORP
2011	MAZDA MOTOR CORP. | MITSUBISHI ELECTRIC CORP
2012	MAZDA MOTOR CORP. | MITSUBISHI ELECTRIC CORP
2015	MAZDA MOTOR CORP. | MITSUBISHI ELECTRIC CORP
2015	MAZDA MOTOR CORP. | MITSUBISHI ELECTRIC CORP
2016	MAZDA MOTOR CORP. | MITSUBISHI ELECTRIC CORP
2011	MAZDA MOTOR CORP. | NGK SPARK PLUG CO. LTD.
2011	MAZDA MOTOR CORP. | NGK SPARK PLUG CO. LTD.
2014	MAZDA MOTOR CORP. | TSUCHIYA SEISAKUSHO KK
2008	MCCLANAHAN A E | 3B TECHNOLOGIES II
2012	MCE-5 DEVELOPMENT FR | VIANNEY RABHI FR
2014	MCMASTER UNIVERSITY | FIAT CHRYSLER AUTOMOBILES NV
2013	MEOTEC GMBH & CO KG | PORSCHE AUTOMOBIL HOLDING SE
2012	MERITOR INC | TRICO PROD CORP | PARTHENON METAL WORKS LLC | TENNECO INC
2012	MIKUNI CORP. | KOKOKU INTECH KK
2015	MILITARY ACAD ARMED FORCES AIR DEFENCE | RUSSIAN FEDERATION MIN DEFENCE
2010	MINAMI MASAHIRO | TOYOTA MOTOR CORP
2011	MINAMI MASAHIRO | TOYOTA MOTOR CORP
2009	MINISTRY OF ECONOMY TRADE AND INDUSTRY | MITSUI MINING & SMELTING CO. LTD.
2011	MITRI M | VON LAVANTE A
2013	MITSUBISHI CHEMICAL HOLDINGS CORP. | TOYOTA MOTOR CORP
2011	MITSUBISHI ELECTRIC CORP | HAMATANI YUTARO
2009	MITSUBISHI ELECTRIC CORP | MAZDA MOTOR CORP.
2012	MITSUBISHI ELECTRIC CORP | MAZDA MOTOR CORP.
2008	MITSUBISHI MOTORS CORP. | MITSUBISHI HEAVY INDUSTRIES LTD.
2013	MITSUI ENGINEERING & SHIPBUILDING CO LTD | BOSCH (ROBERT) GMBH
2012	MITSUI MINING & SMELTING CO. LTD. | HONDA MOTOR CO. LTD.(HONDA GIKEN KOGYO KK)
2014	MITSUI MINING & SMELTING CO. LTD. | HONDA MOTOR CO. LTD.(HONDA GIKEN KOGYO KK)
2010	MITSUI MINING & SMELTING CO. LTD. | KUMAMOTO UNIVERSITY
2011	MITSUI MINING & SMELTING CO. LTD. | NAKAHARA CO LTD | MACHIDA CORP KK
2013	MIYAMOTO-SMITH M | ILLINOIS TOOL WORKS INC.
2013	MODINE MANUFACTURING CO | MANN + HUMMEL GMBH
2009	NADA MITSUHIRO | TOYOTA MOTOR CORP
2009	NADA MITSUHIRO | TOYOTA MOTOR CORP
2010	NADA MITSUHIRO | TOYOTA MOTOR CORP
2010	NADA MITSUHIRO | TOYOTA MOTOR CORP
2010	NADA MITSUHIRO | TOYOTA MOTOR CORP
2011	NAGANO SHOTA | TSUZUKI NAOYUKI | TOYOTA MOTOR CORP
2012	NAGOYA UNIVERSITY | DENSO CORP
2010	NAGOYA UNIVERSITY | TOYOTA MOTOR CORP
2013	NEAL TECHNOLOGIES INC | NEAL E
2010	NGK INSULATORS LTD. | HONDA MOTOR CO. LTD.(HONDA GIKEN KOGYO KK)
2012	NGK SPARK PLUG CO. LTD. | SUMITOMO ELECTRIC INDUSTRIES LTD.
2014	NICHIAS CORP. | TOYOTA MOTOR CORP
2014	NICHIAS CORP. | TOYOTA MOTOR CORP
2012	NIHON UNIVERSITY | DENSO CORP | TOYOTA MOTOR CORP
2011	NIPPON CARBURETER CO LTD | NATIONAL INSTITUTE FOR MATERIALS SCIENCE
2011	NIPPON CARBURETER CO LTD | NATIONAL INSTITUTE FOR MATERIALS SCIENCE
2014	NIPPON CHEMICAL INDUSTRIAL CO LTD | KAO CORP. | TOYOTA MOTOR CORP
2012	NIPPON PISTON RING CO LTD | HONDA MOTOR CO. LTD.(HONDA GIKEN KOGYO KK)
2013	NIPPON PISTON RING CO LTD | NISSAN MOTOR CO. LTD.
2013	NIPPON PISTON RING CO LTD | NITTAN VALVE CO LTD
2011	NIPPON PISTON RING CO LTD | SUBARU CORP (FORMERLY FUJI HEAVY INDUSTRIES)
2013	NIPPON SEKISO KOGYO KK | TOYOTA MOTOR CORP
2009	NIPPON STEEL & SUMITOMO METAL CORP | FUKUJU KOGYO KK
2009	NIPPON THERMOSTAT CO LTD | TOYOTA MOTOR CORP
2012	NIPPON YAKIN KOGYO CO LTD | KOMATSU LTD.
2010	NISSAN MOTOR CO. LTD. | HITACHI LTD
2009	NISSAN MOTOR CO. LTD. | KOBE STEEL LTD.
2008	NISSAN MOTOR CO. LTD. | NIPPON PISTON RING CO LTD
2009	NISSAN MOTOR CO. LTD. | SANDEN HOLDING CORP.
2009	NISSAN MOTOR CO. LTD. | SANDEN HOLDING CORP.
2009	NISSAN MOTOR CO. LTD. | SANDEN HOLDING CORP.
2012	NISSAN MOTOR CO. LTD. | VALEO S.A.
2015	NITTAN VALVE CO LTD | KOBE CERAMICS CORP
2010	NOGI YOSHITO | TOYOTA MOTOR CORP
2013	NSK-WARNER K.K. | TOYOTA MOTOR CORP
2014	OCAMPO P S D | OCAMPO P J D
2013	OKUNO S | OKUNO I
2011	OMG INTELLECTUAL PROPERTIES PTE LTD | HHO SW LTD
2014	OSAKA PREFECTURE UNIVERSITY | TOYOTA MOTOR CORP
2008	OSAKAGAS | DENSO CORP
2008	OTICS CORPORATION | MITSUBISHI MOTORS CORP.
2013	OTICS CORPORATION | SUBARU CORP (FORMERLY FUJI HEAVY INDUSTRIES)
2014	OTICS CORPORATION | TOYOTA MOTOR CORP
2009	POLITECHNIKA SLASKA PSTROWSKI | KOWALIK ELEKTRONIKA-INFORMATYKA LESZEK
2008	PORSCHE AUTOMOBIL HOLDING SE | AVIATION INDUSTRY CORPORATION OF CHINA (AVIC)
2008	PORSCHE AUTOMOBIL HOLDING SE | BOSCH (ROBERT) GMBH
2008	PORSCHE AUTOMOBIL HOLDING SE | CONTINENTAL AG (GERMANY FED. REP.)
2010	PORSCHE AUTOMOBIL HOLDING SE | CONTINENTAL AG (GERMANY FED. REP.)
2013	PORSCHE AUTOMOBIL HOLDING SE | CONTINENTAL AG (GERMANY FED. REP.)
2009	PORSCHE AUTOMOBIL HOLDING SE | GROUPE PSA
2008	PORSCHE AUTOMOBIL HOLDING SE | MAHLE GMBH
2012	PORSCHE AUTOMOBIL HOLDING SE | TECHNOFIRST
2012	RAG FOUNDATION | VOSS HOLDING GMBH & CO KG
2008	RENAULT SA | CONTINENTAL AG (GERMANY FED. REP.)
2012	RICARDO PLC | MALAYSIA PROTON CO LTD
2012	RICARDO PLC | PERUSAHAAN OTOMOBIL NASIONAL BERHAD
2009	ROECHLING AUTOMOTIVE SE & CO AG | BAYERISCHE MOTOREN WERKE AG (BMW)
2008	ROLLS ROYCE HOLDINGS PLC | ISATEC GMBH
2008	ROSEN I K | BUCHANAN N A
2010	ROYAL DUTCH/SHELL GROUP OF COS | CODEXIS INC.
2015	SAEIDI A A | KIANI M
2009	SAKAMOTO KOGYO KK | TOYOTA MOTOR CORP
2010	SAMSUNG SDI CO LTD | BOSCH (ROBERT) GMBH
2010	SAMSUNG SDI CO LTD | BOSCH (ROBERT) GMBH
2010	SAMSUNG SDI CO LTD | BOSCH (ROBERT) GMBH
2010	SAMSUNG SDI CO LTD | BOSCH (ROBERT) GMBH
2012	SAMSUNG SDI CO LTD | BOSCH (ROBERT) GMBH
2014	SAMSUNG SDI CO LTD | BOSCH (ROBERT) GMBH
2008	SANG G H | IM S K
2009	SANKEN ELECTRIC CO. LTD. | DENSO CORP
2008	SANWA PACKING IND CO LTD | KOBE STEEL LTD.
2013	SATO S | SAWADA F
2012	SAWADA F | SATO S
2010	SAWAYAMA AKIRA | TOYOTA MOTOR CORP
2008	SCHENCK ZU SCHWEINSBERG ALEXANDER | BOSCH (ROBERT) GMBH
2008	SCHWEITZER D | SCHWEITZER J
2011	SEG AUTOMOTIVE GERMANY GMBH DE | BOSCH (ROBERT) GMBH
2013	SEI-SERVIZI ECONOMIA & INGEGNERIA | MECCANOTECNICA UMBRA SPA | ENEA MATTEI SPA
2013	SEIKO CORPORATION | MAZDA MOTOR CORP.
2013	SEOUL NATIONAL UNIVERSITY | HYUNDAI MOTOR CO.
2016	SEOUL NATIONAL UNIVERSITY | HYUNDAI MOTOR CO.
2015	SEOUL NATIONAL UNIVERSITY | HYUNDAI MOTOR CO. | KIA MOTORS CORP.
2012	SHANDONG XINYA IND CO LTD | TSINGHUA UNIVERSITY
2012	SHANGHAI IMS AUTOMOBILE CONTROL SYSTEM | SHANGHAI AIMINGSI AUTOMOBILE ELECTRONIC
2014	SHANXI TIANDI COAL MECHANICAL EQUIP CO | CHINA COAL TECHNOLOGY & ENG GROUP RES IN
2014	SHANXI TIANDI COAL MECHANICAL EQUIP CO | CHINA COAL TECHNOLOGY & ENG GROUP RES IN
2014	SHANXI TIANDI COAL MECHANICAL EQUIP CO | CHINA COAL TECHNOLOGY & ENG GROUP RES IN
2014	SHANXI TIANDI COAL MECHANICAL EQUIP CO | CHINA COAL TECHNOLOGY & ENG GROUP RES IN
2015	SHANXI TIANDI COAL MECHANICAL EQUIP CO | CHINA COAL TECHNOLOGY & ENG GROUP RES IN
2013	SHIMADZU CORP. | HONDA MOTOR CO. LTD.(HONDA GIKEN KOGYO KK)
[truncated: 273 more rows]

## Sheet: BEV
Entire period			Towards sustainable mobility			Towards hybridisation			Towards mass commercialisation
1985-2016			1985-1996			1997-2007			2008-2016
Year	Collaborating organisations		Year	Collaborating organisations		Year	Collaborating organisations		Year	Collaborating organisations
1988	VANNER HOLDINGS INC. | VANNER INC		1988	VANNER HOLDINGS INC. | VANNER INC		1997	TOYOTA MOTOR CORP | PANASONIC CORPORATION		2008	24M TECHNOLOGIES INC | MASSACHUSETTS INSTITUTE OF TECHNOLOGY
1989	MYTISHCHINO METROVAGONMASH PRODN ASSOC | MOSC RAIL TRANSP INST		1989	MYTISHCHINO METROVAGONMASH PRODN ASSOC | MOSC RAIL TRANSP INST		1997	TOYOTA MOTOR CORP | PANASONIC CORPORATION		2008	SAMSUNG SDI CO LTD | BOSCH (ROBERT) GMBH
1990	GOSSLER S E | MURRAY E R		1990	GOSSLER S E | MURRAY E R		1997	FUJI ELECTRIC HOLDINGS CO. LTD. | VOLVO AB		2008	MINISTRY OF ECONOMY TRADE AND INDUSTRY | TOYOTA INDUSTRIES CORPORATION
1992	EFL ELECTRIC FUEL LTD | ELECTRIC FUEL LTD E F L		1992	EFL ELECTRIC FUEL LTD | ELECTRIC FUEL LTD E F L		1997	TOYOTA MOTOR CORP | GS YUASA CORPORATION		2008	INSTITUT POLYTECHNIQUE DE GRENOBLE | COMMISSARIAT A L'ENERGIE ATOMIQUE
1992	TOKYO R & D KK | SEIKO EPSON CORPORATION		1992	TOKYO R & D KK | SEIKO EPSON CORPORATION		1997	TOYOTA MOTOR CORP | AISIN SEIKI CO. LTD.		2008	KIA MOTORS CORP. | HYUNDAI MOTOR CO.
1992	TOKYO R & D KK | SEIKO EPSON CORPORATION		1992	TOKYO R & D KK | SEIKO EPSON CORPORATION		1997	PANASONIC CORPORATION | TOYOTA MOTOR CORP		2008	TOYOTA MOTOR CORP | FUJITSU LIMITED
1993	FUEL CELL SYSTEMS GMBH | DAIMLER AG		1993	FUEL CELL SYSTEMS GMBH | DAIMLER AG		1997	TOYOTA MOTOR CORP | DENSO CORP		2008	BOSCH (ROBERT) GMBH | SAMSUNG SDI CO LTD
1993	TOYOTA INDUSTRIES CORPORATION | TOYOTA MOTOR CORP		1993	TOYOTA INDUSTRIES CORPORATION | TOYOTA MOTOR CORP		1997	TOYOTA MOTOR CORP | DENSO CORP		2008	SAMSUNG SDI CO LTD | BOSCH (ROBERT) GMBH
1993	SUMITOMO ELECTRIC INDUSTRIES LTD. | TOYOTA MOTOR CORP		1993	SUMITOMO ELECTRIC INDUSTRIES LTD. | TOYOTA MOTOR CORP		1997	NISSAN MOTOR CO. LTD. | SONY CORP		2008	TOYOTA MOTOR CORP | AISIN SEIKI CO. LTD. | DENSO CORP
1993	SUMITOMO ELECTRIC INDUSTRIES LTD. | HONDA MOTOR CO. LTD.(HONDA GIKEN KOGYO KK)		1993	SUMITOMO ELECTRIC INDUSTRIES LTD. | HONDA MOTOR CO. LTD.(HONDA GIKEN KOGYO KK)		1997	KANSAI ELECTRIC POWER CO LTD | TOYOTA MOTOR CORP		2008	YAZAKI CORPORATION | TOYOTA MOTOR CORP | TOYOTA BOSHOKU CORPORATION
1993	DOMU KK | SHIKOKU SOGO KENKYUSHO KK | YEC KK | SHIKOKU DENRYOKU KK		1993	DOMU KK | SHIKOKU SOGO KENKYUSHO KK | YEC KK | SHIKOKU DENRYOKU KK		1997	TOYOTA MOTOR CORP | DENSO CORP		2008	TOYOTA MOTOR CORP | DENSO CORP
1993	MITSUBISHI MATERIALS CORP. | MITSUBISHI MOTORS CORP.		1993	MITSUBISHI MATERIALS CORP. | MITSUBISHI MOTORS CORP.		1997	OKAMURA KENKYUSHO KK | JEOL LTD.		2008	MASSACHUSETTS INSTITUTE OF TECHNOLOGY | 24M TECHNOLOGIES INC
1993	TOKYO ELECTRIC POWER CO. INC. (THE) | HITACHI LTD		1993	TOKYO ELECTRIC POWER CO. INC. (THE) | HITACHI LTD		1997	FUJI ELECTRIC HOLDINGS CO. LTD. | FUJITSU LIMITED		2008	ARKEMA INC | CENTRE NATIONAL DE LA RECHERCHE SCIENTIFIC
1993	GS YUASA CORPORATION | SEKISUI PLASTICS CO LTD		1993	GS YUASA CORPORATION | SEKISUI PLASTICS CO LTD		1998	ABELL FOUND INC | PAICE LLC		2008	SHOWA DENKO K.K. | TOAGOSEI CO. LTD.
1994	ALEXANDRES R B | HUGHETT E		1994	ALEXANDRES R B | HUGHETT E		1998	SHISUTEMU SOOKEN CO LTD | SYSTEM SOKEN KK		2008	NISSAN MOTOR CO. LTD. | CALSONIC KANSEI CORP.
1994	SEIKO EPSON CORPORATION | TOKYO R & D KK		1994	SEIKO EPSON CORPORATION | TOKYO R & D KK		1998	GS YUASA CORPORATION | SANYO GS SOFT ENERGY KK		2008	TAIHEI DENSHI KK | SUBARU CORP (FORMERLY FUJI HEAVY INDUSTRIES)
1994	JACHIM JULIA M. | JACHIM PATRICIA LEE		1994	JACHIM JULIA M. | JACHIM PATRICIA LEE		1998	PANASONIC CORPORATION | TOYOTA MOTOR CORP		2008	NISSAN MOTOR CO. LTD. | UNIV KANAGAWA
1994	TOKYO R & D KK | SEIKO EPSON CORPORATION		1994	TOKYO R & D KK | SEIKO EPSON CORPORATION		1998	NISSAN MOTOR CO. LTD. | KOBE STEEL LTD.		2008	TOAGOSEI CO. LTD. | SHOWA DENKO K.K.
1994	MITSUBISHI HEAVY INDUSTRIES LTD. | KYUSHU ELECTRIC POWER CO LTD		1994	MITSUBISHI HEAVY INDUSTRIES LTD. | KYUSHU ELECTRIC POWER CO LTD		1998	POLYMATECH CO LTD | NISSAN MOTOR CO. LTD.		2008	MITSUBISHI HEAVY INDUSTRIES LTD. | KYUSHU ELECTRIC POWER CO LTD
1994	TOYOTA MOTOR CORP | DENSO CORP		1994	TOYOTA MOTOR CORP | DENSO CORP		1998	TOYOTA MOTOR CORP | PANASONIC CORPORATION		2008	TOYOTA MOTOR CORP | FUJITSU LIMITED
1995	AEV LLC | REVA ELECTRIC CAR CO PRIVATE LTD		1995	AEV LLC | REVA ELECTRIC CAR CO PRIVATE LTD		1998	TOYOTA MOTOR CORP | TOYOTA BOSHOKU CORPORATION		2008	SHOWA DENKO K.K. | NEC CORP
1995	CAIRES DOUGLAS | CAIRES RICHARD		1995	CAIRES DOUGLAS | CAIRES RICHARD		1998	VOLVO AB | FUJI ELECTRIC HOLDINGS CO. LTD.		2008	KOJIMA PRESS INDUSTRY CO LTD | HAMAPROTO CO LTD
1995	EISENMENGER G W | DRURY C R		1995	EISENMENGER G W | DRURY C R		1998	SUBARU CORP (FORMERLY FUJI HEAVY INDUSTRIES) | VOLVO AB		2008	TOYOTA MOTOR CORP | NIHON HYOMEN SHORI KENKYUSHO KK
1995	YAN SHYH-MING | LII MAW-HUEI		1995	YAN SHYH-MING | LII MAW-HUEI		1998	FUJI ELECTRIC HOLDINGS CO. LTD. | VOLVO AB		2008	NISSAN MOTOR CO. LTD. | UNIV KANAGAWA
1996	YAZAKI CORPORATION | NISSAN MOTOR CO. LTD.		1996	YAZAKI CORPORATION | NISSAN MOTOR CO. LTD.		1998	MIYAMOTO KOGYOSHO KK | SHOWA DENKO K.K.		2008	MINISTRY OF ECONOMY TRADE AND INDUSTRY | TOKAI CARBON CO LTD
1996	INDIANA UNIVERSITY | GENERAL MOTORS CORP		1996	INDIANA UNIVERSITY | GENERAL MOTORS CORP		1999	TOYOTA MOTOR CORP | PANASONIC CORPORATION		2008	NISSAN MOTOR CO. LTD. | KUREHA CORPORATION
1996	AISIN SEIKI CO. LTD. | TOYOTA MOTOR CORP		1996	AISIN SEIKI CO. LTD. | TOYOTA MOTOR CORP		1999	TOYOTA MOTOR CORP | PANASONIC CORPORATION		2008	MITSUI CHEMICALS INC. | DAIICHI SANKYO CO LTD
1996	SANSHA DENKI SEISAKUSHO KK | SHIN-ETSU CHEMICAL CO. LTD.		1996	SANSHA DENKI SEISAKUSHO KK | SHIN-ETSU CHEMICAL CO. LTD.		1999	ELECTRICITE DE FRANCE | SCHNEIDER ELECTRIC S.A.		2008	TOYOTA MOTOR CORP | CENTRAL GLASS CO. LTD.
1996	FURUKAWA ELECTRIC CO. LTD. | MITSUBISHI HEAVY INDUSTRIES LTD.		1996	FURUKAWA ELECTRIC CO. LTD. | MITSUBISHI HEAVY INDUSTRIES LTD.		1999	PANASONIC CORPORATION | TOYOTA MOTOR CORP		2008	TOYOTA MOTOR CORP | DENSO CORP
1997	TOYOTA MOTOR CORP | PANASONIC CORPORATION					1999	PANASONIC CORPORATION | TOYOTA MOTOR CORP | TOYODA GOESI CO. LTD.		2008	TOYOTA MOTOR CORP | NIPPON STEEL & SUMITOMO METAL CORP
1997	TOYOTA MOTOR CORP | PANASONIC CORPORATION					1999	TOYOTA MOTOR CORP | GENESIS RES INST INC		2008	FUJIMORI KOGYO CO LTD | NETS CO LTD
1997	FUJI ELECTRIC HOLDINGS CO. LTD. | VOLVO AB					1999	TOYOTA MOTOR CORP | PANASONIC CORPORATION		2008	TOYOTA MOTOR CORP | SUMITOMO METAL MINING CO. LTD.
1997	TOYOTA MOTOR CORP | GS YUASA CORPORATION					1999	TOYOTA MOTOR CORP | PANASONIC CORPORATION		2008	KIA MOTORS CORP. | HYUNDAI MOTOR CO.
1997	TOYOTA MOTOR CORP | AISIN SEIKI CO. LTD.					1999	PANASONIC CORPORATION | MITSUBISHI CHEMICAL HOLDINGS CORP.		2008	TOYOTA MOTOR CORP | AISIN SEIKI CO. LTD.
1997	PANASONIC CORPORATION | TOYOTA MOTOR CORP					1999	PANASONIC CORPORATION | TOYOTA MOTOR CORP		2008	ARAI SEISAKUSHO KK | TOYOTA MOTOR CORP
1997	TOYOTA MOTOR CORP | DENSO CORP					1999	TOYOTA MOTOR CORP | PANASONIC CORPORATION		2008	TOYOTA MOTOR CORP | YAZAKI CORPORATION
1997	TOYOTA MOTOR CORP | DENSO CORP					1999	TOYOTA MOTOR CORP | PANASONIC CORPORATION		2008	NIPPON CHEMI-CON CORP | MINISTRY OF ECONOMY TRADE AND INDUSTRY
1997	NISSAN MOTOR CO. LTD. | SONY CORP					1999	TOYOTA MOTOR CORP | PANASONIC CORPORATION		2008	TOYOTA MOTOR CORP | DENSO CORP
1997	KANSAI ELECTRIC POWER CO LTD | TOYOTA MOTOR CORP					1999	GOLDSTRIKE RESOURCES LTD. | ACCELRATE POWER SYSTEMS INC | 0891433 BC LTD		2008	DENSO CORP | TOYOTA MOTOR CORP
1997	TOYOTA MOTOR CORP | DENSO CORP					1999	TOYOTA MOTOR CORP | PANASONIC CORPORATION		2008	TOYOTA MOTOR CORP | CENTRAL GLASS CO. LTD.
1997	OKAMURA KENKYUSHO KK | JEOL LTD.					1999	TOYOTA MOTOR CORP | PANASONIC CORPORATION		2008	SANWA YUKA KOGYO KK | TOYOTA MOTOR CORP
1997	FUJI ELECTRIC HOLDINGS CO. LTD. | FUJITSU LIMITED					1999	PANASONIC CORPORATION | TOYOTA MOTOR CORP		2008	TOYOTA MOTOR CORP | DENSO CORP
1998	ABELL FOUND INC | PAICE LLC					1999	SCHWIKA S J | CAMUS N E		2008	TOYOTA MOTOR CORP | YAZAKI CORPORATION
1998	SHISUTEMU SOOKEN CO LTD | SYSTEM SOKEN KK					1999	PANASONIC CORPORATION | TOYOTA MOTOR CORP		2008	KEIHIN CORP. | HONDA MOTOR CO. LTD.(HONDA GIKEN KOGYO KK)
1998	GS YUASA CORPORATION | SANYO GS SOFT ENERGY KK					1999	TOYOTA MOTOR CORP | DENSO CORP		2008	KEIHIN CORP. | HONDA MOTOR CO. LTD.(HONDA GIKEN KOGYO KK)
1998	PANASONIC CORPORATION | TOYOTA MOTOR CORP					1999	SUMITOMO ELECTRIC INDUSTRIES LTD. | KANSAI ELECTRIC POWER CO LTD		2008	CALSONIC KANSEI CORP. | NISSAN MOTOR CO. LTD.
1998	NISSAN MOTOR CO. LTD. | KOBE STEEL LTD.					1999	SUMITOMO ELECTRIC INDUSTRIES LTD. | KANSAI ELECTRIC POWER CO LTD		2008	TOYOTA MOTOR CORP | KOJIMA PRESS INDUSTRY CO LTD
1998	POLYMATECH CO LTD | NISSAN MOTOR CO. LTD.					1999	ADEKA CORP | DENSO CORP		2008	TOYOTA MOTOR CORP | DENSO CORP
1998	TOYOTA MOTOR CORP | PANASONIC CORPORATION					1999	NIPPON STEEL & SUMITOMO METAL CORP | TOYOTA MOTOR CORP		2008	YAZAKI CORPORATION | TOYOTA MOTOR CORP
1998	TOYOTA MOTOR CORP | TOYOTA BOSHOKU CORPORATION					1999	VOLVO AB | FUJI ELECTRIC HOLDINGS CO. LTD.		2008	PANASONIC CORPORATION | HONDA KAZUYOSHI
1998	VOLVO AB | FUJI ELECTRIC HOLDINGS CO. LTD.					1999	DENSO CORP | TOYOTA MOTOR CORP		2008	YASUHARA YUJI | ACTIVE KK
1998	SUBARU CORP (FORMERLY FUJI HEAVY INDUSTRIES) | VOLVO AB					1999	FUJI ELECTRIC HOLDINGS CO. LTD. | VOLVO AB		2008	HONDA KAZUYOSHI | PANASONIC CORPORATION
1998	FUJI ELECTRIC HOLDINGS CO. LTD. | VOLVO AB					1999	POWER SYSTEM KK | FUJI ELECTRIC HOLDINGS CO. LTD. | VOLVO AB | OKAMURA KENKYUSHO KK		2008	KIA MOTORS CORP. | HYUNDAI MOTOR CO.
1998	MIYAMOTO KOGYOSHO KK | SHOWA DENKO K.K.					1999	VOLVO AB | FUJI ELECTRIC HOLDINGS CO. LTD.		2008	HYUNDAI MOTOR CO. | KIA MOTORS CORP.
1999	TOYOTA MOTOR CORP | PANASONIC CORPORATION					1999	TOYOTA INDUSTRIES CORPORATION | MITSUBISHI MOTORS CORP.		2008	HYUNDAI MOTOR CO. | KIA MOTORS CORP.
1999	TOYOTA MOTOR CORP | PANASONIC CORPORATION					1999	HYUNDAI MOTOR CO. | KIA MOTORS CORP.		2008	HYUNDAI MOTOR CO. | UNIV SUNCHON NAT IND ACAD COOP CORPS
1999	ELECTRICITE DE FRANCE | SCHNEIDER ELECTRIC S.A.					2000	TOYOTA MOTOR CORP | ISHIKAWA TETSUHIRO		2008	HRL LABORATORIES LLC | GENERAL MOTORS CORP
1999	PANASONIC CORPORATION | TOYOTA MOTOR CORP					2000	HAWKER ENERGY PROD INC | COMMONWEALTH SCIENTIFIC AND INDUSTRIAL RESEARCH ORGANIZATION		2008	ZHEJIANG UNIVERSITY | ZHEJIANG GBS ENERGY CO LTD
1999	PANASONIC CORPORATION | TOYOTA MOTOR CORP | TOYODA GOESI CO. LTD.					2000	PANASONIC CORPORATION | TOYOTA MOTOR CORP		2008	MARTINEZ DIEZ A | SEMPERE NAVARRO A
1999	TOYOTA MOTOR CORP | GENESIS RES INST INC					2000	TOYOTA MOTOR CORP | PANASONIC CORPORATION		2009	TRAVERSE KK | CF TRAVERSE LLC
1999	TOYOTA MOTOR CORP | PANASONIC CORPORATION					2000	PANASONIC CORPORATION | TOYOTA MOTOR CORP		2009	BOSCH (ROBERT) GMBH | SAMSUNG SDI CO LTD
1999	TOYOTA MOTOR CORP | PANASONIC CORPORATION					2000	PANASONIC CORPORATION | TOYOTA MOTOR CORP		2009	MT FUJI SPRINGS INC | TOYOTA MOTOR CORP
1999	PANASONIC CORPORATION | MITSUBISHI CHEMICAL HOLDINGS CORP.					2000	NISSAN MOTOR CO. LTD. | HITACHI LTD		2009	BOSCH (ROBERT) GMBH | SAMSUNG SDI CO LTD
1999	PANASONIC CORPORATION | TOYOTA MOTOR CORP					2000	TOYOTA MOTOR CORP | PANASONIC CORPORATION		2009	BOSCH (ROBERT) GMBH | SAMSUNG SDI CO LTD
1999	TOYOTA MOTOR CORP | PANASONIC CORPORATION					2000	TOYOTA MOTOR CORP | PANASONIC CORPORATION		2009	YAZAKI CORPORATION | TOYOTA MOTOR CORP
1999	TOYOTA MOTOR CORP | PANASONIC CORPORATION					2000	TOYOTA MOTOR CORP | PANASONIC CORPORATION		2009	PENNSYLVANIA STATE UNIVERSITY | TECHNION - ISRAEL INSTITUTE OF TECHNOLOGY
1999	TOYOTA MOTOR CORP | PANASONIC CORPORATION					2000	TOYOTA MOTOR CORP | PANASONIC CORPORATION		2009	BOSCH (ROBERT) GMBH | SAMSUNG SDI CO LTD
1999	GOLDSTRIKE RESOURCES LTD. | ACCELRATE POWER SYSTEMS INC | 0891433 BC LTD					2000	ENER1 INC | NANO ENER INC.		2009	SAMSUNG SDI CO LTD | BOSCH (ROBERT) GMBH
1999	TOYOTA MOTOR CORP | PANASONIC CORPORATION					2000	ASAHI GLASS CO. LTD. | NISSAN MOTOR CO. LTD.		2009	NISSAN MOTOR CO. LTD. | PIOLAX INC.
1999	TOYOTA MOTOR CORP | PANASONIC CORPORATION					2000	TOYOTA MOTOR CORP | PANASONIC CORPORATION		2009	BOSCH (ROBERT) GMBH | SAMSUNG SDI CO LTD
1999	PANASONIC CORPORATION | TOYOTA MOTOR CORP					2000	TOYOTA MOTOR CORP | PANASONIC CORPORATION		2009	SAMSUNG SDI CO LTD | BOSCH (ROBERT) GMBH
1999	SCHWIKA S J | CAMUS N E					2000	HITACHI LTD | NISSAN MOTOR CO. LTD.		2009	HYUNDAI MOTOR CO. | KIA MOTORS CORP.
1999	PANASONIC CORPORATION | TOYOTA MOTOR CORP					2000	PANASONIC CORPORATION | TOYOTA MOTOR CORP		2009	MITSUBISHI HEAVY INDUSTRIES LTD. | YASKAWA ELECTRIC CORP.
1999	TOYOTA MOTOR CORP | DENSO CORP					2000	PANASONIC CORPORATION | TOYOTA MOTOR CORP		2009	TOYOTA MOTOR CORP | KYUSHU UNIVERSITY
1999	SUMITOMO ELECTRIC INDUSTRIES LTD. | KANSAI ELECTRIC POWER CO LTD					2000	PANASONIC CORPORATION | TOYOTA MOTOR CORP		2009	BOSCH (ROBERT) GMBH | SAMSUNG SDI CO LTD
1999	SUMITOMO ELECTRIC INDUSTRIES LTD. | KANSAI ELECTRIC POWER CO LTD					2000	TOYOTA MOTOR CORP | PANASONIC CORPORATION		2009	ITOCHU CORPORATION | NIPPON SOGO KENKYUSHO KK
1999	ADEKA CORP | DENSO CORP					2000	ENER1 INC | NANO ENER INC.		2009	SAMSUNG SDI CO LTD | BOSCH (ROBERT) GMBH
1999	NIPPON STEEL & SUMITOMO METAL CORP | TOYOTA MOTOR CORP					2000	PANASONIC CORPORATION | TOYOTA MOTOR CORP		2009	ITOCHU CORPORATION | NIPPON SOGO KENKYUSHO KK
1999	VOLVO AB | FUJI ELECTRIC HOLDINGS CO. LTD.					2000	TOYOTA MOTOR CORP | PANASONIC CORPORATION		2009	TOYOTA MOTOR CORP | DENSO CORP
1999	DENSO CORP | TOYOTA MOTOR CORP					2000	TOYOTA MOTOR CORP | PANASONIC CORPORATION		2009	GENERAL ATOMICS TECHNOLOGIES CORP | DUCOMMUN LABARGE TECHNOLOGIES INC. | DUCOMMUN TECHNOLOGIES INC. (N/K/A DUCOMMUN LABARGE TECHNOLOGIES INC.) | DUCOMMUN AEROSTRUCTURES INC
1999	FUJI ELECTRIC HOLDINGS CO. LTD. | VOLVO AB					2000	PANASONIC CORPORATION | TOYOTA MOTOR CORP		2009	TOYOTA MOTOR CORP | MT FUJI SPRINGS INC
1999	POWER SYSTEM KK | FUJI ELECTRIC HOLDINGS CO. LTD. | VOLVO AB | OKAMURA KENKYUSHO KK					2000	KOJIMA PRESS INDUSTRY CO LTD | TOYOTA MOTOR CORP		2009	BOSCH (ROBERT) GMBH | SAMSUNG SDI CO LTD
1999	VOLVO AB | FUJI ELECTRIC HOLDINGS CO. LTD.					2000	TOSHIBA CORP | CANON INC		2009	BOSCH (ROBERT) GMBH | SAMSUNG SDI CO LTD
1999	TOYOTA INDUSTRIES CORPORATION | MITSUBISHI MOTORS CORP.					2000	NITTO DENKO CORP. | PANASONIC CORPORATION | TOYOTA MOTOR CORP		2009	BOSCH (ROBERT) GMBH | SAMSUNG SDI CO LTD
1999	HYUNDAI MOTOR CO. | KIA MOTORS CORP.					2000	KYUSHU ELECTRIC POWER CO LTD | MITSUBISHI HEAVY INDUSTRIES LTD.		2009	SAMSUNG SDI CO LTD | BOSCH (ROBERT) GMBH
2000	TOYOTA MOTOR CORP | ISHIKAWA TETSUHIRO					2000	TOYOTA MOTOR CORP | NITTO DENKO CORP. | PANASONIC CORPORATION		2009	SAMSUNG SDI CO LTD | BOSCH (ROBERT) GMBH
2000	HAWKER ENERGY PROD INC | COMMONWEALTH SCIENTIFIC AND INDUSTRIAL RESEARCH ORGANIZATION					2000	PANASONIC CORPORATION | TOYOTA MOTOR CORP		2009	BOSCH (ROBERT) GMBH | SAMSUNG SDI CO LTD
2000	PANASONIC CORPORATION | TOYOTA MOTOR CORP					2000	TOYOTA MOTOR CORP | PANASONIC CORPORATION | NITTO DENKO CORP.		2009	COMMISSARIAT A L'ENERGIE ATOMIQUE | BUBENDORFF SA
2000	TOYOTA MOTOR CORP | PANASONIC CORPORATION					2000	TOYOTA MOTOR CORP | PANASONIC CORPORATION | NITTO DENKO CORP.		2009	SAMSUNG SDI CO LTD | BOSCH (ROBERT) GMBH
2000	PANASONIC CORPORATION | TOYOTA MOTOR CORP					2000	GS YUASA CORPORATION | UBE INDUSTRIES LTD.		2009	BOSCH (ROBERT) GMBH | SAMSUNG SDI CO LTD
2000	PANASONIC CORPORATION | TOYOTA MOTOR CORP					2000	PANASONIC CORPORATION | TOYOTA MOTOR CORP		2009	BOSCH (ROBERT) GMBH | SAMSUNG SDI CO LTD
2000	NISSAN MOTOR CO. LTD. | HITACHI LTD					2000	MINISTRY OF ECONOMY TRADE AND INDUSTRY | OSAKA SODA CO LTD (FORMERLY DAISO CO LTD)		2009	BOSCH (ROBERT) GMBH | SAMSUNG SDI CO LTD
2000	TOYOTA MOTOR CORP | PANASONIC CORPORATION					2000	DENSO CORP | TOYOTA MOTOR CORP		2009	BOSCH (ROBERT) GMBH | SAMSUNG SDI CO LTD
2000	TOYOTA MOTOR CORP | PANASONIC CORPORATION					2000	TANAKA KAGAKU KENKYUSHO KK | TOYOTA MOTOR CORP		2009	SAMSUNG SDI CO LTD | BOSCH (ROBERT) GMBH
2000	TOYOTA MOTOR CORP | PANASONIC CORPORATION					2000	TOYOTA MOTOR CORP | DENSO CORP		2009	KIA MOTORS CORP. | HYUNDAI MOTOR CO.
2000	TOYOTA MOTOR CORP | PANASONIC CORPORATION					2000	MEIDENSHA CORP | SUZUKI MOTOR CORP.		2009	BOSCH (ROBERT) GMBH | SAMSUNG SDI CO LTD
2000	ENER1 INC | NANO ENER INC.					2000	TOYOTA MOTOR CORP | DENSO CORP		2009	NISSAN MOTOR CO. LTD. | UNIV KANAGAWA
2000	ASAHI GLASS CO. LTD. | NISSAN MOTOR CO. LTD.					2000	HITACHI LTD | NISSAN MOTOR CO. LTD.		2009	BOSCH (ROBERT) GMBH | SAMSUNG SDI CO LTD
2000	TOYOTA MOTOR CORP | PANASONIC CORPORATION					2001	NISSAN MOTOR CO. LTD. | HORIE HIDEAKI		2009	BOSCH (ROBERT) GMBH | SAMSUNG SDI CO LTD
2000	TOYOTA MOTOR CORP | PANASONIC CORPORATION					2001	EMERGING POWER INC. | PLUG POWER INC.		2009	KIA MOTORS CORP. | HYUNDAI MOTOR CO.
2000	HITACHI LTD | NISSAN MOTOR CO. LTD.					2001	US GOVERNMENT (INCOMPLETE ASSIGNEE NAMES) | LONGHI ALFRED J. JR.		2009	TOYOTA MOTOR CORP | AISIN SEIKI CO. LTD.
2000	PANASONIC CORPORATION | TOYOTA MOTOR CORP					2001	PANASONIC CORPORATION | TOYOTA MOTOR CORP		2009	SAMSUNG SDI CO LTD | BOSCH (ROBERT) GMBH
2000	PANASONIC CORPORATION | TOYOTA MOTOR CORP					2001	TOYOTA MOTOR CORP | PANASONIC CORPORATION		2009	SAMSUNG SDI CO LTD | BOSCH (ROBERT) GMBH
2000	PANASONIC CORPORATION | TOYOTA MOTOR CORP					2001	CENTRE NATIONAL DE LA RECHERCHE SCIENTIFIC | UNIVERSITE DE MONTPELLIER		2009	BOSCH (ROBERT) GMBH | SAMSUNG SDI CO LTD
2000	TOYOTA MOTOR CORP | PANASONIC CORPORATION					2001	PANASONIC CORPORATION | TOYOTA MOTOR CORP		2009	BOSCH (ROBERT) GMBH | SAMSUNG SDI CO LTD
2000	ENER1 INC | NANO ENER INC.					2001	TOYOTA MOTOR CORP | PANASONIC CORPORATION		2009	SAMSUNG SDI CO LTD | BOSCH (ROBERT) GMBH
2000	PANASONIC CORPORATION | TOYOTA MOTOR CORP					2001	TOYOTA MOTOR CORP | PANASONIC CORPORATION		2009	SAMSUNG SDI CO LTD | BOSCH (ROBERT) GMBH
2000	TOYOTA MOTOR CORP | PANASONIC CORPORATION					2001	TOYOTA MOTOR CORP | PANASONIC CORPORATION		2009	SAMSUNG SDI CO LTD | BOSCH (ROBERT) GMBH
2000	TOYOTA MOTOR CORP | PANASONIC CORPORATION					2001	TOYOTA MOTOR CORP | PANASONIC CORPORATION		2009	SAMSUNG SDI CO LTD | BOSCH (ROBERT) GMBH
2000	PANASONIC CORPORATION | TOYOTA MOTOR CORP					2001	PANASONIC CORPORATION | TOYOTA MOTOR CORP		2009	KIA MOTORS CORP. | HYUNDAI MOTOR CO.
2000	KOJIMA PRESS INDUSTRY CO LTD | TOYOTA MOTOR CORP					2001	TOYOTA MOTOR CORP | PANASONIC CORPORATION		2009	BOSCH (ROBERT) GMBH | SAMSUNG SDI CO LTD
2000	TOSHIBA CORP | CANON INC					2001	PANASONIC CORPORATION | TOYOTA MOTOR CORP		2009	BOSCH (ROBERT) GMBH | SAMSUNG SDI CO LTD
2000	NITTO DENKO CORP. | PANASONIC CORPORATION | TOYOTA MOTOR CORP					2001	TOYOTA MOTOR CORP | NITTO DENKO CORP. | PANASONIC CORPORATION		2009	BOSCH (ROBERT) GMBH | SAMSUNG SDI CO LTD
2000	KYUSHU ELECTRIC POWER CO LTD | MITSUBISHI HEAVY INDUSTRIES LTD.					2001	TOYOTA MOTOR CORP | PANASONIC CORPORATION		2009	SAMSUNG SDI CO LTD | BOSCH (ROBERT) GMBH
2000	TOYOTA MOTOR CORP | NITTO DENKO CORP. | PANASONIC CORPORATION					2001	PANASONIC CORPORATION | TOYOTA MOTOR CORP		2009	BOSCH (ROBERT) GMBH | SAMSUNG SDI CO LTD
2000	PANASONIC CORPORATION | TOYOTA MOTOR CORP					2001	PANASONIC CORPORATION | TOYOTA MOTOR CORP		2009	BOSCH (ROBERT) GMBH | SAMSUNG SDI CO LTD
2000	TOYOTA MOTOR CORP | PANASONIC CORPORATION | NITTO DENKO CORP.					2001	OSAKA SODA CO LTD (FORMERLY DAISO CO LTD) | MINISTRY OF ECONOMY TRADE AND INDUSTRY		2009	ALEEES ECO ARK CO LTD | YANG A T
2000	TOYOTA MOTOR CORP | PANASONIC CORPORATION | NITTO DENKO CORP.					2001	TOYOTA MOTOR CORP | PANASONIC CORPORATION		2009	SAMSUNG SDI CO LTD | BOSCH (ROBERT) GMBH
2000	GS YUASA CORPORATION | UBE INDUSTRIES LTD.					2001	ENAX KK | HAIMEKA KK		2009	TOYOTA MOTOR CORP | SUMITOMO METAL MINING CO. LTD.
2000	PANASONIC CORPORATION | TOYOTA MOTOR CORP					2001	TOYOTA MOTOR CORP | DENSO CORP		2009	ITO TADASHI SHOJI KK | NIPPON SOGO KENKYUSHO KK
2000	MINISTRY OF ECONOMY TRADE AND INDUSTRY | OSAKA SODA CO LTD (FORMERLY DAISO CO LTD)					2001	KYUSHU ELECTRIC POWER CO LTD | MITSUBISHI HEAVY INDUSTRIES LTD.		2009	MITSUBISHI MATERIALS CORP. | DAIKIN INDUSTRIES LTD
2000	DENSO CORP | TOYOTA MOTOR CORP					2001	MITSUBISHI HEAVY INDUSTRIES LTD. | KYUSHU ELECTRIC POWER CO LTD		2009	NISSAN MOTOR CO. LTD. | UNIV KANAGAWA
2000	TANAKA KAGAKU KENKYUSHO KK | TOYOTA MOTOR CORP					2001	PANASONIC CORPORATION | YAMAHA MOTOR CO. LTD.		2009	YAMAGUCHI UNIVERSITY | ASAHI KASEI CORP.
2000	TOYOTA MOTOR CORP | DENSO CORP					2002	PANASONIC CORPORATION | TOYOTA MOTOR CORP		2009	HIDAKA S | YAMADA DOBBY CO LTD
2000	MEIDENSHA CORP | SUZUKI MOTOR CORP.					2002	WANXIANG CLEAN ENERGY USA ACQUISITION | WANZIANG GROUP		2009	NISSHIN SEIFUN GROUP INC | TAKASAGO INTERNATIONAL CORP.
2000	TOYOTA MOTOR CORP | DENSO CORP					2002	PANASONIC CORPORATION | TOYOTA MOTOR CORP		2009	HITACHI LTD | NIPPON TELEGRAPH & TELEPHONE CORP.
2000	HITACHI LTD | NISSAN MOTOR CO. LTD.					2002	TOYOTA MOTOR CORP | PANASONIC CORPORATION		2009	MINISTRY OF ECONOMY TRADE AND INDUSTRY | NIPPON ELECTRIC GLASS CO. LTD.
2001	NISSAN MOTOR CO. LTD. | HORIE HIDEAKI					2002	AISIN SEIKI CO. LTD. | TOYOTA MOTOR CORP		2009	TOYODA GOESI CO. LTD. | TOYOTA MOTOR CORP
2001	EMERGING POWER INC. | PLUG POWER INC.					2002	RE-FUEL TECHNOLOGY LTD | RENEWABLE ENERGY DYNAMICS TECHNOLOGY LTD		2009	HITACHI LTD | NIPPON TELEGRAPH & TELEPHONE CORP.
2001	US GOVERNMENT (INCOMPLETE ASSIGNEE NAMES) | LONGHI ALFRED J. JR.					2002	PANASONIC CORPORATION | TOYOTA MOTOR CORP		2009	HITACHI LTD | NIPPON TELEGRAPH & TELEPHONE CORP.
2001	PANASONIC CORPORATION | TOYOTA MOTOR CORP					2002	ASO TAKESHI | NISSAN MOTOR CO. LTD.		2009	KAWASAKI HEAVY INDUSTRIES LTD | MINISTRY OF ECONOMY TRADE AND INDUSTRY
2001	TOYOTA MOTOR CORP | PANASONIC CORPORATION					2002	TOYOTA MOTOR CORP | DENSO CORP | SUMITOMO METAL MINING CO. LTD.		2009	SUMITOMO CHEMICAL CO. LTD. | UNIVERSITY OF TOKYO
2001	CENTRE NATIONAL DE LA RECHERCHE SCIENTIFIC | UNIVERSITE DE MONTPELLIER					2002	TOYOTA MOTOR CORP | PANASONIC CORPORATION		2009	NISSAN MOTOR CO. LTD. | ENAX KK
2001	PANASONIC CORPORATION | TOYOTA MOTOR CORP					2002	YAZAKI CORPORATION | HONDA MOTOR CO. LTD.(HONDA GIKEN KOGYO KK)		2009	TOYOTA MOTOR CORP | YAZAKI CORPORATION
2001	TOYOTA MOTOR CORP | PANASONIC CORPORATION					2002	PACIFIC LITHIUM NEW ZEALAND LTD | DESILVESTRO HANS		2009	TOYODA GOESI CO. LTD. | TOYOTA MOTOR CORP
2001	TOYOTA MOTOR CORP | PANASONIC CORPORATION					2002	TOYOTA MOTOR CORP | PANASONIC CORPORATION		2009	AISIN SEIKI CO. LTD. | TOYOTA MOTOR CORP
2001	TOYOTA MOTOR CORP | PANASONIC CORPORATION					2002	TOYOTA MOTOR CORP | PANASONIC CORPORATION		2009	NISSAN MOTOR CO. LTD. | CALSONIC KANSEI CORP.
2001	TOYOTA MOTOR CORP | PANASONIC CORPORATION					2002	PANASONIC CORPORATION | TOYOTA MOTOR CORP		2009	TOYOTA MOTOR CORP | KYOEI DENSHI KK
2001	PANASONIC CORPORATION | TOYOTA MOTOR CORP					2002	ENAX KK | NISSAN MOTOR CO. LTD.		2009	UNIV SAITAMA | AISIN SEIKI CO. LTD.
2001	TOYOTA MOTOR CORP | PANASONIC CORPORATION					2002	MINISTRY OF ECONOMY TRADE AND INDUSTRY | DAIHACHI CHEM IND CO LTD		2009	TOYOTA MOTOR CORP | LION CORP.
2001	PANASONIC CORPORATION | TOYOTA MOTOR CORP					2002	TOYOTA INDUSTRIES CORPORATION | TOYOTA MOTOR CORP		2009	TOYOTA MOTOR CORP | CENTRAL GLASS CO. LTD.
2001	TOYOTA MOTOR CORP | NITTO DENKO CORP. | PANASONIC CORPORATION					2002	YAZAKI CORPORATION | GS YUASA CORPORATION		2009	TOYOTA MOTOR CORP | YAZAKI CORPORATION
2001	TOYOTA MOTOR CORP | PANASONIC CORPORATION					2002	TOYOTA MOTOR CORP | KOJIMA PRESS INDUSTRY CO LTD		2009	NITTO DENKO CORP. | PANASONIC CORPORATION
2001	PANASONIC CORPORATION | TOYOTA MOTOR CORP					2003	MITSUI ENGINEERING & SHIPBUILDING CO LTD | MINISTRY OF ECONOMY TRADE AND INDUSTRY		2009	TOYOTA MOTOR CORP | TOYODA GOESI CO. LTD.
2001	PANASONIC CORPORATION | TOYOTA MOTOR CORP					2003	HITACHI LTD | PANASONIC CORPORATION		2009	TOYOTA MOTOR CORP | TOYODA GOESI CO. LTD.
2001	OSAKA SODA CO LTD (FORMERLY DAISO CO LTD) | MINISTRY OF ECONOMY TRADE AND INDUSTRY					2003	TOSHIBA CORP | TAKAMI NORIO | INAGAKI HIROKI		2009	FUJI HATSUJO KK | TOYOTA MOTOR CORP
2001	TOYOTA MOTOR CORP | PANASONIC CORPORATION					2003	TOYOTA MOTOR CORP | PANASONIC CORPORATION		2009	YAZAKI CORPORATION | TOYOTA MOTOR CORP
2001	ENAX KK | HAIMEKA KK					2003	TOYOTA MOTOR CORP | PANASONIC CORPORATION		2009	TOYOTA MOTOR CORP | FUJITSU LIMITED
2001	TOYOTA MOTOR CORP | DENSO CORP					2003	PANASONIC CORPORATION | NIPPON YAKIN KOGYO CO LTD		2009	CALSONIC KANSEI CORP. | NISSAN MOTOR CO. LTD.
2001	KYUSHU ELECTRIC POWER CO LTD | MITSUBISHI HEAVY INDUSTRIES LTD.					2003	HOMMI AKIRA | TOYOTA MOTOR CORP		2009	TOYOTA MOTOR CORP | PACIFIC INDUSTRIAL CO. LTD.
2001	MITSUBISHI HEAVY INDUSTRIES LTD. | KYUSHU ELECTRIC POWER CO LTD					2003	TAUE JUN | YAMAHA MOTOR CO. LTD.		2009	SANWA YUKA KOGYO KK | HONDA MOTOR CO. LTD.(HONDA GIKEN KOGYO KK)
2001	PANASONIC CORPORATION | YAMAHA MOTOR CO. LTD.					2003	PACIFIC LITHIUM NEW ZEALAND LTD | DESILVESTRO HANS		2009	HONDA MOTOR CO. LTD.(HONDA GIKEN KOGYO KK) | SANWA YUKA KOGYO KK
2002	PANASONIC CORPORATION | TOYOTA MOTOR CORP					2003	DENSO CORP | IMAMURA TOMONORI		2009	HONDA MOTOR CO. LTD.(HONDA GIKEN KOGYO KK) | SANWA YUKA KOGYO KK
2002	WANXIANG CLEAN ENERGY USA ACQUISITION | WANZIANG GROUP					2003	SANKEN ELECTRIC CO. LTD. | HONDA MOTOR CO. LTD.(HONDA GIKEN KOGYO KK)		2009	FUJITSU LIMITED | TOYOTA MOTOR CORP
2002	PANASONIC CORPORATION | TOYOTA MOTOR CORP					2003	FORD MOTOR CO. | LOCKWOOD J. ANTHONY		2009	NOF CORP. | AOI DENSHI KK
2002	TOYOTA MOTOR CORP | PANASONIC CORPORATION					2003	SUBARU CORP (FORMERLY FUJI HEAVY INDUSTRIES) | NEC CORP		2009	PANASONIC CORPORATION | ASAKURA JUN
2002	AISIN SEIKI CO. LTD. | TOYOTA MOTOR CORP					2003	TOYOTA MOTOR CORP | DENSO CORP		2009	VISTEON CORP. | TOYOTA MOTOR CORP
2002	RE-FUEL TECHNOLOGY LTD | RENEWABLE ENERGY DYNAMICS TECHNOLOGY LTD					2003	RP TOPLA KK | KAWASAKI HEAVY INDUSTRIES LTD		2009	NEC CORP | KEMET CORP.
2002	PANASONIC CORPORATION | TOYOTA MOTOR CORP					2003	NIPPON SHOKUBAI CO. LTD. | ENAX KK		2009	KIA MOTORS CORP. | HYUNDAI MOTOR CO.
2002	ASO TAKESHI | NISSAN MOTOR CO. LTD.					2003	KYUSHU ELECTRIC POWER CO LTD | MITSUBISHI HEAVY INDUSTRIES LTD.		2009	HYUNDAI MOTOR CO. | KIA MOTORS CORP.
2002	TOYOTA MOTOR CORP | DENSO CORP | SUMITOMO METAL MINING CO. LTD.					2003	SUBARU CORP (FORMERLY FUJI HEAVY INDUSTRIES) | NEC CORP		2009	HYUNDAI MOTOR CO. | KIA MOTORS CORP.
2002	TOYOTA MOTOR CORP | PANASONIC CORPORATION					2003	TOYOTA MOTOR CORP | PANASONIC CORPORATION		2009	DOOSAN HOLDING | DONGYANG ENG & CONSTR CORP
2002	YAZAKI CORPORATION | HONDA MOTOR CO. LTD.(HONDA GIKEN KOGYO KK)					2003	SUBARU CORP (FORMERLY FUJI HEAVY INDUSTRIES) | NEC CORP		2009	HYUNDAI MOTOR CO. | KIA MOTORS CORP.
2002	PACIFIC LITHIUM NEW ZEALAND LTD | DESILVESTRO HANS					2003	PANASONIC CORPORATION | NIPPON STEEL & SUMITOMO METAL CORP		2009	GUIZHOU ZHENHUA NEW MATERIALS CO LTD | SHENZHEN ZHENHUA NEW MATERIAL CO LTD
2002	TOYOTA MOTOR CORP | PANASONIC CORPORATION					2003	PANASONIC CORPORATION | TOYOTA MOTOR CORP		2009	MA GUI LONG | MA YUE BO
2002	TOYOTA MOTOR CORP | PANASONIC CORPORATION					2003	YAZAKI CORPORATION | HONDA MOTOR CO. LTD.(HONDA GIKEN KOGYO KK)		2009	OVECHKO V G | SMIRNOV V P
2002	PANASONIC CORPORATION | TOYOTA MOTOR CORP					2003	YAZAKI CORPORATION | HONDA MOTOR CO. LTD.(HONDA GIKEN KOGYO KK)		2010	BOSCH (ROBERT) GMBH | SAMSUNG SDI CO LTD
2002	ENAX KK | NISSAN MOTOR CO. LTD.					2003	SUBARU CORP (FORMERLY FUJI HEAVY INDUSTRIES) | NEC CORP		2010	TOYOTA MOTOR CORP | SUMITOMO METAL MINING CO. LTD.
2002	MINISTRY OF ECONOMY TRADE AND INDUSTRY | DAIHACHI CHEM IND CO LTD					2003	PANASONIC CORPORATION | MITSUBISHI CHEMICAL HOLDINGS CORP.		2010	SAMSUNG SDI CO LTD | BOSCH (ROBERT) GMBH
2002	TOYOTA INDUSTRIES CORPORATION | TOYOTA MOTOR CORP					2003	TOYOTA MOTOR CORP | DENSO CORP		2010	BOSCH (ROBERT) GMBH | SAMSUNG SDI CO LTD
2002	YAZAKI CORPORATION | GS YUASA CORPORATION					2003	TOYOTA MOTOR CORP | DENSO CORP		2010	SAMSUNG SDI CO LTD | BOSCH (ROBERT) GMBH
2002	TOYOTA MOTOR CORP | KOJIMA PRESS INDUSTRY CO LTD					2003	GS YUASA CORPORATION | YAZAKI CORPORATION		2010	CREDIT MANAGEMENT ASSOCIATION | EXERGONIX INC. | CODA ASSET HOLDING CORPORATION
2003	MITSUI ENGINEERING & SHIPBUILDING CO LTD | MINISTRY OF ECONOMY TRADE AND INDUSTRY					2003	DENSO CORP | TOYOTA MOTOR CORP		2010	CREDIT MANAGEMENT ASSOCIATION | CODA ASSET HOLDING CORPORATION | EXERGONIX INC.
2003	HITACHI LTD | PANASONIC CORPORATION					2003	FUJI ELECTRIC HOLDINGS CO. LTD. | PANASONIC CORPORATION		2010	BOSCH (ROBERT) GMBH | SAMSUNG SDI CO LTD
2003	TOSHIBA CORP | TAKAMI NORIO | INAGAKI HIROKI					2003	TOYODA GOESI CO. LTD. | TOYOTA MOTOR CORP		2010	SAMSUNG SDI CO LTD | BOSCH (ROBERT) GMBH
2003	TOYOTA MOTOR CORP | PANASONIC CORPORATION					2004	UNITED STATES OF AMERICA DEPARTMENT OF ENERGY | UNITED STATES DEPARTMENT OF VETERANS AFFAIRS		2010	BOSCH (ROBERT) GMBH | SAMSUNG SDI CO LTD
2003	TOYOTA MOTOR CORP | PANASONIC CORPORATION					2004	SEKISUI CHEMICAL CO. LTD. | NISSAN MOTOR CO. LTD.		2010	MITSUBISHI ELECTRIC CORP | MITSUBISHI MOTORS CORP. | UNIVERSITY OF TOKYO
2003	PANASONIC CORPORATION | NIPPON YAKIN KOGYO CO LTD					2004	SAMSUNG SDI CO LTD | LEE GUN-GOO		2010	BOSCH (ROBERT) GMBH | SAMSUNG SDI CO LTD
2003	HOMMI AKIRA | TOYOTA MOTOR CORP					2004	LEE GUN-GOO | SAMSUNG SDI CO LTD		2010	BOSCH (ROBERT) GMBH | SAMSUNG SDI CO LTD
2003	TAUE JUN | YAMAHA MOTOR CO. LTD.					2004	SAMSUNG SDI CO LTD | SONU JUN		2010	NISSAN MOTOR CO. LTD. | SHOWA SHELL SEKIYU KK | NEC CORP
2003	PACIFIC LITHIUM NEW ZEALAND LTD | DESILVESTRO HANS					2004	MITSUBISHI CHEMICAL HOLDINGS CORP. | PANASONIC CORPORATION		2010	SAMSUNG SDI CO LTD | BOSCH (ROBERT) GMBH
2003	DENSO CORP | IMAMURA TOMONORI					2004	OSAKAGAS | PANASONIC CORPORATION		2010	SAMSUNG SDI CO LTD | BOSCH (ROBERT) GMBH
2003	SANKEN ELECTRIC CO. LTD. | HONDA MOTOR CO. LTD.(HONDA GIKEN KOGYO KK)					2004	YAZAKI CORPORATION | TOYOTA MOTOR CORP		2010	SAMSUNG SDI CO LTD | BOSCH (ROBERT) GMBH
2003	FORD MOTOR CO. | LOCKWOOD J. ANTHONY					2004	SUBARU CORP (FORMERLY FUJI HEAVY INDUSTRIES) | NEC CORP		2010	MITSUBISHI MOTORS CORP. | MITSUBISHI ELECTRIC CORP | UNIVERSITY OF TOKYO
2003	SUBARU CORP (FORMERLY FUJI HEAVY INDUSTRIES) | NEC CORP					2004	TAYLOR ROBERT | MCLAREN MAURICE R		2010	BOSCH (ROBERT) GMBH | SAMSUNG SDI CO LTD
2003	TOYOTA MOTOR CORP | DENSO CORP					2004	SUBARU CORP (FORMERLY FUJI HEAVY INDUSTRIES) | NEC CORP		2010	SUMITOMO ELECTRIC INDUSTRIES LTD. | NISSAN MOTOR CO. LTD.
2003	RP TOPLA KK | KAWASAKI HEAVY INDUSTRIES LTD					2004	NEC CORP | SUBARU CORP (FORMERLY FUJI HEAVY INDUSTRIES)		2010	SAMSUNG SDI CO LTD | BOSCH (ROBERT) GMBH
2003	NIPPON SHOKUBAI CO. LTD. | ENAX KK					2004	NEC CORP | SUBARU CORP (FORMERLY FUJI HEAVY INDUSTRIES)		2010	SAMSUNG SDI CO LTD | BOSCH (ROBERT) GMBH
2003	KYUSHU ELECTRIC POWER CO LTD | MITSUBISHI HEAVY INDUSTRIES LTD.					2004	NEC CORP | SUBARU CORP (FORMERLY FUJI HEAVY INDUSTRIES)		2010	HYUNDAI MOTOR CO. | EGTRONICS CO LTD
2003	SUBARU CORP (FORMERLY FUJI HEAVY INDUSTRIES) | NEC CORP					2004	NEC CORP | SUBARU CORP (FORMERLY FUJI HEAVY INDUSTRIES)		2010	DENSO CORP | TOYOTA MOTOR CORP
2003	TOYOTA MOTOR CORP | PANASONIC CORPORATION					2004	SUBARU CORP (FORMERLY FUJI HEAVY INDUSTRIES) | NEC CORP		2010	MORORIN CO LTD | JXTG HOLDINGS INC
2003	SUBARU CORP (FORMERLY FUJI HEAVY INDUSTRIES) | NEC CORP					2004	MITSUBISHI CHEMICAL HOLDINGS CORP. | PANASONIC CORPORATION		2010	CALSONIC KANSEI CORP. | KEIO UNIVERSITY
2003	PANASONIC CORPORATION | NIPPON STEEL & SUMITOMO METAL CORP					2004	SUBARU CORP (FORMERLY FUJI HEAVY INDUSTRIES) | NEC CORP		2010	BOSCH (ROBERT) GMBH | SAMSUNG SDI CO LTD
2003	PANASONIC CORPORATION | TOYOTA MOTOR CORP					2004	SUBARU CORP (FORMERLY FUJI HEAVY INDUSTRIES) | NEC CORP		2010	SAMSUNG ELECTRONICS CO LTD | MIE UNIVERSITY
2003	YAZAKI CORPORATION | HONDA MOTOR CO. LTD.(HONDA GIKEN KOGYO KK)					2004	SUBARU CORP (FORMERLY FUJI HEAVY INDUSTRIES) | NEC CORP		2010	SAMSUNG SDI CO LTD | BOSCH (ROBERT) GMBH
2003	YAZAKI CORPORATION | HONDA MOTOR CO. LTD.(HONDA GIKEN KOGYO KK)					2004	SUBARU CORP (FORMERLY FUJI HEAVY INDUSTRIES) | NEC CORP		2010	HYUNDAI MOTOR CO. | KIA MOTORS CORP.
2003	SUBARU CORP (FORMERLY FUJI HEAVY INDUSTRIES) | NEC CORP					2004	SUBARU CORP (FORMERLY FUJI HEAVY INDUSTRIES) | NEC CORP		2010	SAMSUNG SDI CO LTD | BOSCH (ROBERT) GMBH
2003	PANASONIC CORPORATION | MITSUBISHI CHEMICAL HOLDINGS CORP.					2004	NIPPON CHEMICAL INDUSTRIAL CO LTD | UNIV KANAGAWA		2010	SAMSUNG SDI CO LTD | BOSCH (ROBERT) GMBH
2003	TOYOTA MOTOR CORP | DENSO CORP					2004	SUBARU CORP (FORMERLY FUJI HEAVY INDUSTRIES) | NEC CORP		2010	HYUNDAI MOTOR CO. | KIA MOTORS CORP.
2003	TOYOTA MOTOR CORP | DENSO CORP					2004	YAZAKI CORPORATION | TOYOTA MOTOR CORP		2010	SAMSUNG SDI CO LTD | BOSCH (ROBERT) GMBH
2003	GS YUASA CORPORATION | YAZAKI CORPORATION					2004	MITSUBISHI ELECTRIC CORP | GS YUASA CORPORATION		2010	BOSCH (ROBERT) GMBH | SAMSUNG SDI CO LTD
2003	DENSO CORP | TOYOTA MOTOR CORP					2004	NEC CORP | SUBARU CORP (FORMERLY FUJI HEAVY INDUSTRIES)		2010	BOSCH (ROBERT) GMBH | SAMSUNG SDI CO LTD
2003	FUJI ELECTRIC HOLDINGS CO. LTD. | PANASONIC CORPORATION					2004	TOYOTA MOTOR CORP | DENSO CORP		2010	YAZAKI CORPORATION | TOYOTA MOTOR CORP
2003	TOYODA GOESI CO. LTD. | TOYOTA MOTOR CORP					2004	TOYOTA MOTOR CORP | YAZAKI CORPORATION		2010	SAMSUNG SDI CO LTD | BOSCH (ROBERT) GMBH
2004	UNITED STATES OF AMERICA DEPARTMENT OF ENERGY | UNITED STATES DEPARTMENT OF VETERANS AFFAIRS					2004	TOYOTA MOTOR CORP | YAZAKI CORPORATION		2010	HYUNDAI MOTOR CO. | KIA MOTORS CORP.
2004	SEKISUI CHEMICAL CO. LTD. | NISSAN MOTOR CO. LTD.					2004	YAZAKI CORPORATION | TOYOTA MOTOR CORP		2010	DENSO CORP | TOYOTA MOTOR CORP
2004	SAMSUNG SDI CO LTD | LEE GUN-GOO					2004	K & W YG | AOI DENSHI KK		2010	BOSCH (ROBERT) GMBH | SAMSUNG SDI CO LTD
2004	LEE GUN-GOO | SAMSUNG SDI CO LTD					2004	TOYOTA INDUSTRIES CORPORATION | TOYOTA MOTOR CORP		2010	SAMSUNG SDI CO LTD | BOSCH (ROBERT) GMBH
2004	SAMSUNG SDI CO LTD | SONU JUN					2004	NEC CORP | SUBARU CORP (FORMERLY FUJI HEAVY INDUSTRIES)		2010	COMMISSARIAT A L'ENERGIE ATOMIQUE | GROUPE PSA
2004	MITSUBISHI CHEMICAL HOLDINGS CORP. | PANASONIC CORPORATION					2004	SUBARU CORP (FORMERLY FUJI HEAVY INDUSTRIES) | BUSSAN NANOTECH RESEARCH INSTITUTE INC | SHIROUMA SCI CO LTD		2010	TOYOTA MOTOR CORP | TOYOTA INDUSTRIES CORPORATION
2004	OSAKAGAS | PANASONIC CORPORATION					2004	NEC CORP | SUBARU CORP (FORMERLY FUJI HEAVY INDUSTRIES)		2010	BLUEHORN SA | INNOLITH ASSETS AG
2004	YAZAKI CORPORATION | TOYOTA MOTOR CORP					2004	TOYOTA MOTOR CORP | AISIN SEIKI CO. LTD.		2010	BOSCH (ROBERT) GMBH | SAMSUNG SDI CO LTD
2004	SUBARU CORP (FORMERLY FUJI HEAVY INDUSTRIES) | NEC CORP					2005	HITACHI LTD | KYUSHU UNIVERSITY		2010	BOSCH (ROBERT) GMBH | SAMSUNG SDI CO LTD
2004	TAYLOR ROBERT | MCLAREN MAURICE R					2005	NATIONAL INSTITUTE FOR MATERIALS SCIENCE | IDEMITSU KOSAN CO. LTD.		2010	BOSCH (ROBERT) GMBH | SAMSUNG SDI CO LTD
2004	SUBARU CORP (FORMERLY FUJI HEAVY INDUSTRIES) | NEC CORP					2005	SAMSUNG SDI CO LTD | LEE GUN-GOO		2010	SAMSUNG SDI CO LTD | BOSCH (ROBERT) GMBH
2004	NEC CORP | SUBARU CORP (FORMERLY FUJI HEAVY INDUSTRIES)					2005	TOYOTA MOTOR CORP | OYOBE HICHIROSAI		2010	SAMSUNG SDI CO LTD | BOSCH (ROBERT) GMBH
2004	NEC CORP | SUBARU CORP (FORMERLY FUJI HEAVY INDUSTRIES)					2005	TOYOTA MOTOR CORP | TSUCHIYA TAKENORI		2010	BOSCH (ROBERT) GMBH | SAMSUNG SDI CO LTD
2004	NEC CORP | SUBARU CORP (FORMERLY FUJI HEAVY INDUSTRIES)					2005	TOYOTA MOTOR CORP | TSUCHIYA TAKENORI		2010	BOSCH (ROBERT) GMBH | SAMSUNG SDI CO LTD
2004	NEC CORP | SUBARU CORP (FORMERLY FUJI HEAVY INDUSTRIES)					2005	SATO SEIICHI | HONDA MOTOR CO. LTD.(HONDA GIKEN KOGYO KK)		2010	SAMSUNG SDI CO LTD | BOSCH (ROBERT) GMBH
2004	SUBARU CORP (FORMERLY FUJI HEAVY INDUSTRIES) | NEC CORP					2005	YKK GROUP | HONDA MOTOR CO. LTD.(HONDA GIKEN KOGYO KK)		2010	SAMSUNG SDI CO LTD | BOSCH (ROBERT) GMBH
2004	MITSUBISHI CHEMICAL HOLDINGS CORP. | PANASONIC CORPORATION					2005	SAMSUNG SDI CO LTD | LEE GUN-GOO		2010	SAMSUNG SDI CO LTD | BOSCH (ROBERT) GMBH
2004	SUBARU CORP (FORMERLY FUJI HEAVY INDUSTRIES) | NEC CORP					2005	HONDA MOTOR CO. LTD.(HONDA GIKEN KOGYO KK) | YAZAKI CORPORATION		2010	BOSCH (ROBERT) GMBH | SAMSUNG SDI CO LTD
2004	SUBARU CORP (FORMERLY FUJI HEAVY INDUSTRIES) | NEC CORP					2005	TOYOTA MOTOR CORP | AISIN SEIKI CO. LTD.		2010	SAMSUNG SDI CO LTD | BOSCH (ROBERT) GMBH
2004	SUBARU CORP (FORMERLY FUJI HEAVY INDUSTRIES) | NEC CORP					2005	HAMAPROTO CO LTD | KOJIMA PRESS INDUSTRY CO LTD | SUMITOMO CHEMICAL CO. LTD.		2010	SAMSUNG SDI CO LTD | BOSCH (ROBERT) GMBH
2004	SUBARU CORP (FORMERLY FUJI HEAVY INDUSTRIES) | NEC CORP					2005	NIPPON STEEL & SUMITOMO METAL CORP | KOJIMA PRESS INDUSTRY CO LTD		2010	BOSCH (ROBERT) GMBH | SAMSUNG SDI CO LTD
2004	SUBARU CORP (FORMERLY FUJI HEAVY INDUSTRIES) | NEC CORP					2005	SUBARU CORP (FORMERLY FUJI HEAVY INDUSTRIES) | NEC CORP		2010	KIA MOTORS CORP. | HYUNDAI MOTOR CO.
2004	NIPPON CHEMICAL INDUSTRIAL CO LTD | UNIV KANAGAWA					2005	TOYOTA MOTOR CORP | SHIZUOKA UNIVERSITY		2010	BOSCH (ROBERT) GMBH | SAMSUNG SDI CO LTD
2004	SUBARU CORP (FORMERLY FUJI HEAVY INDUSTRIES) | NEC CORP					2005	SUBARU CORP (FORMERLY FUJI HEAVY INDUSTRIES) | NEC CORP		2010	SAMSUNG SDI CO LTD | BOSCH (ROBERT) GMBH
2004	YAZAKI CORPORATION | TOYOTA MOTOR CORP					2005	NEC CORP | SUBARU CORP (FORMERLY FUJI HEAVY INDUSTRIES)		2010	SAMSUNG SDI CO LTD | BOSCH (ROBERT) GMBH
2004	MITSUBISHI ELECTRIC CORP | GS YUASA CORPORATION					2005	SUBARU CORP (FORMERLY FUJI HEAVY INDUSTRIES) | NEC CORP		2010	BOSCH (ROBERT) GMBH | SAMSUNG SDI CO LTD
2004	NEC CORP | SUBARU CORP (FORMERLY FUJI HEAVY INDUSTRIES)					2005	SUBARU CORP (FORMERLY FUJI HEAVY INDUSTRIES) | NEC CORP		2010	SAMSUNG SDI CO LTD | BOSCH (ROBERT) GMBH
2004	TOYOTA MOTOR CORP | DENSO CORP					2005	CENTRAL GLASS CO. LTD. | TOYOTA MOTOR CORP		2010	HYUNDAI MOTOR CO. | KIA MOTORS CORP.
2004	TOYOTA MOTOR CORP | YAZAKI CORPORATION					2005	SUBARU CORP (FORMERLY FUJI HEAVY INDUSTRIES) | NEC CORP		2010	UNIVERSITY OF SOUTHERN CALIFORNIA | CALIFORNIA INSTITUTE OF TECHNOLOGY
2004	TOYOTA MOTOR CORP | YAZAKI CORPORATION					2005	GS YUASA CORPORATION | MINISTRY OF ECONOMY TRADE AND INDUSTRY		2010	BOSCH (ROBERT) GMBH | SAMSUNG SDI CO LTD
2004	YAZAKI CORPORATION | TOYOTA MOTOR CORP					2005	SUBARU CORP (FORMERLY FUJI HEAVY INDUSTRIES) | NEC CORP		2010	SAMSUNG SDI CO LTD | BOSCH (ROBERT) GMBH
2004	K & W YG | AOI DENSHI KK					2005	SUBARU CORP (FORMERLY FUJI HEAVY INDUSTRIES) | NEC CORP		2010	BOSCH (ROBERT) GMBH | SAMSUNG SDI CO LTD
2004	TOYOTA INDUSTRIES CORPORATION | TOYOTA MOTOR CORP					2005	SUBARU CORP (FORMERLY FUJI HEAVY INDUSTRIES) | NEC CORP		2010	BOSCH (ROBERT) GMBH | SAMSUNG SDI CO LTD
2004	NEC CORP | SUBARU CORP (FORMERLY FUJI HEAVY INDUSTRIES)					2005	NEC CORP | SUBARU CORP (FORMERLY FUJI HEAVY INDUSTRIES)		2010	HYUNDAI MOTOR CO. | KIA MOTORS CORP.
2004	SUBARU CORP (FORMERLY FUJI HEAVY INDUSTRIES) | BUSSAN NANOTECH RESEARCH INSTITUTE INC | SHIROUMA SCI CO LTD					2005	SUBARU CORP (FORMERLY FUJI HEAVY INDUSTRIES) | NEC CORP		2010	MINISTRY OF ECONOMY TRADE AND INDUSTRY | TOYOTA INDUSTRIES CORPORATION
2004	NEC CORP | SUBARU CORP (FORMERLY FUJI HEAVY INDUSTRIES)					2005	SUBARU CORP (FORMERLY FUJI HEAVY INDUSTRIES) | NEC CORP		2010	SAMSUNG SDI CO LTD | BOSCH (ROBERT) GMBH
2004	TOYOTA MOTOR CORP | AISIN SEIKI CO. LTD.					2005	NGK INSULATORS LTD. | KYUSHU UNIVERSITY		2010	SAMSUNG SDI CO LTD | BOSCH (ROBERT) GMBH
2005	HITACHI LTD | KYUSHU UNIVERSITY					2005	GH DOSHISHA | KYUSHU ELECTRIC POWER CO LTD		2010	SAMSUNG SDI CO LTD | BOSCH (ROBERT) GMBH
2005	NATIONAL INSTITUTE FOR MATERIALS SCIENCE | IDEMITSU KOSAN CO. LTD.					2005	HONDA MOTOR CO. LTD.(HONDA GIKEN KOGYO KK) | YAZAKI CORPORATION		2010	TOKYO INSTITUTE OF TECHNOLOGY | TOYOTA MOTOR CORP
2005	SAMSUNG SDI CO LTD | LEE GUN-GOO					2005	HONDA MOTOR CO. LTD.(HONDA GIKEN KOGYO KK) | YAZAKI CORPORATION		2010	SAMSUNG SDI CO LTD | BOSCH (ROBERT) GMBH
2005	TOYOTA MOTOR CORP | OYOBE HICHIROSAI					2005	HONDA MOTOR CO. LTD.(HONDA GIKEN KOGYO KK) | YAZAKI CORPORATION		2010	BOSCH (ROBERT) GMBH | SAMSUNG SDI CO LTD
2005	TOYOTA MOTOR CORP | TSUCHIYA TAKENORI					2005	FIAT CHRYSLER AUTOMOBILES NV | ENEA ENTE NUOVE TECNOLOGIE ENERGIA		2010	HYUNDAI MOTOR CO. | KIA MOTORS CORP.
2005	TOYOTA MOTOR CORP | TSUCHIYA TAKENORI					2006	TOYOTA MOTOR CORP | TOKAI RIKA DENKI SEISAKUSHO KK		2010	HYUNDAI MOTOR CO. | KIA MOTORS CORP.
2005	SATO SEIICHI | HONDA MOTOR CO. LTD.(HONDA GIKEN KOGYO KK)					2006	KYUSHU UNIVERSITY | MITSUBISHI HEAVY INDUSTRIES LTD.		2010	BOSCH (ROBERT) GMBH | SAMSUNG SDI CO LTD
2005	YKK GROUP | HONDA MOTOR CO. LTD.(HONDA GIKEN KOGYO KK)					2006	TOYOTA MOTOR CORP | YAZAKI CORPORATION		2010	HYUNDAI MOTOR CO. | KIA MOTORS CORP.
2005	SAMSUNG SDI CO LTD | LEE GUN-GOO					2006	SEOUL NATIONAL UNIVERSITY | SAMSUNG SDI CO LTD		2010	SAMSUNG SDI CO LTD | BOSCH (ROBERT) GMBH
2005	HONDA MOTOR CO. LTD.(HONDA GIKEN KOGYO KK) | YAZAKI CORPORATION					2006	NISSAN MOTOR CO. LTD. | KAWAI LEGAL REPRESENTATIVE MIEKO | KAO CORP.		2010	BOSCH (ROBERT) GMBH | SAMSUNG SDI CO LTD
2005	TOYOTA MOTOR CORP | AISIN SEIKI CO. LTD.					2006	TOYOTA MOTOR CORP | YAMADA KENJI		2010	KIA MOTORS CORP. | HYUNDAI MOTOR CO.
2005	HAMAPROTO CO LTD | KOJIMA PRESS INDUSTRY CO LTD | SUMITOMO CHEMICAL CO. LTD.					2006	TOYOTA MOTOR CORP | AISIN SEIKI CO. LTD.		2010	BOSCH (ROBERT) GMBH | SAMSUNG SDI CO LTD
2005	NIPPON STEEL & SUMITOMO METAL CORP | KOJIMA PRESS INDUSTRY CO LTD					2006	TOYOTA MOTOR CORP | WATANABE KO		2010	SAMSUNG ELECTRO MECHANICS CO. LTD. | SUNGKYUNKWAN UNIVERSITY FDN FOR CORPORATE COLLABORATION
2005	SUBARU CORP (FORMERLY FUJI HEAVY INDUSTRIES) | NEC CORP					2006	WANXIANG CLEAN ENERGY USA ACQUISITION | WANZIANG GROUP		2010	SAMSUNG SDI CO LTD | BOSCH (ROBERT) GMBH
2005	TOYOTA MOTOR CORP | SHIZUOKA UNIVERSITY					2006	TOYOTA MOTOR CORP | SUMITOMO METAL MINING CO. LTD. | DENSO CORP		2010	TOYODA GOESI CO. LTD. | TOYOTA MOTOR CORP
2005	SUBARU CORP (FORMERLY FUJI HEAVY INDUSTRIES) | NEC CORP					2006	ENER1 INC | NANO ENER INC.		2010	WANXIANG CLEAN ENERGY USA ACQUISITION | WANZIANG GROUP
2005	NEC CORP | SUBARU CORP (FORMERLY FUJI HEAVY INDUSTRIES)					2006	NANO ENER INC. | ENER1 INC		2010	LG CHEM LTD. | JEON JAE-DEOK
2005	SUBARU CORP (FORMERLY FUJI HEAVY INDUSTRIES) | NEC CORP					2006	SHINANO KENSHI KK | DENSO CORP		2010	SAMSUNG SDI CO LTD | BOSCH (ROBERT) GMBH
2005	SUBARU CORP (FORMERLY FUJI HEAVY INDUSTRIES) | NEC CORP					2006	OSAKAGAS | PANASONIC CORPORATION		2010	SAMSUNG SDI CO LTD | BOSCH (ROBERT) GMBH
2005	CENTRAL GLASS CO. LTD. | TOYOTA MOTOR CORP					2006	KYUSHU UNIVERSITY | KANDENKO KK		2010	BOSCH (ROBERT) GMBH | SAMSUNG SDI CO LTD
2005	SUBARU CORP (FORMERLY FUJI HEAVY INDUSTRIES) | NEC CORP					2006	NISSAN MOTOR CO. LTD. | ENAX KK		2010	BOSCH (ROBERT) GMBH | SAMSUNG SDI CO LTD
2005	GS YUASA CORPORATION | MINISTRY OF ECONOMY TRADE AND INDUSTRY					2006	SUBARU CORP (FORMERLY FUJI HEAVY INDUSTRIES) | NEC CORP		2010	BOSCH (ROBERT) GMBH | SAMSUNG SDI CO LTD
2005	SUBARU CORP (FORMERLY FUJI HEAVY INDUSTRIES) | NEC CORP					2006	TOYOTA MOTOR CORP | KOJIMA PRESS INDUSTRY CO LTD		2010	SAMSUNG SDI CO LTD | BOSCH (ROBERT) GMBH
2005	SUBARU CORP (FORMERLY FUJI HEAVY INDUSTRIES) | NEC CORP					2006	TOYOTA MOTOR CORP | YAZAKI CORPORATION		2010	SAMSUNG SDI CO LTD | BOSCH (ROBERT) GMBH
2005	SUBARU CORP (FORMERLY FUJI HEAVY INDUSTRIES) | NEC CORP					2006	KOJIMA PRESS INDUSTRY CO LTD | TOYOTA MOTOR CORP		2010	SAMSUNG SDI CO LTD | BOSCH (ROBERT) GMBH
2005	NEC CORP | SUBARU CORP (FORMERLY FUJI HEAVY INDUSTRIES)					2006	SUMITOMO METAL MINING CO. LTD. | PANASONIC CORPORATION		2010	PANASONIC CORPORATION | YAMAHA MOTOR CO. LTD.
2005	SUBARU CORP (FORMERLY FUJI HEAVY INDUSTRIES) | NEC CORP					2006	GS YUASA CORPORATION | INT ENVIRONMENTAL TECHNOLOGY TRANSFER CE		2010	BOSCH (ROBERT) GMBH | SAMSUNG SDI CO LTD
2005	SUBARU CORP (FORMERLY FUJI HEAVY INDUSTRIES) | NEC CORP					2006	PANASONIC CORPORATION | MITSUBISHI CHEMICAL HOLDINGS CORP.		2010	BOSCH (ROBERT) GMBH | SAMSUNG SDI CO LTD
2005	NGK INSULATORS LTD. | KYUSHU UNIVERSITY					2006	KOJIMA PRESS INDUSTRY CO LTD | TOYOTA MOTOR CORP		2010	BOSCH (ROBERT) GMBH | SAMSUNG SDI CO LTD
2005	GH DOSHISHA | KYUSHU ELECTRIC POWER CO LTD					2006	LITCEL KK | MITSUBISHI MOTORS CORP.		2010	SAMSUNG SDI CO LTD | BOSCH (ROBERT) GMBH
2005	HONDA MOTOR CO. LTD.(HONDA GIKEN KOGYO KK) | YAZAKI CORPORATION					2006	SUBARU CORP (FORMERLY FUJI HEAVY INDUSTRIES) | NEC CORP		2010	BOSCH (ROBERT) GMBH | SAMSUNG SDI CO LTD
2005	HONDA MOTOR CO. LTD.(HONDA GIKEN KOGYO KK) | YAZAKI CORPORATION					2006	TOKAI RIKA DENKI SEISAKUSHO KK | TOYOTA MOTOR CORP		2010	BOSCH (ROBERT) GMBH | SAMSUNG SDI CO LTD
2005	HONDA MOTOR CO. LTD.(HONDA GIKEN KOGYO KK) | YAZAKI CORPORATION					2006	MITSUBISHI MOTORS CORP. | LITCEL KK		2010	SAMSUNG SDI CO LTD | BOSCH (ROBERT) GMBH
2005	FIAT CHRYSLER AUTOMOBILES NV | ENEA ENTE NUOVE TECNOLOGIE ENERGIA					2006	TOHOKU UNIVERSITY | MITSUI ENGINEERING & SHIPBUILDING CO LTD		2010	MINISTRY OF ECONOMY TRADE AND INDUSTRY | TANAKA KAGAKU KENKYUSHO KK
2006	TOYOTA MOTOR CORP | TOKAI RIKA DENKI SEISAKUSHO KK					2006	HYUNDAI MOTOR CO. | KIA MOTORS CORP.		2010	NOK CORP. | TOYOTA INDUSTRIES CORPORATION
2006	KYUSHU UNIVERSITY | MITSUBISHI HEAVY INDUSTRIES LTD.					2006	LS CORP | CARBONIX INC		2010	NIPPON TELEGRAPH & TELEPHONE CORP. | HITACHI LTD
2006	TOYOTA MOTOR CORP | YAZAKI CORPORATION					2006	LING P T P | NG S A		2010	NIIGATA UNIVERSITY | DAIKIN INDUSTRIES LTD
2006	SEOUL NATIONAL UNIVERSITY | SAMSUNG SDI CO LTD					2007	FURUKAWA ELECTRIC CO. LTD. | COMMONWEALTH SCIENTIFIC AND INDUSTRIAL RESEARCH ORGANIZATION		2010	OKUNO PHARM IND KK | OSAKA PREFECTURE UNIVERSITY | OSAKA MUNICIPAL TECH RES INST
2006	NISSAN MOTOR CO. LTD. | KAWAI LEGAL REPRESENTATIVE MIEKO | KAO CORP.					2007	TOYOTA MOTOR CORP | SUMITOMO METAL MINING CO. LTD.		2010	FUKUDA KINZOKU HAKUFUN KOGYO KK | MINISTRY OF ECONOMY TRADE AND INDUSTRY
2006	TOYOTA MOTOR CORP | YAMADA KENJI					2007	TOYOTA MOTOR CORP | TOYOTA INDUSTRIES CORPORATION		2010	SAMSUNG SDI CO LTD | BOSCH (ROBERT) GMBH
2006	TOYOTA MOTOR CORP | AISIN SEIKI CO. LTD.					2007	PANASONIC CORPORATION | TORAY INDUSTRIES INC.		2010	TERRARA CODE RES INST INC | CREATE PRO KK
2006	TOYOTA MOTOR CORP | WATANABE KO					2007	AISIN SEIKI CO. LTD. | TOYOTA MOTOR CORP		2010	HON HAI PRECISION INDUSTRY CO. LTD.(ALSO KNOWN AS FOXCONN] | KYOTO UNIVERSITY
2006	WANXIANG CLEAN ENERGY USA ACQUISITION | WANZIANG GROUP					2007	WANZIANG GROUP | WANXIANG CLEAN ENERGY USA ACQUISITION		2010	KYUSHU ELECTRIC POWER CO LTD | GH DOSHISHA
2006	TOYOTA MOTOR CORP | SUMITOMO METAL MINING CO. LTD. | DENSO CORP					2007	NEW CARCO ACQUISITION LLC | FIAT CHRYSLER AUTOMOBILES NV		2010	HITACHI LTD | NIPPON TELEGRAPH & TELEPHONE CORP.
2006	ENER1 INC | NANO ENER INC.					2007	NEW CARCO ACQUISITION LLC | FIAT CHRYSLER AUTOMOBILES NV		2010	TOYOTA MOTOR CORP | AISIN SEIKI CO. LTD.
2006	NANO ENER INC. | ENER1 INC					2007	TOYOTA MOTOR CORP | TOYOTA INDUSTRIES CORPORATION		2010	SUMITOMO ELECTRIC INDUSTRIES LTD. | NISSAN MOTOR CO. LTD.
2006	SHINANO KENSHI KK | DENSO CORP					2007	TOYOTA MOTOR CORP | DENSO CORP		2010	TOYOTA MOTOR CORP | YAZAKI CORPORATION
2006	OSAKAGAS | PANASONIC CORPORATION					2007	YASKAWA ELECTRIC CORP. | MITSUBISHI HEAVY INDUSTRIES LTD.		2010	YAMAGUCHI UNIVERSITY | ASAHI KASEI CORP.
2006	KYUSHU UNIVERSITY | KANDENKO KK					2007	TOYOTA MOTOR CORP | TOYOTA INDUSTRIES CORPORATION		2010	MINISTRY OF ECONOMY TRADE AND INDUSTRY | HONJO KINZOKU KK
2006	NISSAN MOTOR CO. LTD. | ENAX KK					2007	PANASONIC CORPORATION | OSAKA UNIVERSITY		2010	SUMITOMO ELECTRIC INDUSTRIES LTD. | NISSAN MOTOR CO. LTD.
2006	SUBARU CORP (FORMERLY FUJI HEAVY INDUSTRIES) | NEC CORP					2007	KIA MOTORS CORP. | HYUNDAI MOTOR CO.		2010	NISSAN MOTOR CO. LTD. | SUMITOMO ELECTRIC INDUSTRIES LTD.
2006	TOYOTA MOTOR CORP | KOJIMA PRESS INDUSTRY CO LTD					2007	NEW CARCO ACQUISITION LLC | FIAT CHRYSLER AUTOMOBILES NV		2010	SUMITOMO ELECTRIC INDUSTRIES LTD. | NISSAN MOTOR CO. LTD.
2006	TOYOTA MOTOR CORP | YAZAKI CORPORATION					2007	AISIN SEIKI CO. LTD. | TOYOTA MOTOR CORP		2010	KAWAMURA DENKI SANGYO KK | PANASONIC CORPORATION
2006	KOJIMA PRESS INDUSTRY CO LTD | TOYOTA MOTOR CORP					2007	KIA MOTORS CORP. | HYUNDAI MOTOR CO.		2010	SAMSUNG SDI CO LTD | BOSCH (ROBERT) GMBH
2006	SUMITOMO METAL MINING CO. LTD. | PANASONIC CORPORATION					2007	ENER1 INC | NANO ENER INC.		2010	TOYOTA MOTOR CORP | SHIZUOKA UNIVERSITY
2006	GS YUASA CORPORATION | INT ENVIRONMENTAL TECHNOLOGY TRANSFER CE					2007	KUREHA CORPORATION | NISSAN MOTOR CO. LTD.		2010	SCREEN HOLDINGS CO LTD (FORMERLY DAINIPPON SCREEN MFG) | TOKYO METROPOLITAN UNIVERSITY
2006	PANASONIC CORPORATION | MITSUBISHI CHEMICAL HOLDINGS CORP.					2007	HITACHI LTD | NIPPON TELEGRAPH & TELEPHONE CORP.		2010	FUJITSU LIMITED | TOYOTA MOTOR CORP
2006	KOJIMA PRESS INDUSTRY CO LTD | TOYOTA MOTOR CORP					2007	KEIO UNIVERSITY | TOKYO UNIVERSITY OF SCIENCE		2010	TOYOTA MOTOR CORP | SHIZUOKA UNIVERSITY
2006	LITCEL KK | MITSUBISHI MOTORS CORP.					2007	CENTRAL GLASS CO. LTD. | TOYOTA MOTOR CORP		2010	NIPPON TELEGRAPH & TELEPHONE CORP. | NIPPON SHOKUBAI CO. LTD.
2006	SUBARU CORP (FORMERLY FUJI HEAVY INDUSTRIES) | NEC CORP					2007	NIPPON ELECTRIC GLASS CO. LTD. | UNIV NAGAOKA TECHNOLOGY NAT UNIV CORP		2010	MITSUBISHI MATERIALS CORP. | DAIKIN INDUSTRIES LTD
2006	TOKAI RIKA DENKI SEISAKUSHO KK | TOYOTA MOTOR CORP					2007	PANASONIC CORPORATION | TORAY INDUSTRIES INC.		2010	DAIFUKU CO. LTD. | KONTEKKU KK
2006	MITSUBISHI MOTORS CORP. | LITCEL KK					2007	NISSAN MOTOR CO. LTD. | TOKYO UNIVERSITY OF SCIENCE		2010	TOYOTA MOTOR CORP | AISIN SEIKI CO. LTD.
2006	TOHOKU UNIVERSITY | MITSUI ENGINEERING & SHIPBUILDING CO LTD					2007	TOYOTA MOTOR CORP | YAZAKI CORPORATION		2010	TOYOTA MOTOR CORP | SHIZUOKA UNIVERSITY
2006	HYUNDAI MOTOR CO. | KIA MOTORS CORP.					2007	TOYO GOSEI KOGYO CO LTD | WASEDA UNIVERSITY		2010	KEIO UNIVERSITY | CALSONIC KANSEI CORP.
2006	LS CORP | CARBONIX INC					2007	TOYOTA MOTOR CORP | DENSO CORP		2010	KEIO UNIVERSITY | CALSONIC KANSEI CORP.
2006	LING P T P | NG S A					2007	TOYOTA MOTOR CORP | CENTRAL GLASS CO. LTD.		2010	TOKYO GAS CO. LTD. | SEIKO DENKI SEISAKUSHO KK
2007	FURUKAWA ELECTRIC CO. LTD. | COMMONWEALTH SCIENTIFIC AND INDUSTRIAL RESEARCH ORGANIZATION					2007	YAZAKI CORPORATION | TOYOTA MOTOR CORP		2010	PANASONIC CORPORATION | SHIMADA TAKASHI
2007	TOYOTA MOTOR CORP | SUMITOMO METAL MINING CO. LTD.					2007	SUMITOMO SEIKA CHEMICALS CO. LTD. | WASEDA UNIVERSITY | NEC CORP		2010	JFE HOLDINGS INC. | IKS YG
2007	TOYOTA MOTOR CORP | TOYOTA INDUSTRIES CORPORATION					2007	PANASONIC CORPORATION | SEIKO EPSON CORPORATION | HITACHI LTD		2010	JFE HOLDINGS INC. | IKS YG
2007	PANASONIC CORPORATION | TORAY INDUSTRIES INC.					2007	TOYOTA MOTOR CORP | DENSO CORP		2010	TANIGUCHI KEITARO | PANASONIC CORPORATION
2007	AISIN SEIKI CO. LTD. | TOYOTA MOTOR CORP					2007	IDEMITSU KOSAN CO. LTD. | AOI DENSHI KK | HITACHI ZOSEN CORP.		2010	PANASONIC CORPORATION | ASAKURA JUN
2007	WANZIANG GROUP | WANXIANG CLEAN ENERGY USA ACQUISITION					2007	KYUSHU ELECTRIC POWER CO LTD | MITSUBISHI HEAVY INDUSTRIES LTD.		2010	ZENT SONNENENERGIE & WASSERSTOFF-FORSCH | CONTINENTAL AG (GERMANY FED. REP.)
2007	NEW CARCO ACQUISITION LLC | FIAT CHRYSLER AUTOMOBILES NV					2007	TOYODA GOESI CO. LTD. | TOYOTA MOTOR CORP		2010	LG CHEM LTD. | TORAY INDUSTRIES INC.
2007	NEW CARCO ACQUISITION LLC | FIAT CHRYSLER AUTOMOBILES NV					2007	HAMAPROTO CO LTD | KOJIMA PRESS INDUSTRY CO LTD		2010	TORAY INDUSTRIES INC. | LG CHEM LTD.
2007	TOYOTA MOTOR CORP | TOYOTA INDUSTRIES CORPORATION					2007	TOYOTA MOTOR CORP | KOJIMA PRESS INDUSTRY CO LTD		2010	KIA MOTORS CORP. | HYUNDAI MOTOR CO.
2007	TOYOTA MOTOR CORP | DENSO CORP					2007	YAZAKI CORPORATION | TOYOTA MOTOR CORP		2010	KOREA ADVANCED INSTITUTE FOR SCIENCE AND TECHNOLOGY | LG CHEM LTD.
2007	YASKAWA ELECTRIC CORP. | MITSUBISHI HEAVY INDUSTRIES LTD.					2007	OSAKA UNIVERSITY | HITACHI LTD		2010	BOSCH (ROBERT) GMBH | SAMSUNG SDI CO LTD
2007	TOYOTA MOTOR CORP | TOYOTA INDUSTRIES CORPORATION					2007	CT&T CO LTD | KOREA ADVANCED INSTITUTE FOR SCIENCE AND TECHNOLOGY		2010	CHONNAN UNIVERSITY | LG CHEM LTD.
2007	PANASONIC CORPORATION | OSAKA UNIVERSITY					2007	FUJITSU LIMITED | TOYOTA MOTOR CORP		2010	JOHNSON CONTROLS INTERNATIONAL | HYUNDAI MOTOR CO.
2007	KIA MOTORS CORP. | HYUNDAI MOTOR CO.					2007	TOYOTA MOTOR CORP | UBE INDUSTRIES LTD.		2010	CHONNAN UNIVERSITY | LG CHEM LTD.
2007	NEW CARCO ACQUISITION LLC | FIAT CHRYSLER AUTOMOBILES NV					2007	DENSO CORP | TOYOTA MOTOR CORP		2010	MUNMOO CO LTD | KOREA INST CERAMIC ENG & TECHNOLOGY
2007	AISIN SEIKI CO. LTD. | TOYOTA MOTOR CORP					2007	TOYOTA MOTOR CORP | AISIN SEIKI CO. LTD.		2010	KIA MOTORS CORP. | HYUNDAI MOTOR CO.
2007	KIA MOTORS CORP. | HYUNDAI MOTOR CO.					2007	CENTRAL GLASS CO. LTD. | TOYOTA MOTOR CORP		2010	HYUNDAI MOTOR CO. | KIA MOTORS CORP.
2007	ENER1 INC | NANO ENER INC.					2007	TOYOTA MOTOR CORP | YAZAKI CORPORATION		2010	FURUKAWA ELECTRIC CO. LTD. | COMMONWEALTH SCIENTIFIC AND INDUSTRIAL RESEARCH ORGANIZATION
2007	KUREHA CORPORATION | NISSAN MOTOR CO. LTD.					2007	TOYOTA MOTOR CORP | YAZAKI CORPORATION		2010	VISTEON CORP. | PORSCHE AUTOMOBIL HOLDING SE
2007	HITACHI LTD | NIPPON TELEGRAPH & TELEPHONE CORP.					2007	TOYOTA MOTOR CORP | YAZAKI CORPORATION		2010	TOYOTA MOTOR CORP | NOK CORP.
2007	KEIO UNIVERSITY | TOKYO UNIVERSITY OF SCIENCE					2007	MITSUBISHI MATERIALS CORP. | MITSUBISHI MOTORS CORP.		2010	JIANGSU HIGHSTAR ELECTRIC POWER SOURCE | JIANGSU NEW POWER BATTERY & MATERIALS EN
2007	CENTRAL GLASS CO. LTD. | TOYOTA MOTOR CORP					2007	HYUNDAI MOTOR CO. | KOREA UNIVERSITY		2010	SAMSUNG SDI CO LTD | BOSCH (ROBERT) GMBH
2007	NIPPON ELECTRIC GLASS CO. LTD. | UNIV NAGAOKA TECHNOLOGY NAT UNIV CORP					2007	KIA MOTORS CORP. | HYUNDAI MOTOR CO.		2010	ZHAO YAO HUA | LI GUANG MING
2007	PANASONIC CORPORATION | TORAY INDUSTRIES INC.					2007	L & F CO LTD | KUMOH NAT INST TECHNOLOGY		2010	ZHEJIANG UNIVERSITY | ZHEJIANG GUSHEN ENERGY TECHNOLOGY CO LTD
2007	NISSAN MOTOR CO. LTD. | TOKYO UNIVERSITY OF SCIENCE					2007	KIA MOTORS CORP. | HYUNDAI MOTOR CO.		2010	UNIV BEIJING JIAOTONG | SHENZHEN DESAY BATTERY TECHNOLOGY CO LTD
2007	TOYOTA MOTOR CORP | YAZAKI CORPORATION								2011	LG CHEM LTD. | TORAY INDUSTRIES INC.
2007	TOYO GOSEI KOGYO CO LTD | WASEDA UNIVERSITY								2011	SAMSUNG SDI CO LTD | BOSCH (ROBERT) GMBH
2007	TOYOTA MOTOR CORP | DENSO CORP								2011	MURATA MANUFACTURING CO. LTD. | SONY CORP
2007	TOYOTA MOTOR CORP | CENTRAL GLASS CO. LTD.								2011	SAMSUNG SDI CO LTD | BOSCH (ROBERT) GMBH
2007	YAZAKI CORPORATION | TOYOTA MOTOR CORP								2011	MURATA MANUFACTURING CO. LTD. | SONY CORP
2007	SUMITOMO SEIKA CHEMICALS CO. LTD. | WASEDA UNIVERSITY | NEC CORP								2011	YAZAKI CORPORATION | TOYOTA MOTOR CORP
2007	PANASONIC CORPORATION | SEIKO EPSON CORPORATION | HITACHI LTD								2011	SONY CORP | MURATA MANUFACTURING CO. LTD.
2007	TOYOTA MOTOR CORP | DENSO CORP								2011	MURATA MANUFACTURING CO. LTD. | SONY CORP
2007	IDEMITSU KOSAN CO. LTD. | AOI DENSHI KK | HITACHI ZOSEN CORP.								2011	OKAYA DENKI SANGYO KK | HASHIMOTO FORMING KOGYO CO | TOYOTA MOTOR CORP
2007	KYUSHU ELECTRIC POWER CO LTD | MITSUBISHI HEAVY INDUSTRIES LTD.								2011	PREMERGY INC | MECHANICAL ENERGY GENERATING SYSTEMS LLC
2007	TOYODA GOESI CO. LTD. | TOYOTA MOTOR CORP								2011	SONY CORP | MURATA MANUFACTURING CO. LTD.
2007	HAMAPROTO CO LTD | KOJIMA PRESS INDUSTRY CO LTD								2011	SONY CORP | MURATA MANUFACTURING CO. LTD.
2007	TOYOTA MOTOR CORP | KOJIMA PRESS INDUSTRY CO LTD								2011	NIHON MICRONICS KK | GUALA TECHNOLOGY CO LTD
2007	YAZAKI CORPORATION | TOYOTA MOTOR CORP								2011	BOSCH (ROBERT) GMBH | SAMSUNG SDI CO LTD
2007	OSAKA UNIVERSITY | HITACHI LTD								2011	BOSCH (ROBERT) GMBH | SAMSUNG SDI CO LTD
2007	CT&T CO LTD | KOREA ADVANCED INSTITUTE FOR SCIENCE AND TECHNOLOGY								2011	SAMSUNG SDI CO LTD | BOSCH (ROBERT) GMBH
2007	FUJITSU LIMITED | TOYOTA MOTOR CORP								2011	KEIHIN CORP. | HONDA MOTOR CO. LTD.(HONDA GIKEN KOGYO KK)
2007	TOYOTA MOTOR CORP | UBE INDUSTRIES LTD.								2011	HYUNDAI MOTOR CO. | SUNGKYUNKWAN UNIVERSITY FDN FOR CORPORATE COLLABORATION
2007	DENSO CORP | TOYOTA MOTOR CORP								2011	MURATA MANUFACTURING CO. LTD. | HONDA MOTOR CO. LTD.(HONDA GIKEN KOGYO KK)
2007	TOYOTA MOTOR CORP | AISIN SEIKI CO. LTD.								2011	BOSCH (ROBERT) GMBH | SAMSUNG SDI CO LTD
2007	CENTRAL GLASS CO. LTD. | TOYOTA MOTOR CORP								2011	SAMSUNG SDI CO LTD | BOSCH (ROBERT) GMBH
2007	TOYOTA MOTOR CORP | YAZAKI CORPORATION								2011	DIEHL STIFTUNG & CO. | BAYERISCHE MOTOREN WERKE AG (BMW)
2007	TOYOTA MOTOR CORP | YAZAKI CORPORATION								2011	SAMSUNG SDI CO LTD | BOSCH (ROBERT) GMBH
2007	TOYOTA MOTOR CORP | YAZAKI CORPORATION								2011	TOYOTA MOTOR CORP | KOKOKU INTECH KK
2007	MITSUBISHI MATERIALS CORP. | MITSUBISHI MOTORS CORP.								2011	DENSO CORP | NAGOYA UNIVERSITY
2007	HYUNDAI MOTOR CO. | KOREA UNIVERSITY								2011	KOREA ADVANCED INSTITUTE FOR SCIENCE AND TECHNOLOGY | CHONNAN UNIVERSITY | LG CHEM LTD.
2007	KIA MOTORS CORP. | HYUNDAI MOTOR CO.								2011	BOSCH (ROBERT) GMBH | SAMSUNG SDI CO LTD
2007	L & F CO LTD | KUMOH NAT INST TECHNOLOGY								2011	KEIHIN CORP. | HONDA MOTOR CO. LTD.(HONDA GIKEN KOGYO KK)
2007	KIA MOTORS CORP. | HYUNDAI MOTOR CO.								2011	SAMSUNG SDI CO LTD | BOSCH (ROBERT) GMBH
2008	24M TECHNOLOGIES INC | MASSACHUSETTS INSTITUTE OF TECHNOLOGY								2011	BOSCH (ROBERT) GMBH | SAMSUNG SDI CO LTD
2008	SAMSUNG SDI CO LTD | BOSCH (ROBERT) GMBH								2011	KANEKA CORP. | NISSAN MOTOR CO. LTD.
2008	MINISTRY OF ECONOMY TRADE AND INDUSTRY | TOYOTA INDUSTRIES CORPORATION								2011	BOSCH (ROBERT) GMBH | SAMSUNG SDI CO LTD
2008	INSTITUT POLYTECHNIQUE DE GRENOBLE | COMMISSARIAT A L'ENERGIE ATOMIQUE								2011	BAYERISCHE MOTOREN WERKE AG (BMW) | DIEHL STIFTUNG & CO.
2008	KIA MOTORS CORP. | HYUNDAI MOTOR CO.								2011	BOSCH (ROBERT) GMBH | SAMSUNG SDI CO LTD
2008	TOYOTA MOTOR CORP | FUJITSU LIMITED								2011	SAMSUNG SDI CO LTD | BOSCH (ROBERT) GMBH
2008	BOSCH (ROBERT) GMBH | SAMSUNG SDI CO LTD								2011	TOKYO UNIVERSITY OF SCIENCE | NISSAN MOTOR CO. LTD.
2008	SAMSUNG SDI CO LTD | BOSCH (ROBERT) GMBH								2011	BOSCH (ROBERT) GMBH | SAMSUNG SDI CO LTD
2008	TOYOTA MOTOR CORP | AISIN SEIKI CO. LTD. | DENSO CORP								2011	UNIV SAITAMA | AISIN SEIKI CO. LTD.
2008	YAZAKI CORPORATION | TOYOTA MOTOR CORP | TOYOTA BOSHOKU CORPORATION								2011	SAMSUNG SDI CO LTD | BOSCH (ROBERT) GMBH
2008	TOYOTA MOTOR CORP | DENSO CORP								2011	HYUNDAI MOTOR CO. | KIA MOTORS CORP.
2008	MASSACHUSETTS INSTITUTE OF TECHNOLOGY | 24M TECHNOLOGIES INC								2011	KIA MOTORS CORP. | HYUNDAI MOTOR CO.
2008	ARKEMA INC | CENTRE NATIONAL DE LA RECHERCHE SCIENTIFIC								2011	BOSCH (ROBERT) GMBH | SAMSUNG SDI CO LTD
2008	SHOWA DENKO K.K. | TOAGOSEI CO. LTD.								2011	NISSAN MOTOR CO. LTD. | NIFCO INC.
2008	NISSAN MOTOR CO. LTD. | CALSONIC KANSEI CORP.								2011	SAMSUNG SDI CO LTD | BOSCH (ROBERT) GMBH
2008	TAIHEI DENSHI KK | SUBARU CORP (FORMERLY FUJI HEAVY INDUSTRIES)								2011	BOSCH (ROBERT) GMBH | SAMSUNG SDI CO LTD
2008	NISSAN MOTOR CO. LTD. | UNIV KANAGAWA								2011	TOYOTA MOTOR CORP | DENSO CORP
2008	TOAGOSEI CO. LTD. | SHOWA DENKO K.K.								2011	BOSCH (ROBERT) GMBH | SAMSUNG SDI CO LTD
2008	MITSUBISHI HEAVY INDUSTRIES LTD. | KYUSHU ELECTRIC POWER CO LTD								2011	BOSCH (ROBERT) GMBH | SAMSUNG SDI CO LTD
2008	TOYOTA MOTOR CORP | FUJITSU LIMITED								2011	CALSONIC KANSEI CORP. | KEIO UNIVERSITY
2008	SHOWA DENKO K.K. | NEC CORP								2011	HONDA MOTOR CO. LTD.(HONDA GIKEN KOGYO KK) | KEIHIN CORP.
2008	KOJIMA PRESS INDUSTRY CO LTD | HAMAPROTO CO LTD								2011	SAMSUNG SDI CO LTD | BOSCH (ROBERT) GMBH
2008	TOYOTA MOTOR CORP | NIHON HYOMEN SHORI KENKYUSHO KK								2011	BOSCH (ROBERT) GMBH | SAMSUNG SDI CO LTD
2008	NISSAN MOTOR CO. LTD. | UNIV KANAGAWA								2011	KANG T I | KIM Y S
2008	MINISTRY OF ECONOMY TRADE AND INDUSTRY | TOKAI CARBON CO LTD								2011	KURARAY CO. LTD. | TOKYO UNIVERSITY OF SCIENCE
2008	NISSAN MOTOR CO. LTD. | KUREHA CORPORATION								2011	TOKYO INSTITUTE OF TECHNOLOGY | TOYOTA MOTOR CORP
2008	MITSUI CHEMICALS INC. | DAIICHI SANKYO CO LTD								2011	SAMSUNG SDI CO LTD | BOSCH (ROBERT) GMBH
2008	TOYOTA MOTOR CORP | CENTRAL GLASS CO. LTD.								2011	SAMSUNG SDI CO LTD | BOSCH (ROBERT) GMBH
2008	TOYOTA MOTOR CORP | DENSO CORP								2011	NEC CORP | UNIVERSITY OF TOKYO
2008	TOYOTA MOTOR CORP | NIPPON STEEL & SUMITOMO METAL CORP								2011	HYUNDAI MOTOR CO. | KIA MOTORS CORP.
2008	FUJIMORI KOGYO CO LTD | NETS CO LTD								2011	SAMSUNG SDI CO LTD | BOSCH (ROBERT) GMBH
2008	TOYOTA MOTOR CORP | SUMITOMO METAL MINING CO. LTD.								2011	BOSCH (ROBERT) GMBH | SAMSUNG SDI CO LTD
2008	KIA MOTORS CORP. | HYUNDAI MOTOR CO.								2011	BOSCH (ROBERT) GMBH | SAMSUNG SDI CO LTD
2008	TOYOTA MOTOR CORP | AISIN SEIKI CO. LTD.								2011	SAMSUNG SDI CO LTD | BOSCH (ROBERT) GMBH
2008	ARAI SEISAKUSHO KK | TOYOTA MOTOR CORP								2011	AISIN SEIKI CO. LTD. | TOYOTA MOTOR CORP
2008	TOYOTA MOTOR CORP | YAZAKI CORPORATION								2011	SAMSUNG SDI CO LTD | BOSCH (ROBERT) GMBH
2008	NIPPON CHEMI-CON CORP | MINISTRY OF ECONOMY TRADE AND INDUSTRY								2011	SAMSUNG SDI CO LTD | BOSCH (ROBERT) GMBH
2008	TOYOTA MOTOR CORP | DENSO CORP								2011	SAMSUNG SDI CO LTD | BOSCH (ROBERT) GMBH
2008	DENSO CORP | TOYOTA MOTOR CORP								2011	SAMSUNG SDI CO LTD | BOSCH (ROBERT) GMBH
2008	TOYOTA MOTOR CORP | CENTRAL GLASS CO. LTD.								2011	NIHON MICRONICS KK | GUALA TECHNOLOGY CO LTD
2008	SANWA YUKA KOGYO KK | TOYOTA MOTOR CORP								2011	SAMSUNG SDI CO LTD | BOSCH (ROBERT) GMBH
2008	TOYOTA MOTOR CORP | DENSO CORP								2011	TOYOTA MOTOR CORP | YAZAKI CORPORATION
2008	TOYOTA MOTOR CORP | YAZAKI CORPORATION								2011	BOSCH (ROBERT) GMBH | SAMSUNG SDI CO LTD
2008	KEIHIN CORP. | HONDA MOTOR CO. LTD.(HONDA GIKEN KOGYO KK)								2011	SAMSUNG SDI CO LTD | BOSCH (ROBERT) GMBH
2008	KEIHIN CORP. | HONDA MOTOR CO. LTD.(HONDA GIKEN KOGYO KK)								2011	HYUNDAI MOTOR CO. | KIA MOTORS CORP.
2008	CALSONIC KANSEI CORP. | NISSAN MOTOR CO. LTD.								2011	HONDA MOTOR CO. LTD.(HONDA GIKEN KOGYO KK) | KEIHIN CORP.
2008	TOYOTA MOTOR CORP | KOJIMA PRESS INDUSTRY CO LTD								2011	KIA MOTORS CORP. | HYUNDAI MOTOR CO.
2008	TOYOTA MOTOR CORP | DENSO CORP								2011	FUJITSU LIMITED | TOYOTA MOTOR CORP
2008	YAZAKI CORPORATION | TOYOTA MOTOR CORP								2011	BOSCH (ROBERT) GMBH | SAMSUNG SDI CO LTD
2008	PANASONIC CORPORATION | HONDA KAZUYOSHI								2011	SAMSUNG SDI CO LTD | BOSCH (ROBERT) GMBH
2008	YASUHARA YUJI | ACTIVE KK								2011	SAMSUNG SDI CO LTD | BOSCH (ROBERT) GMBH
2008	HONDA KAZUYOSHI | PANASONIC CORPORATION								2011	SAMSUNG SDI CO LTD | BOSCH (ROBERT) GMBH
2008	KIA MOTORS CORP. | HYUNDAI MOTOR CO.								2011	NIPPON SHEET GLASS CO. LTD. | MINISTRY OF ECONOMY TRADE AND INDUSTRY
2008	HYUNDAI MOTOR CO. | KIA MOTORS CORP.								2011	UNIV KOOKMIN IND ACAD COOP FOUND | KOREA UNIVERSITY | KYOCERA CORP.
2008	HYUNDAI MOTOR CO. | KIA MOTORS CORP.								2011	BOSCH (ROBERT) GMBH | SAMSUNG SDI CO LTD
2008	HYUNDAI MOTOR CO. | UNIV SUNCHON NAT IND ACAD COOP CORPS								2011	BOSCH (ROBERT) GMBH | SAMSUNG SDI CO LTD
2008	HRL LABORATORIES LLC | GENERAL MOTORS CORP								2011	MIWA TIRE CO LTD | TOYO DENSAN KK
2008	ZHEJIANG UNIVERSITY | ZHEJIANG GBS ENERGY CO LTD								2011	BOSCH (ROBERT) GMBH | SAMSUNG SDI CO LTD
2008	MARTINEZ DIEZ A | SEMPERE NAVARRO A								2011	HYUNDAI MOTOR CO. | KIA MOTORS CORP.
2009	TRAVERSE KK | CF TRAVERSE LLC								2011	BOSCH (ROBERT) GMBH | SAMSUNG SDI CO LTD
2009	BOSCH (ROBERT) GMBH | SAMSUNG SDI CO LTD								2011	BOSCH (ROBERT) GMBH | SAMSUNG SDI CO LTD
2009	MT FUJI SPRINGS INC | TOYOTA MOTOR CORP								2011	SAMSUNG SDI CO LTD | BOSCH (ROBERT) GMBH
2009	BOSCH (ROBERT) GMBH | SAMSUNG SDI CO LTD								2011	HYUNDAI MOTOR CO. | KIA MOTORS CORP.
2009	BOSCH (ROBERT) GMBH | SAMSUNG SDI CO LTD								2011	HYUNDAI MOTOR CO. | KIA MOTORS CORP.
2009	YAZAKI CORPORATION | TOYOTA MOTOR CORP								2011	SAMSUNG SDI CO LTD | BOSCH (ROBERT) GMBH
2009	PENNSYLVANIA STATE UNIVERSITY | TECHNION - ISRAEL INSTITUTE OF TECHNOLOGY								2011	SAMSUNG SDI CO LTD | BOSCH (ROBERT) GMBH
2009	BOSCH (ROBERT) GMBH | SAMSUNG SDI CO LTD								2011	SAMSUNG SDI CO LTD | BOSCH (ROBERT) GMBH
2009	SAMSUNG SDI CO LTD | BOSCH (ROBERT) GMBH								2011	SAMSUNG SDI CO LTD | BOSCH (ROBERT) GMBH
2009	NISSAN MOTOR CO. LTD. | PIOLAX INC.								2011	BOSCH (ROBERT) GMBH | SAMSUNG SDI CO LTD
2009	BOSCH (ROBERT) GMBH | SAMSUNG SDI CO LTD								2011	HYUNDAI MOTOR CO. | KIA MOTORS CORP.
2009	SAMSUNG SDI CO LTD | BOSCH (ROBERT) GMBH								2011	BOSCH (ROBERT) GMBH | SAMSUNG SDI CO LTD
2009	HYUNDAI MOTOR CO. | KIA MOTORS CORP.								2011	BOSCH (ROBERT) GMBH | SAMSUNG SDI CO LTD
2009	MITSUBISHI HEAVY INDUSTRIES LTD. | YASKAWA ELECTRIC CORP.								2011	BOSCH (ROBERT) GMBH | SAMSUNG SDI CO LTD
2009	TOYOTA MOTOR CORP | KYUSHU UNIVERSITY								2011	SAMSUNG SDI CO LTD | BOSCH (ROBERT) GMBH
2009	BOSCH (ROBERT) GMBH | SAMSUNG SDI CO LTD								2011	BOSCH (ROBERT) GMBH | SAMSUNG SDI CO LTD
2009	ITOCHU CORPORATION | NIPPON SOGO KENKYUSHO KK								2011	BOSCH (ROBERT) GMBH | SAMSUNG SDI CO LTD
2009	SAMSUNG SDI CO LTD | BOSCH (ROBERT) GMBH								2011	SAMSUNG SDI CO LTD | BOSCH (ROBERT) GMBH
2009	ITOCHU CORPORATION | NIPPON SOGO KENKYUSHO KK								2011	SAMSUNG SDI CO LTD | BOSCH (ROBERT) GMBH
2009	TOYOTA MOTOR CORP | DENSO CORP								2011	SAMSUNG SDI CO LTD | BOSCH (ROBERT) GMBH
2009	GENERAL ATOMICS TECHNOLOGIES CORP | DUCOMMUN LABARGE TECHNOLOGIES INC. | DUCOMMUN TECHNOLOGIES INC. (N/K/A DUCOMMUN LABARGE TECHNOLOGIES INC.) | DUCOMMUN AEROSTRUCTURES INC								2011	CALSONIC KANSEI CORP. | KEIO UNIVERSITY
2009	TOYOTA MOTOR CORP | MT FUJI SPRINGS INC								2011	HYUNDAI MOTOR CO. | KIA MOTORS CORP.
2009	BOSCH (ROBERT) GMBH | SAMSUNG SDI CO LTD								2011	SAMSUNG SDI CO LTD | BOSCH (ROBERT) GMBH
2009	BOSCH (ROBERT) GMBH | SAMSUNG SDI CO LTD								2011	HYUNDAI MOTOR CO. | KIA MOTORS CORP.
2009	BOSCH (ROBERT) GMBH | SAMSUNG SDI CO LTD								2011	BOSCH (ROBERT) GMBH | SAMSUNG SDI CO LTD
2009	SAMSUNG SDI CO LTD | BOSCH (ROBERT) GMBH								2011	BOSCH (ROBERT) GMBH | SAMSUNG SDI CO LTD
2009	SAMSUNG SDI CO LTD | BOSCH (ROBERT) GMBH								2011	SAMSUNG SDI CO LTD | BOSCH (ROBERT) GMBH
2009	BOSCH (ROBERT) GMBH | SAMSUNG SDI CO LTD								2011	SAMSUNG SDI CO LTD | BOSCH (ROBERT) GMBH
2009	COMMISSARIAT A L'ENERGIE ATOMIQUE | BUBENDORFF SA								2011	SAMSUNG SDI CO LTD | BOSCH (ROBERT) GMBH
2009	SAMSUNG SDI CO LTD | BOSCH (ROBERT) GMBH								2011	KIA MOTORS CORP. | HYUNDAI MOTOR CO.
2009	BOSCH (ROBERT) GMBH | SAMSUNG SDI CO LTD								2011	KIA MOTORS CORP. | HYUNDAI MOTOR CO.
2009	BOSCH (ROBERT) GMBH | SAMSUNG SDI CO LTD								2011	BOSCH (ROBERT) GMBH | SAMSUNG SDI CO LTD
2009	BOSCH (ROBERT) GMBH | SAMSUNG SDI CO LTD								2011	BOSCH (ROBERT) GMBH | SAMSUNG SDI CO LTD
2009	BOSCH (ROBERT) GMBH | SAMSUNG SDI CO LTD								2011	KIA MOTORS CORP. | HYUNDAI MOTOR CO.
2009	SAMSUNG SDI CO LTD | BOSCH (ROBERT) GMBH								2011	BOSCH (ROBERT) GMBH | SAMSUNG SDI CO LTD
2009	KIA MOTORS CORP. | HYUNDAI MOTOR CO.								2011	BOSCH (ROBERT) GMBH | SAMSUNG SDI CO LTD
2009	BOSCH (ROBERT) GMBH | SAMSUNG SDI CO LTD								2011	SAMSUNG SDI CO LTD | BOSCH (ROBERT) GMBH
2009	NISSAN MOTOR CO. LTD. | UNIV KANAGAWA								2011	BOSCH (ROBERT) GMBH | SAMSUNG SDI CO LTD
2009	BOSCH (ROBERT) GMBH | SAMSUNG SDI CO LTD								2011	KIA MOTORS CORP. | HYUNDAI MOTOR CO.
2009	BOSCH (ROBERT) GMBH | SAMSUNG SDI CO LTD								2011	SAMSUNG SDI CO LTD | BOSCH (ROBERT) GMBH
2009	KIA MOTORS CORP. | HYUNDAI MOTOR CO.								2011	KOREA UNIVERSITY | UNIV KOOKMIN IND ACAD COOP FOUND | KYOCERA CORP.
2009	TOYOTA MOTOR CORP | AISIN SEIKI CO. LTD.								2011	SAMSUNG SDI CO LTD | BOSCH (ROBERT) GMBH
2009	SAMSUNG SDI CO LTD | BOSCH (ROBERT) GMBH								2011	SAMSUNG SDI CO LTD | BOSCH (ROBERT) GMBH
2009	SAMSUNG SDI CO LTD | BOSCH (ROBERT) GMBH								2011	SAMSUNG SDI CO LTD | BOSCH (ROBERT) GMBH
2009	BOSCH (ROBERT) GMBH | SAMSUNG SDI CO LTD								2011	BOSCH (ROBERT) GMBH | SAMSUNG SDI CO LTD
2009	BOSCH (ROBERT) GMBH | SAMSUNG SDI CO LTD								2011	SAMSUNG SDI CO LTD | BOSCH (ROBERT) GMBH
2009	SAMSUNG SDI CO LTD | BOSCH (ROBERT) GMBH								2011	HYUNDAI MOTOR CO. | KIA MOTORS CORP.
2009	SAMSUNG SDI CO LTD | BOSCH (ROBERT) GMBH								2011	SAMSUNG SDI CO LTD | BOSCH (ROBERT) GMBH
2009	SAMSUNG SDI CO LTD | BOSCH (ROBERT) GMBH								2011	SAMSUNG SDI CO LTD | BOSCH (ROBERT) GMBH
2009	SAMSUNG SDI CO LTD | BOSCH (ROBERT) GMBH								2011	HYUNDAI MOTOR CO. | KIA MOTORS CORP.
2009	KIA MOTORS CORP. | HYUNDAI MOTOR CO.								2011	BOSCH (ROBERT) GMBH | SAMSUNG SDI CO LTD
2009	BOSCH (ROBERT) GMBH | SAMSUNG SDI CO LTD								2011	HYUNDAI MOTOR CO. | KIA MOTORS CORP.
2009	BOSCH (ROBERT) GMBH | SAMSUNG SDI CO LTD								2011	HYUNDAI MOTOR CO. | KIA MOTORS CORP.
2009	BOSCH (ROBERT) GMBH | SAMSUNG SDI CO LTD								2011	LG CHEM LTD. | TORAY INDUSTRIES INC.
2009	SAMSUNG SDI CO LTD | BOSCH (ROBERT) GMBH								2011	HONDA MOTOR CO. LTD.(HONDA GIKEN KOGYO KK) | GS YUASA CORPORATION
2009	BOSCH (ROBERT) GMBH | SAMSUNG SDI CO LTD								2011	SAMSUNG SDI CO LTD | BOSCH (ROBERT) GMBH
2009	BOSCH (ROBERT) GMBH | SAMSUNG SDI CO LTD								2011	GS YUASA CORPORATION | MITSUBISHI MOTORS CORP.
2009	ALEEES ECO ARK CO LTD | YANG A T								2011	BOSCH (ROBERT) GMBH | SAMSUNG SDI CO LTD
2009	SAMSUNG SDI CO LTD | BOSCH (ROBERT) GMBH								2011	BOSCH (ROBERT) GMBH | SAMSUNG SDI CO LTD
2009	TOYOTA MOTOR CORP | SUMITOMO METAL MINING CO. LTD.								2011	SAMSUNG SDI CO LTD | BOSCH (ROBERT) GMBH
2009	ITO TADASHI SHOJI KK | NIPPON SOGO KENKYUSHO KK								2011	SAMSUNG SDI CO LTD | BOSCH (ROBERT) GMBH
2009	MITSUBISHI MATERIALS CORP. | DAIKIN INDUSTRIES LTD								2011	BOSCH (ROBERT) GMBH | SAMSUNG SDI CO LTD
2009	NISSAN MOTOR CO. LTD. | UNIV KANAGAWA								2011	SAMSUNG SDI CO LTD | BOSCH (ROBERT) GMBH
2009	YAMAGUCHI UNIVERSITY | ASAHI KASEI CORP.								2011	NISSAN MOTOR CO. LTD. | KANEKA CORP.
2009	HIDAKA S | YAMADA DOBBY CO LTD								2011	TOYO SC HOLDINGS CO LTD | TOYOTA MOTOR CORP
2009	NISSHIN SEIFUN GROUP INC | TAKASAGO INTERNATIONAL CORP.								2011	TOYOTA MOTOR CORP | DENSO CORP
2009	HITACHI LTD | NIPPON TELEGRAPH & TELEPHONE CORP.								2011	KIA MOTORS CORP. | HYUNDAI MOTOR CO.
2009	MINISTRY OF ECONOMY TRADE AND INDUSTRY | NIPPON ELECTRIC GLASS CO. LTD.								2011	GS YUASA CORPORATION | HONDA MOTOR CO. LTD.(HONDA GIKEN KOGYO KK)
2009	TOYODA GOESI CO. LTD. | TOYOTA MOTOR CORP								2011	TOYOTA MOTOR CORP | AISIN SEIKI CO. LTD.
2009	HITACHI LTD | NIPPON TELEGRAPH & TELEPHONE CORP.								2011	DIAMOND DENKI KK | SUZUKI MOTOR CORP.
2009	HITACHI LTD | NIPPON TELEGRAPH & TELEPHONE CORP.								2011	TOYOTA MOTOR CORP | DENSO CORP
2009	KAWASAKI HEAVY INDUSTRIES LTD | MINISTRY OF ECONOMY TRADE AND INDUSTRY								2011	SHINWA KK | TOYOTA MOTOR CORP
2009	SUMITOMO CHEMICAL CO. LTD. | UNIVERSITY OF TOKYO								2011	SUBARU CORP (FORMERLY FUJI HEAVY INDUSTRIES) | NIPPON CHEMICAL INDUSTRIAL CO LTD
2009	NISSAN MOTOR CO. LTD. | ENAX KK								2011	HITACHI LTD | NIPPON TELEGRAPH & TELEPHONE CORP.
2009	TOYOTA MOTOR CORP | YAZAKI CORPORATION								2011	NIPPON CHEMICAL INDUSTRIAL CO LTD | SUBARU CORP (FORMERLY FUJI HEAVY INDUSTRIES)
2009	TOYODA GOESI CO. LTD. | TOYOTA MOTOR CORP								2011	TOYOTA MOTOR CORP | DENSO CORP
2009	AISIN SEIKI CO. LTD. | TOYOTA MOTOR CORP								2011	TOYOTA MOTOR CORP | JTEKT CORP (FORMERLY KOYO SEIKO CO LTD)
2009	NISSAN MOTOR CO. LTD. | CALSONIC KANSEI CORP.								2011	TOYOTA MOTOR CORP | JTEKT CORP (FORMERLY KOYO SEIKO CO LTD)
2009	TOYOTA MOTOR CORP | KYOEI DENSHI KK								2011	SUMITOMO CHEMICAL CO. LTD. | TOKYO UNIVERSITY OF SCIENCE
2009	UNIV SAITAMA | AISIN SEIKI CO. LTD.								2011	NIPPON TOKUSHU TORYO CO LTD | KEYLEX CORP
2009	TOYOTA MOTOR CORP | LION CORP.								2011	TOKYO METROPOLITAN UNIVERSITY | TAIHEIYO CEMENT CORP
2009	TOYOTA MOTOR CORP | CENTRAL GLASS CO. LTD.								2011	SUBARU CORP (FORMERLY FUJI HEAVY INDUSTRIES) | NIPPON CHEMICAL INDUSTRIAL CO LTD
2009	TOYOTA MOTOR CORP | YAZAKI CORPORATION								2011	SUMITOMO ELECTRIC INDUSTRIES LTD. | TOYOTA MOTOR CORP
2009	NITTO DENKO CORP. | PANASONIC CORPORATION								2011	HITACHI LTD | NIPPON TELEGRAPH & TELEPHONE CORP.
2009	TOYOTA MOTOR CORP | TOYODA GOESI CO. LTD.								2011	TOYOTA MOTOR CORP | TOYO SC HOLDINGS CO LTD
2009	TOYOTA MOTOR CORP | TOYODA GOESI CO. LTD.								2011	TOKYO ELECTRIC POWER CO. INC. (THE) | TAKAOKA ELEC MFG CO LTD
2009	FUJI HATSUJO KK | TOYOTA MOTOR CORP								2011	DENSO CORP | TOYOTA MOTOR CORP
2009	YAZAKI CORPORATION | TOYOTA MOTOR CORP								2011	TOYOTA MOTOR CORP | DENSO CORP
2009	TOYOTA MOTOR CORP | FUJITSU LIMITED								2011	HITACHI LTD | NIPPON TELEGRAPH & TELEPHONE CORP.
2009	CALSONIC KANSEI CORP. | NISSAN MOTOR CO. LTD.								2011	TOYOTA INDUSTRIES CORPORATION | GUNMA UNIVERSITY
2009	TOYOTA MOTOR CORP | PACIFIC INDUSTRIAL CO. LTD.								2011	TAIHEIYO CEMENT CORP | TOKYO METROPOLITAN UNIVERSITY
2009	SANWA YUKA KOGYO KK | HONDA MOTOR CO. LTD.(HONDA GIKEN KOGYO KK)								2011	SUMITOMO CHEMICAL CO. LTD. | TOKYO UNIVERSITY OF SCIENCE
2009	HONDA MOTOR CO. LTD.(HONDA GIKEN KOGYO KK) | SANWA YUKA KOGYO KK								2011	TOYOTA INDUSTRIES CORPORATION | MINISTRY OF ECONOMY TRADE AND INDUSTRY
2009	HONDA MOTOR CO. LTD.(HONDA GIKEN KOGYO KK) | SANWA YUKA KOGYO KK								2011	TOYOTA INDUSTRIES CORPORATION | MINISTRY OF ECONOMY TRADE AND INDUSTRY
2009	FUJITSU LIMITED | TOYOTA MOTOR CORP								2011	KAKO KK | MITSUBISHI CHEMICAL HOLDINGS CORP.
2009	NOF CORP. | AOI DENSHI KK								2011	TOYOTA MOTOR CORP | KOJIMA PRESS INDUSTRY CO LTD
2009	PANASONIC CORPORATION | ASAKURA JUN								2011	TOYOTA MOTOR CORP | AISIN SEIKI CO. LTD.
2009	VISTEON CORP. | TOYOTA MOTOR CORP								2011	TOKYO METROPOLITAN UNIVERSITY | TAIHEIYO CEMENT CORP
2009	NEC CORP | KEMET CORP.								2011	UCHIYAMA MANUFACTURING CORP | TOYOTA MOTOR CORP
2009	KIA MOTORS CORP. | HYUNDAI MOTOR CO.								2011	NISSAN MOTOR CO. LTD. | OMI SANGYO KK
2009	HYUNDAI MOTOR CO. | KIA MOTORS CORP.								2011	TOYOTA INDUSTRIES CORPORATION | MINISTRY OF ECONOMY TRADE AND INDUSTRY
2009	HYUNDAI MOTOR CO. | KIA MOTORS CORP.								2011	TOYOTA MOTOR CORP | MINISTRY OF ECONOMY TRADE AND INDUSTRY
2009	DOOSAN HOLDING | DONGYANG ENG & CONSTR CORP								2011	TAIHEIYO CEMENT CORP | TOKYO METROPOLITAN UNIVERSITY
2009	HYUNDAI MOTOR CO. | KIA MOTORS CORP.								2011	TAIHEIYO CEMENT CORP | TOKYO METROPOLITAN UNIVERSITY
2009	GUIZHOU ZHENHUA NEW MATERIALS CO LTD | SHENZHEN ZHENHUA NEW MATERIAL CO LTD								2011	TOKYO METROPOLITAN UNIVERSITY | TAIHEIYO CEMENT CORP
2009	MA GUI LONG | MA YUE BO								2011	AISIN SEIKI CO. LTD. | TOYOTA MOTOR CORP
2009	OVECHKO V G | SMIRNOV V P								2011	TOYOTA MOTOR CORP | YOKOHAMA NATIONAL UNIVERSITY
2010	BOSCH (ROBERT) GMBH | SAMSUNG SDI CO LTD								2011	AISIN SEIKI CO. LTD. | TOYOTA MOTOR CORP
2010	TOYOTA MOTOR CORP | SUMITOMO METAL MINING CO. LTD.								2011	KATANODA TOMOYA | TOYOTA MOTOR CORP
2010	SAMSUNG SDI CO LTD | BOSCH (ROBERT) GMBH								2011	SHIZUOKA UNIVERSITY | TOYOTA MOTOR CORP
2010	BOSCH (ROBERT) GMBH | SAMSUNG SDI CO LTD								2011	GS YUASA CORPORATION | TOSOH CORP. LTD.
2010	SAMSUNG SDI CO LTD | BOSCH (ROBERT) GMBH								2011	TOYOTA MOTOR CORP | TOYOTA INDUSTRIES CORPORATION
2010	CREDIT MANAGEMENT ASSOCIATION | EXERGONIX INC. | CODA ASSET HOLDING CORPORATION								2011	MITSUBISHI MOTORS CORP. | OMRON CORP.
2010	CREDIT MANAGEMENT ASSOCIATION | CODA ASSET HOLDING CORPORATION | EXERGONIX INC.								2011	NOK CORP. | TOYOTA INDUSTRIES CORPORATION
2010	BOSCH (ROBERT) GMBH | SAMSUNG SDI CO LTD								2011	OHSAWA TAKASHI | MITSUBISHI ELECTRIC CORP
2010	SAMSUNG SDI CO LTD | BOSCH (ROBERT) GMBH								2011	TOKYO METROPOLITAN UNIVERSITY | TAIHEIYO CEMENT CORP
2010	BOSCH (ROBERT) GMBH | SAMSUNG SDI CO LTD								2011	TOYOTA MOTOR CORP | TOMURA SEIJI
2010	MITSUBISHI ELECTRIC CORP | MITSUBISHI MOTORS CORP. | UNIVERSITY OF TOKYO								2011	TOYOTA INDUSTRIES CORPORATION | NOK CORP.
2010	BOSCH (ROBERT) GMBH | SAMSUNG SDI CO LTD								2011	NISSAN MOTOR CO. LTD. | OMI SANGYO KK
2010	BOSCH (ROBERT) GMBH | SAMSUNG SDI CO LTD								2011	CALSONIC KANSEI CORP. | KEIO UNIVERSITY
2010	NISSAN MOTOR CO. LTD. | SHOWA SHELL SEKIYU KK | NEC CORP								2011	TOYOTA INDUSTRIES CORPORATION | UNIV IWATE
2010	SAMSUNG SDI CO LTD | BOSCH (ROBERT) GMBH								2011	KIA MOTORS CORP. | HYUNDAI MOTOR CO.
2010	SAMSUNG SDI CO LTD | BOSCH (ROBERT) GMBH								2011	KIA MOTORS CORP. | HYUNDAI MOTOR CO.
2010	SAMSUNG SDI CO LTD | BOSCH (ROBERT) GMBH								2011	BOSCH (ROBERT) GMBH | SAMSUNG SDI CO LTD
2010	MITSUBISHI MOTORS CORP. | MITSUBISHI ELECTRIC CORP | UNIVERSITY OF TOKYO								2011	SEOUL NATIONAL UNIVERSITY | LG CORP
2010	BOSCH (ROBERT) GMBH | SAMSUNG SDI CO LTD								2011	KIA MOTORS CORP. | HYUNDAI MOTOR CO.
2010	SUMITOMO ELECTRIC INDUSTRIES LTD. | NISSAN MOTOR CO. LTD.								2011	KIA MOTORS CORP. | HYUNDAI MOTOR CO.
2010	SAMSUNG SDI CO LTD | BOSCH (ROBERT) GMBH								2011	KIA MOTORS CORP. | HYUNDAI MOTOR CO.
2010	SAMSUNG SDI CO LTD | BOSCH (ROBERT) GMBH								2011	KIA MOTORS CORP. | HYUNDAI MOTOR CO.
2010	HYUNDAI MOTOR CO. | EGTRONICS CO LTD								2011	HYUNDAI MOTOR CO. | KIA MOTORS CORP.
2010	DENSO CORP | TOYOTA MOTOR CORP								2011	RESEARCH INSTITUTE OF INDUSTRIAL SCIENCE & TECHNOLOGY | POSCO CORPORATION
2010	MORORIN CO LTD | JXTG HOLDINGS INC								2011	RESEARCH INSTITUTE OF INDUSTRIAL SCIENCE & TECHNOLOGY | POSCO CORPORATION
2010	CALSONIC KANSEI CORP. | KEIO UNIVERSITY								2011	HYUNDAI MOTOR CO. | KIA MOTORS CORP.
2010	BOSCH (ROBERT) GMBH | SAMSUNG SDI CO LTD								2011	SAMSUNG SDI CO LTD | BOSCH (ROBERT) GMBH
2010	SAMSUNG ELECTRONICS CO LTD | MIE UNIVERSITY								2011	HYUNDAI MOTOR CO. | KIA MOTORS CORP.
2010	SAMSUNG SDI CO LTD | BOSCH (ROBERT) GMBH								2011	UNIV KEIMYUNG IND ACADEMIC COOP FOUND | KYUNG CHANG IND CO LTD
2010	HYUNDAI MOTOR CO. | KIA MOTORS CORP.								2011	SK INNOVATION CO LTD | YONSEI UNIVERSITY
2010	SAMSUNG SDI CO LTD | BOSCH (ROBERT) GMBH								2011	SAMSUNG SDI CO LTD | BOSCH (ROBERT) GMBH
2010	SAMSUNG SDI CO LTD | BOSCH (ROBERT) GMBH								2011	KIA MOTORS CORP. | HYUNDAI MOTOR CO.
2010	HYUNDAI MOTOR CO. | KIA MOTORS CORP.								2011	HYUNDAI MOTOR CO. | KIA MOTORS CORP.
2010	SAMSUNG SDI CO LTD | BOSCH (ROBERT) GMBH								2011	KIA MOTORS CORP. | HYUNDAI MOTOR CO.
2010	BOSCH (ROBERT) GMBH | SAMSUNG SDI CO LTD								2011	HYUNDAI MOTOR CO. | KIA MOTORS CORP.
2010	BOSCH (ROBERT) GMBH | SAMSUNG SDI CO LTD								2011	HYUNDAI MOTOR CO. | KIA MOTORS CORP.
2010	YAZAKI CORPORATION | TOYOTA MOTOR CORP								2011	KIA MOTORS CORP. | HYUNDAI MOTOR CO.
2010	SAMSUNG SDI CO LTD | BOSCH (ROBERT) GMBH								2011	KIA MOTORS CORP. | HYUNDAI MOTOR CO.
2010	HYUNDAI MOTOR CO. | KIA MOTORS CORP.								2011	HYUNDAI MOTOR CO. | KIA MOTORS CORP.
2010	DENSO CORP | TOYOTA MOTOR CORP								2011	KIA MOTORS CORP. | HYUNDAI MOTOR CO.
2010	BOSCH (ROBERT) GMBH | SAMSUNG SDI CO LTD								2011	KIA MOTORS CORP. | HYUNDAI MOTOR CO.
2010	SAMSUNG SDI CO LTD | BOSCH (ROBERT) GMBH								2011	PHOENIX MATERIALS CO LTD | BUMCHUN PRECISION CO LTD
2010	COMMISSARIAT A L'ENERGIE ATOMIQUE | GROUPE PSA								2011	SAMSUNG SDI CO LTD | BOSCH (ROBERT) GMBH
2010	TOYOTA MOTOR CORP | TOYOTA INDUSTRIES CORPORATION								2011	BOSCH (ROBERT) GMBH | SAMSUNG SDI CO LTD
2010	BLUEHORN SA | INNOLITH ASSETS AG								2011	SAMSUNG SDI CO LTD | BOSCH (ROBERT) GMBH
2010	BOSCH (ROBERT) GMBH | SAMSUNG SDI CO LTD								2011	KIA MOTORS CORP. | DAE WON KANG UP CO LTD | HYUNDAI MOTOR CO.
2010	BOSCH (ROBERT) GMBH | SAMSUNG SDI CO LTD								2011	DIEHL STIFTUNG & CO. | BAYERISCHE MOTOREN WERKE AG (BMW)
2010	BOSCH (ROBERT) GMBH | SAMSUNG SDI CO LTD								2011	KIA MOTORS CORP. | HYUNDAI MOTOR CO.
2010	SAMSUNG SDI CO LTD | BOSCH (ROBERT) GMBH								2011	HANGZHOU POWER BUREAU | STATE GRID CORP OF CHINA | HANGZHOU DA YOU TECHNOLOGY DEV CO LTD
2010	SAMSUNG SDI CO LTD | BOSCH (ROBERT) GMBH								2011	CHINESE ACADEMY OF SCIENCE | UNIV NINGBO
2010	BOSCH (ROBERT) GMBH | SAMSUNG SDI CO LTD								2011	TPV TECHNOLOGY LTD | STATE GRID CORP OF CHINA
2010	BOSCH (ROBERT) GMBH | SAMSUNG SDI CO LTD								2012	SONY CORP | MURATA MANUFACTURING CO. LTD.
2010	SAMSUNG SDI CO LTD | BOSCH (ROBERT) GMBH								2012	BOSCH (ROBERT) GMBH | SAMSUNG SDI CO LTD
2010	SAMSUNG SDI CO LTD | BOSCH (ROBERT) GMBH								2012	TORAY INDUSTRIES INC. | LG CHEM LTD.
2010	SAMSUNG SDI CO LTD | BOSCH (ROBERT) GMBH								2012	BOSCH (ROBERT) GMBH | SAMSUNG SDI CO LTD
2010	BOSCH (ROBERT) GMBH | SAMSUNG SDI CO LTD								2012	MURATA MANUFACTURING CO. LTD. | SONY CORP
2010	SAMSUNG SDI CO LTD | BOSCH (ROBERT) GMBH								2012	RENAULT SA | COMMISSARIAT A L'ENERGIE ATOMIQUE
2010	SAMSUNG SDI CO LTD | BOSCH (ROBERT) GMBH								2012	LG CHEM LTD. | TORAY INDUSTRIES INC.
2010	BOSCH (ROBERT) GMBH | SAMSUNG SDI CO LTD								2012	GBATTERIES ENERGY CANADA INC | GBATTERIES ENERGY INC
2010	KIA MOTORS CORP. | HYUNDAI MOTOR CO.								2012	SAMSUNG SDI CO LTD | BOSCH (ROBERT) GMBH
2010	BOSCH (ROBERT) GMBH | SAMSUNG SDI CO LTD								2012	MUNSTER UNIVERSITAT | UNIV JACOBS BREMEN GMBH
2010	SAMSUNG SDI CO LTD | BOSCH (ROBERT) GMBH								2012	SUMITOMO ELECTRIC INDUSTRIES LTD. | NAKAYAMA O
2010	SAMSUNG SDI CO LTD | BOSCH (ROBERT) GMBH								2012	OKAYA DENKI SANGYO KK | TOYOTA MOTOR CORP
2010	BOSCH (ROBERT) GMBH | SAMSUNG SDI CO LTD								2012	BOSCH (ROBERT) GMBH | SAMSUNG SDI CO LTD
2010	SAMSUNG SDI CO LTD | BOSCH (ROBERT) GMBH								2012	HITACHI LTD | NISSAN MOTOR CO. LTD.
2010	HYUNDAI MOTOR CO. | KIA MOTORS CORP.								2012	MURATA MANUFACTURING CO. LTD. | TOYOTA MOTOR CORP
2010	UNIVERSITY OF SOUTHERN CALIFORNIA | CALIFORNIA INSTITUTE OF TECHNOLOGY								2012	NAGANO AUTOMATION CO LTD | ELIIY POWER CO LTD
2010	BOSCH (ROBERT) GMBH | SAMSUNG SDI CO LTD								2012	GUALA TECHNOLOGY CO LTD | NIHON MICRONICS KK
2010	SAMSUNG SDI CO LTD | BOSCH (ROBERT) GMBH								2012	NEC CORP | NAKAHARA CO LTD
2010	BOSCH (ROBERT) GMBH | SAMSUNG SDI CO LTD								2012	SAMSUNG ELECTRONICS CO LTD | MIE UNIVERSITY
2010	BOSCH (ROBERT) GMBH | SAMSUNG SDI CO LTD								2012	SAMSUNG SDI CO LTD | BOSCH (ROBERT) GMBH
2010	HYUNDAI MOTOR CO. | KIA MOTORS CORP.								2012	SAMSUNG SDI CO LTD | BOSCH (ROBERT) GMBH
2010	MINISTRY OF ECONOMY TRADE AND INDUSTRY | TOYOTA INDUSTRIES CORPORATION								2012	SAMSUNG SDI CO LTD | BOSCH (ROBERT) GMBH
2010	SAMSUNG SDI CO LTD | BOSCH (ROBERT) GMBH								2012	PORSCHE AUTOMOBIL HOLDING SE | SAMSUNG SDI CO LTD | BOSCH (ROBERT) GMBH
2010	SAMSUNG SDI CO LTD | BOSCH (ROBERT) GMBH								2012	SAMSUNG SDI CO LTD | BOSCH (ROBERT) GMBH
2010	SAMSUNG SDI CO LTD | BOSCH (ROBERT) GMBH								2012	SAMSUNG SDI CO LTD | BOSCH (ROBERT) GMBH
2010	TOKYO INSTITUTE OF TECHNOLOGY | TOYOTA MOTOR CORP								2012	SAMSUNG SDI CO LTD | BOSCH (ROBERT) GMBH
2010	SAMSUNG SDI CO LTD | BOSCH (ROBERT) GMBH								2012	OJI HOLDINGS CORP | GAKUSHUIN SCHOOL CORP | JXTG HOLDINGS INC
2010	BOSCH (ROBERT) GMBH | SAMSUNG SDI CO LTD								2012	SAMSUNG ELECTRONICS CO LTD | SEOUL NATIONAL UNIVERSITY
2010	HYUNDAI MOTOR CO. | KIA MOTORS CORP.								2012	SAMSUNG SDI CO LTD | BOSCH (ROBERT) GMBH
2010	HYUNDAI MOTOR CO. | KIA MOTORS CORP.								2012	TOYOTA MOTOR CORP | YAZAKI CORPORATION
2010	BOSCH (ROBERT) GMBH | SAMSUNG SDI CO LTD								2012	OBRIST TECHNOLOGIES GMBH | OBRIST POWERTRAIN GMBH
2010	HYUNDAI MOTOR CO. | KIA MOTORS CORP.								2012	BOSCH (ROBERT) GMBH | SAMSUNG SDI CO LTD
2010	SAMSUNG SDI CO LTD | BOSCH (ROBERT) GMBH								2012	BOSCH (ROBERT) GMBH | SAMSUNG SDI CO LTD
2010	BOSCH (ROBERT) GMBH | SAMSUNG SDI CO LTD								2012	YAZAKI CORPORATION | TOYOTA MOTOR CORP
2010	KIA MOTORS CORP. | HYUNDAI MOTOR CO.								2012	NANYANG TECHNOLOGICAL UNIVERSITY | CALIFORNIA INSTITUTE OF TECHNOLOGY | CENTRE NATIONAL DE LA RECHERCHE SCIENTIFIC
2010	BOSCH (ROBERT) GMBH | SAMSUNG SDI CO LTD								2012	HONDA MOTOR CO. LTD.(HONDA GIKEN KOGYO KK) | YAZAKI CORPORATION
2010	SAMSUNG ELECTRO MECHANICS CO. LTD. | SUNGKYUNKWAN UNIVERSITY FDN FOR CORPORATE COLLABORATION								2012	OBRIST TECHNOLOGIES GMBH | OBRIST POWERTRAIN GMBH
2010	SAMSUNG SDI CO LTD | BOSCH (ROBERT) GMBH								2012	BOSCH (ROBERT) GMBH | SAMSUNG SDI CO LTD
2010	TOYODA GOESI CO. LTD. | TOYOTA MOTOR CORP								2012	TOYOTA MOTOR CORP | SUMITOMO ELECTRIC INDUSTRIES LTD.
2010	WANXIANG CLEAN ENERGY USA ACQUISITION | WANZIANG GROUP								2012	BOSCH (ROBERT) GMBH | SAMSUNG SDI CO LTD
2010	LG CHEM LTD. | JEON JAE-DEOK								2012	KIA MOTORS CORP. | HYUNDAI MOTOR CO.
2010	SAMSUNG SDI CO LTD | BOSCH (ROBERT) GMBH								2012	SAMSUNG SDI CO LTD | BOSCH (ROBERT) GMBH
2010	SAMSUNG SDI CO LTD | BOSCH (ROBERT) GMBH								2012	BOSCH (ROBERT) GMBH | PORSCHE AUTOMOBIL HOLDING SE
2010	BOSCH (ROBERT) GMBH | SAMSUNG SDI CO LTD								2012	BOSCH (ROBERT) GMBH | SAMSUNG SDI CO LTD
2010	BOSCH (ROBERT) GMBH | SAMSUNG SDI CO LTD								2012	TOYOTA MOTOR CORP | YODOGAWA HU-TECH CO LTD
2010	BOSCH (ROBERT) GMBH | SAMSUNG SDI CO LTD								2012	INTERNATIONAL BUSINESS MACHINES CORP | PORSCHE AUTOMOBIL HOLDING SE
2010	SAMSUNG SDI CO LTD | BOSCH (ROBERT) GMBH								2012	TOYOTA MOTOR CORP | DENSO CORP
2010	SAMSUNG SDI CO LTD | BOSCH (ROBERT) GMBH								2012	BOSCH (ROBERT) GMBH | PORSCHE AUTOMOBIL HOLDING SE | SAMSUNG SDI CO LTD
2010	SAMSUNG SDI CO LTD | BOSCH (ROBERT) GMBH								2012	SAMSUNG SDI CO LTD | PORSCHE AUTOMOBIL HOLDING SE | BOSCH (ROBERT) GMBH
2010	PANASONIC CORPORATION | YAMAHA MOTOR CO. LTD.								2012	PANASONIC CORPORATION | TOYOTA MOTOR CORP
2010	BOSCH (ROBERT) GMBH | SAMSUNG SDI CO LTD								2012	KOKOKU INTECH KK | TOYOTA MOTOR CORP
2010	BOSCH (ROBERT) GMBH | SAMSUNG SDI CO LTD								2012	SAMSUNG SDI CO LTD | BOSCH (ROBERT) GMBH
2010	BOSCH (ROBERT) GMBH | SAMSUNG SDI CO LTD								2012	SAMSUNG SDI CO LTD | BOSCH (ROBERT) GMBH
2010	SAMSUNG SDI CO LTD | BOSCH (ROBERT) GMBH								2012	SAMSUNG SDI CO LTD | BOSCH (ROBERT) GMBH
2010	BOSCH (ROBERT) GMBH | SAMSUNG SDI CO LTD								2012	NATIONAL TAIWAN UNIVERSITY OF SCIENCE & TECHNOLOGY | CHUNG YUAN CHRISTIAN UNIVERSITY
2010	BOSCH (ROBERT) GMBH | SAMSUNG SDI CO LTD								2012	SAMSUNG SDI CO LTD | BOSCH (ROBERT) GMBH
2010	SAMSUNG SDI CO LTD | BOSCH (ROBERT) GMBH								2012	HYUNDAI MOTOR CO. | KIA MOTORS CORP.
2010	MINISTRY OF ECONOMY TRADE AND INDUSTRY | TANAKA KAGAKU KENKYUSHO KK								2012	KIA MOTORS CORP. | HYUNDAI MOTOR CO.
2010	NOK CORP. | TOYOTA INDUSTRIES CORPORATION								2012	LG HAUSYS LTD | HYUNDAI MOTOR CO.
2010	NIPPON TELEGRAPH & TELEPHONE CORP. | HITACHI LTD								2012	BOSCH (ROBERT) GMBH | SAMSUNG SDI CO LTD
2010	NIIGATA UNIVERSITY | DAIKIN INDUSTRIES LTD								2012	SAMSUNG SDI CO LTD | BOSCH (ROBERT) GMBH
2010	OKUNO PHARM IND KK | OSAKA PREFECTURE UNIVERSITY | OSAKA MUNICIPAL TECH RES INST								2012	BOSCH (ROBERT) GMBH | SAMSUNG SDI CO LTD
2010	FUKUDA KINZOKU HAKUFUN KOGYO KK | MINISTRY OF ECONOMY TRADE AND INDUSTRY								2012	BOSCH (ROBERT) GMBH | SAMSUNG SDI CO LTD
2010	SAMSUNG SDI CO LTD | BOSCH (ROBERT) GMBH								2012	PANASONIC CORPORATION | TOYOTA MOTOR CORP
2010	TERRARA CODE RES INST INC | CREATE PRO KK								2012	BOSCH (ROBERT) GMBH | SAMSUNG SDI CO LTD
2010	HON HAI PRECISION INDUSTRY CO. LTD.(ALSO KNOWN AS FOXCONN] | KYOTO UNIVERSITY								2012	SAMSUNG SDI CO LTD | BOSCH (ROBERT) GMBH
2010	KYUSHU ELECTRIC POWER CO LTD | GH DOSHISHA								2012	SAMSUNG SDI CO LTD | BOSCH (ROBERT) GMBH
2010	HITACHI LTD | NIPPON TELEGRAPH & TELEPHONE CORP.								2012	BOSCH (ROBERT) GMBH | SAMSUNG SDI CO LTD
2010	TOYOTA MOTOR CORP | AISIN SEIKI CO. LTD.								2012	HYUNDAI MOTOR CO. | KIA MOTORS CORP.
2010	SUMITOMO ELECTRIC INDUSTRIES LTD. | NISSAN MOTOR CO. LTD.								2012	HYUNDAI MOTOR CO. | KIA MOTORS CORP.
2010	TOYOTA MOTOR CORP | YAZAKI CORPORATION								2012	HYUNDAI MOTOR CO. | KIA MOTORS CORP.
2010	YAMAGUCHI UNIVERSITY | ASAHI KASEI CORP.								2012	ROIG-PAGAN A J | TORT G G
2010	MINISTRY OF ECONOMY TRADE AND INDUSTRY | HONJO KINZOKU KK								2012	HYUNDAI MOTOR CO. | KIA MOTORS CORP.
2010	SUMITOMO ELECTRIC INDUSTRIES LTD. | NISSAN MOTOR CO. LTD.								2012	KIA MOTORS CORP. | HYUNDAI MOTOR CO.
2010	NISSAN MOTOR CO. LTD. | SUMITOMO ELECTRIC INDUSTRIES LTD.								2012	KIA MOTORS CORP. | HYUNDAI MOTOR CO.
2010	SUMITOMO ELECTRIC INDUSTRIES LTD. | NISSAN MOTOR CO. LTD.								2012	HYUNDAI MOTOR CO. | KIA MOTORS CORP.
2010	KAWAMURA DENKI SANGYO KK | PANASONIC CORPORATION								2012	SAMSUNG SDI CO LTD | BOSCH (ROBERT) GMBH
2010	SAMSUNG SDI CO LTD | BOSCH (ROBERT) GMBH								2012	SUNGKYUNKWAN UNIVERSITY FDN FOR CORPORATE COLLABORATION | SAMSUNG ELECTRONICS CO LTD
2010	TOYOTA MOTOR CORP | SHIZUOKA UNIVERSITY								2012	HYUNDAI MOTOR CO. | KIA MOTORS CORP.
2010	SCREEN HOLDINGS CO LTD (FORMERLY DAINIPPON SCREEN MFG) | TOKYO METROPOLITAN UNIVERSITY								2012	HYUNDAI MOTOR CO. | KIA MOTORS CORP.
2010	FUJITSU LIMITED | TOYOTA MOTOR CORP								2012	KIA MOTORS CORP. | HYUNDAI MOTOR CO. | YONSEI UNIVERSITY
2010	TOYOTA MOTOR CORP | SHIZUOKA UNIVERSITY								2012	BOSCH (ROBERT) GMBH | SAMSUNG SDI CO LTD
2010	NIPPON TELEGRAPH & TELEPHONE CORP. | NIPPON SHOKUBAI CO. LTD.								2012	TOYOTA MOTOR CORP | PANASONIC CORPORATION
2010	MITSUBISHI MATERIALS CORP. | DAIKIN INDUSTRIES LTD								2012	PANASONIC CORPORATION | TOYOTA MOTOR CORP
2010	DAIFUKU CO. LTD. | KONTEKKU KK								2012	DENSO CORP | SUZUKI MOTOR CORP.
2010	TOYOTA MOTOR CORP | AISIN SEIKI CO. LTD.								2012	TOYOTA MOTOR CORP | PANASONIC CORPORATION
2010	TOYOTA MOTOR CORP | SHIZUOKA UNIVERSITY								2012	TOYOTA MOTOR CORP | DENSO CORP
2010	KEIO UNIVERSITY | CALSONIC KANSEI CORP.								2012	SAMSUNG SDI CO LTD | BOSCH (ROBERT) GMBH
2010	KEIO UNIVERSITY | CALSONIC KANSEI CORP.								2012	KIA MOTORS CORP. | HYUNDAI MOTOR CO.
2010	TOKYO GAS CO. LTD. | SEIKO DENKI SEISAKUSHO KK								2012	TOYOTA MOTOR CORP | YAZAKI CORPORATION
2010	PANASONIC CORPORATION | SHIMADA TAKASHI								2012	HYUNDAI MOTOR CO. | KIA MOTORS CORP.
2010	JFE HOLDINGS INC. | IKS YG								2012	BOSCH (ROBERT) GMBH | SAMSUNG SDI CO LTD
2010	JFE HOLDINGS INC. | IKS YG								2012	TOYOTA MOTOR CORP | KOJIMA PRESS INDUSTRY CO LTD
2010	TANIGUCHI KEITARO | PANASONIC CORPORATION								2012	SAMSUNG SDI CO LTD | BOSCH (ROBERT) GMBH
2010	PANASONIC CORPORATION | ASAKURA JUN								2012	SAMSUNG SDI CO LTD | BOSCH (ROBERT) GMBH
2010	ZENT SONNENENERGIE & WASSERSTOFF-FORSCH | CONTINENTAL AG (GERMANY FED. REP.)								2012	UNIVERSITE DE NANTES | CENTRE NATIONAL DE LA RECHERCHE SCIENTIFIC
2010	LG CHEM LTD. | TORAY INDUSTRIES INC.								2012	BOSCH (ROBERT) GMBH | SAMSUNG SDI CO LTD
2010	TORAY INDUSTRIES INC. | LG CHEM LTD.								2012	SAMSUNG SDI CO LTD | BOSCH (ROBERT) GMBH
2010	KIA MOTORS CORP. | HYUNDAI MOTOR CO.								2012	FRENCH NATIONAL INSTITUTE FOR RESEARCH IN COMPUTER SCIENCE AND AUTOMATIC CONTROL | RENAULT SA
2010	KOREA ADVANCED INSTITUTE FOR SCIENCE AND TECHNOLOGY | LG CHEM LTD.								2012	NIPPON CHEMI-CON CORP | K & W LTD | TOKYO UNIVERSITY OF AGRICULTURE & TECHNOLOGY
2010	BOSCH (ROBERT) GMBH | SAMSUNG SDI CO LTD								2012	BOSCH (ROBERT) GMBH | SAMSUNG SDI CO LTD
2010	CHONNAN UNIVERSITY | LG CHEM LTD.								2012	CATALYST POWER TECHNOLOGIES INC | KANSAS STATE UNIVERSITY
2010	JOHNSON CONTROLS INTERNATIONAL | HYUNDAI MOTOR CO.								2012	TOKYO METROPOLITAN UNIVERSITY | SUMITOMO CHEMICAL CO. LTD.
2010	CHONNAN UNIVERSITY | LG CHEM LTD.								2012	IDEMITSU KOSAN CO. LTD. | MINISTRY OF ECONOMY TRADE AND INDUSTRY
2010	MUNMOO CO LTD | KOREA INST CERAMIC ENG & TECHNOLOGY								2012	SUZUKI MOTOR CORP. | DENSO CORP
2010	KIA MOTORS CORP. | HYUNDAI MOTOR CO.								2012	MINISTRY OF ECONOMY TRADE AND INDUSTRY | KAWASAKI HEAVY INDUSTRIES LTD
2010	HYUNDAI MOTOR CO. | KIA MOTORS CORP.								2012	NIPPON CHEMICAL INDUSTRIAL CO LTD | SUBARU CORP (FORMERLY FUJI HEAVY INDUSTRIES)
2010	FURUKAWA ELECTRIC CO. LTD. | COMMONWEALTH SCIENTIFIC AND INDUSTRIAL RESEARCH ORGANIZATION								2012	TOYOTA MOTOR CORP | SHINSHU UNIVERSITY
2010	VISTEON CORP. | PORSCHE AUTOMOBIL HOLDING SE								2012	TOYOTA INDUSTRIES CORPORATION | MINISTRY OF ECONOMY TRADE AND INDUSTRY
2010	TOYOTA MOTOR CORP | NOK CORP.								2012	TOKYO UNIVERSITY OF AGRICULTURE & TECHNOLOGY | K & W LTD | NIPPON CHEMI-CON CORP
2010	JIANGSU HIGHSTAR ELECTRIC POWER SOURCE | JIANGSU NEW POWER BATTERY & MATERIALS EN								2012	MINISTRY OF ECONOMY TRADE AND INDUSTRY | IDEMITSU KOSAN CO. LTD.
2010	SAMSUNG SDI CO LTD | BOSCH (ROBERT) GMBH								2012	MINISTRY OF ECONOMY TRADE AND INDUSTRY | TORAY INDUSTRIES INC.
2010	ZHAO YAO HUA | LI GUANG MING								2012	TOKYO UNIVERSITY OF AGRICULTURE & TECHNOLOGY | NIPPON CHEMI-CON CORP | K & W LTD
2010	ZHEJIANG UNIVERSITY | ZHEJIANG GUSHEN ENERGY TECHNOLOGY CO LTD								2012	HYUNDAI MOTOR CO. | KIA MOTORS CORP.
2010	UNIV BEIJING JIAOTONG | SHENZHEN DESAY BATTERY TECHNOLOGY CO LTD								2012	MAZDA MOTOR CORP. | YAZAKI CORPORATION
2011	LG CHEM LTD. | TORAY INDUSTRIES INC.								2012	NOK CORP. | NISSAN MOTOR CO. LTD.
2011	SAMSUNG SDI CO LTD | BOSCH (ROBERT) GMBH								2012	HONDA MOTOR CO. LTD.(HONDA GIKEN KOGYO KK) | YOKOGAWA ELECTRIC CORP.
2011	MURATA MANUFACTURING CO. LTD. | SONY CORP								2012	TOYOTA MOTOR CORP | ZEON CORP.
2011	SAMSUNG SDI CO LTD | BOSCH (ROBERT) GMBH								2012	NOK CORP. | NISSAN MOTOR CO. LTD.
2011	MURATA MANUFACTURING CO. LTD. | SONY CORP								2012	TOYOTA MOTOR CORP | PANASONIC CORPORATION
2011	YAZAKI CORPORATION | TOYOTA MOTOR CORP								2012	DENSO CORP | TOYOTA MOTOR CORP
2011	SONY CORP | MURATA MANUFACTURING CO. LTD.								2012	OSAKA PREFECTURE UNIVERSITY | TOYOTA MOTOR CORP
2011	MURATA MANUFACTURING CO. LTD. | SONY CORP								2012	DENSO CORP | TOYOTA MOTOR CORP
2011	OKAYA DENKI SANGYO KK | HASHIMOTO FORMING KOGYO CO | TOYOTA MOTOR CORP								2012	MINISTRY OF ECONOMY TRADE AND INDUSTRY | TAKASAGO INTERNATIONAL CORP.
2011	PREMERGY INC | MECHANICAL ENERGY GENERATING SYSTEMS LLC								2012	FURUKAWA ELECTRIC CO. LTD. | UACJ CORP
2011	SONY CORP | MURATA MANUFACTURING CO. LTD.								2012	NEC CORP | SUMITOMO SEIKA CHEMICALS CO. LTD.
2011	SONY CORP | MURATA MANUFACTURING CO. LTD.								2012	HIROSHIMA UNIVERSITY | MAZDA MOTOR CORP.
2011	NIHON MICRONICS KK | GUALA TECHNOLOGY CO LTD								2012	MINISTRY OF ECONOMY TRADE AND INDUSTRY | TOYOTA INDUSTRIES CORPORATION
2011	BOSCH (ROBERT) GMBH | SAMSUNG SDI CO LTD								2012	CALSONIC KANSEI CORP. | KEIO UNIVERSITY | KYOTO UNIVERSITY
2011	BOSCH (ROBERT) GMBH | SAMSUNG SDI CO LTD								2012	MINISTRY OF ECONOMY TRADE AND INDUSTRY | TOYOTA MOTOR CORP
2011	SAMSUNG SDI CO LTD | BOSCH (ROBERT) GMBH								2012	DAI-ICHI KOGYO SEIYAKU CO. LTD. | KANSAI UNIVERSITY
2011	KEIHIN CORP. | HONDA MOTOR CO. LTD.(HONDA GIKEN KOGYO KK)								2012	TOKYO METROPOLITAN UNIVERSITY | TAIHEIYO CEMENT CORP
2011	HYUNDAI MOTOR CO. | SUNGKYUNKWAN UNIVERSITY FDN FOR CORPORATE COLLABORATION								2012	TOKYO METROPOLITAN UNIVERSITY | TAIHEIYO CEMENT CORP
2011	MURATA MANUFACTURING CO. LTD. | HONDA MOTOR CO. LTD.(HONDA GIKEN KOGYO KK)								2012	TOYOTA MOTOR CORP | DENSO CORP
2011	BOSCH (ROBERT) GMBH | SAMSUNG SDI CO LTD								2012	POLYMER ASSOC GODO KAISHA | P & M TECHNOLOGY GODO KAISHA
2011	SAMSUNG SDI CO LTD | BOSCH (ROBERT) GMBH								2012	DENSO CORP | SHINSHU UNIVERSITY
2011	DIEHL STIFTUNG & CO. | BAYERISCHE MOTOREN WERKE AG (BMW)								2012	GS YUASA CORPORATION | KYUSHU UNIVERSITY
2011	SAMSUNG SDI CO LTD | BOSCH (ROBERT) GMBH								2012	NACHI FUJIKOSHI CORP | TOYOTA MOTOR CORP
2011	TOYOTA MOTOR CORP | KOKOKU INTECH KK								2012	TOKYO METROPOLITAN UNIVERSITY | TAIHEIYO CEMENT CORP
2011	DENSO CORP | NAGOYA UNIVERSITY								2012	NAOETSU DENSHI KOGYO KK | SHIN-ETSU CHEMICAL CO. LTD.
2011	KOREA ADVANCED INSTITUTE FOR SCIENCE AND TECHNOLOGY | CHONNAN UNIVERSITY | LG CHEM LTD.								2012	AISIN SEIKI CO. LTD. | TOYOTA MOTOR CORP
2011	BOSCH (ROBERT) GMBH | SAMSUNG SDI CO LTD								2012	TOYOTA INDUSTRIES CORPORATION | MINISTRY OF ECONOMY TRADE AND INDUSTRY
2011	KEIHIN CORP. | HONDA MOTOR CO. LTD.(HONDA GIKEN KOGYO KK)								2012	NIPPON STEEL & SUMITOMO METAL CORP | KOJIMA PRESS INDUSTRY CO LTD
2011	SAMSUNG SDI CO LTD | BOSCH (ROBERT) GMBH								2012	TOYOTA MOTOR CORP | FUJITSU LIMITED
2011	BOSCH (ROBERT) GMBH | SAMSUNG SDI CO LTD								2012	KYONO SEISAKUSHO KK | TOYOTA MOTOR CORP
2011	KANEKA CORP. | NISSAN MOTOR CO. LTD.								2012	DENSO CORP | TOYOTA MOTOR CORP
2011	BOSCH (ROBERT) GMBH | SAMSUNG SDI CO LTD								2012	KATO KAZUHITO | TOYOTA MOTOR CORP
2011	BAYERISCHE MOTOREN WERKE AG (BMW) | DIEHL STIFTUNG & CO.								2012	HONDA MOTOR CO. LTD.(HONDA GIKEN KOGYO KK) | SUMITOMO ELECTRIC INDUSTRIES LTD.
2011	BOSCH (ROBERT) GMBH | SAMSUNG SDI CO LTD								2012	TOKYO METROPOLITAN UNIVERSITY | TAIHEIYO CEMENT CORP
2011	SAMSUNG SDI CO LTD | BOSCH (ROBERT) GMBH								2012	TOYOTA MOTOR CORP | AISIN SEIKI CO. LTD.
2011	TOKYO UNIVERSITY OF SCIENCE | NISSAN MOTOR CO. LTD.								2012	FUJITSU LIMITED | DAIFUKU CO. LTD.
2011	BOSCH (ROBERT) GMBH | SAMSUNG SDI CO LTD								2012	TAIHEIYO CEMENT CORP | TOKYO METROPOLITAN UNIVERSITY
2011	UNIV SAITAMA | AISIN SEIKI CO. LTD.								2012	OMC KK | WATANABE SHINKU YG
2011	SAMSUNG SDI CO LTD | BOSCH (ROBERT) GMBH								2012	MITSUBISHI MOTORS CORP. | TOYO RADIATOR CO LTD
2011	HYUNDAI MOTOR CO. | KIA MOTORS CORP.								2012	SUMITOMO ELECTRIC INDUSTRIES LTD. | HONDA MOTOR CO. LTD.(HONDA GIKEN KOGYO KK)
2011	KIA MOTORS CORP. | HYUNDAI MOTOR CO.								2012	TOYOTA MOTOR CORP | TOYOTA INDUSTRIES CORPORATION
2011	BOSCH (ROBERT) GMBH | SAMSUNG SDI CO LTD								2012	TOYOTA MOTOR CORP | SUMITOMO ELECTRIC INDUSTRIES LTD.
2011	NISSAN MOTOR CO. LTD. | NIFCO INC.								2012	MINISTRY OF ECONOMY TRADE AND INDUSTRY | SUMITOMO SEIKA CHEMICALS CO. LTD.
2011	SAMSUNG SDI CO LTD | BOSCH (ROBERT) GMBH								2012	TOYOTA INDUSTRIES CORPORATION | ARAKAWA CHEMICAL INDUSTRIES LTD
2011	BOSCH (ROBERT) GMBH | SAMSUNG SDI CO LTD								2012	KOJIMA PRESS INDUSTRY CO LTD | TOYOTA MOTOR CORP
2011	TOYOTA MOTOR CORP | DENSO CORP								2012	KUREHA CORPORATION | KURARAY CO. LTD.
2011	BOSCH (ROBERT) GMBH | SAMSUNG SDI CO LTD								2012	TOYOTA MOTOR CORP | HONDA MOTOR CO. LTD.(HONDA GIKEN KOGYO KK) | KYOTO UNIVERSITY
2011	BOSCH (ROBERT) GMBH | SAMSUNG SDI CO LTD								2012	KYUSHU UNIVERSITY | SUMITOMO ELECTRIC INDUSTRIES LTD.
2011	CALSONIC KANSEI CORP. | KEIO UNIVERSITY								2012	TAIHEIYO CEMENT CORP | TOKYO METROPOLITAN UNIVERSITY
2011	HONDA MOTOR CO. LTD.(HONDA GIKEN KOGYO KK) | KEIHIN CORP.								2012	UNIV KOOKMIN IND ACAD COOP FOUND | KOREA UNIVERSITY | KYOCERA CORP.
2011	SAMSUNG SDI CO LTD | BOSCH (ROBERT) GMBH								2012	KEIO UNIVERSITY | CALSONIC KANSEI CORP.
2011	BOSCH (ROBERT) GMBH | SAMSUNG SDI CO LTD								2012	UNIVERSITY OF TOKYO | INST EXERGY ENG INC
2011	KANG T I | KIM Y S								2012	KEIO UNIVERSITY | CALSONIC KANSEI CORP.
2011	KURARAY CO. LTD. | TOKYO UNIVERSITY OF SCIENCE								2012	CALSONIC KANSEI CORP. | KEIO UNIVERSITY
2011	TOKYO INSTITUTE OF TECHNOLOGY | TOYOTA MOTOR CORP								2012	CALSONIC KANSEI CORP. | KEIO UNIVERSITY
2011	SAMSUNG SDI CO LTD | BOSCH (ROBERT) GMBH								2012	TOYOTA INDUSTRIES CORPORATION | NOK CORP.
2011	SAMSUNG SDI CO LTD | BOSCH (ROBERT) GMBH								2012	HYOGO BENDER ENG CO LTD | HYOGO BENDA KOGYO KK
2011	NEC CORP | UNIVERSITY OF TOKYO								2012	LG CHEM LTD. | TORAY INDUSTRIES INC.
2011	HYUNDAI MOTOR CO. | KIA MOTORS CORP.								2012	KIA MOTORS CORP. | HYUNDAI MOTOR CO.
2011	SAMSUNG SDI CO LTD | BOSCH (ROBERT) GMBH								2012	KIA MOTORS CORP. | HYUNDAI MOTOR CO.
2011	BOSCH (ROBERT) GMBH | SAMSUNG SDI CO LTD								2012	HYUNDAI MOTOR CO. | KIA MOTORS CORP.
2011	BOSCH (ROBERT) GMBH | SAMSUNG SDI CO LTD								2012	HYUNDAI MOTOR CO. | KIA MOTORS CORP.
2011	SAMSUNG SDI CO LTD | BOSCH (ROBERT) GMBH								2012	TORAY INDUSTRIES INC. | LG CHEM LTD.
2011	AISIN SEIKI CO. LTD. | TOYOTA MOTOR CORP								2012	SAMSUNG SDI CO LTD | BOSCH (ROBERT) GMBH
2011	SAMSUNG SDI CO LTD | BOSCH (ROBERT) GMBH								2012	LG CHEM LTD. | TORAY INDUSTRIES INC.
2011	SAMSUNG SDI CO LTD | BOSCH (ROBERT) GMBH								2012	TORAY INDUSTRIES INC. | LG CHEM LTD.
2011	SAMSUNG SDI CO LTD | BOSCH (ROBERT) GMBH								2012	LG CHEM LTD. | TORAY INDUSTRIES INC.
2011	SAMSUNG SDI CO LTD | BOSCH (ROBERT) GMBH								2012	LG CHEM LTD. | TORAY INDUSTRIES INC.
2011	NIHON MICRONICS KK | GUALA TECHNOLOGY CO LTD								2012	BOSCH (ROBERT) GMBH | SAMSUNG SDI CO LTD
2011	SAMSUNG SDI CO LTD | BOSCH (ROBERT) GMBH								2012	TORAY INDUSTRIES INC. | LG CHEM LTD.
2011	TOYOTA MOTOR CORP | YAZAKI CORPORATION								2012	ORANGE POWER LTD | KYUNGPOOK NATIONAL UNIVERSITY
2011	BOSCH (ROBERT) GMBH | SAMSUNG SDI CO LTD								2012	KIA MOTORS CORP. | HYUNDAI MOTOR CO.
2011	SAMSUNG SDI CO LTD | BOSCH (ROBERT) GMBH								2012	KOREA UNIVERSITY | UNIV KOOKMIN IND ACAD COOP FOUND
2011	HYUNDAI MOTOR CO. | KIA MOTORS CORP.								2012	UNIV KOOKMIN IND ACAD COOP FOUND | KOREA UNIVERSITY | PMGROW CORP
2011	HONDA MOTOR CO. LTD.(HONDA GIKEN KOGYO KK) | KEIHIN CORP.								2012	HYUNDAI MOTOR CO. | KIA MOTORS CORP.
2011	KIA MOTORS CORP. | HYUNDAI MOTOR CO.								2012	KIA MOTORS CORP. | HYUNDAI MOTOR CO.
2011	FUJITSU LIMITED | TOYOTA MOTOR CORP								2012	HYUNDAI MOTOR CO. | KIA MOTORS CORP.
2011	BOSCH (ROBERT) GMBH | SAMSUNG SDI CO LTD								2012	HYUNDAI MOTOR CO. | KIA MOTORS CORP.
2011	SAMSUNG SDI CO LTD | BOSCH (ROBERT) GMBH								2012	KIA MOTORS CORP. | HYUNDAI MOTOR CO.
2011	SAMSUNG SDI CO LTD | BOSCH (ROBERT) GMBH								2012	CHOSUN UNIVERSITY | MEGAPOWER CORP
2011	SAMSUNG SDI CO LTD | BOSCH (ROBERT) GMBH								2012	KOREA UNIVERSITY | PMGROW CORP | UNIV KOOKMIN IND ACAD COOP FOUND
2011	NIPPON SHEET GLASS CO. LTD. | MINISTRY OF ECONOMY TRADE AND INDUSTRY								2012	EGTRONICS CO LTD | DY AUTO CORP
2011	UNIV KOOKMIN IND ACAD COOP FOUND | KOREA UNIVERSITY | KYOCERA CORP.								2012	UNIV KOOKMIN IND ACAD COOP FOUND | PMGROW CORP | KOREA UNIVERSITY | KYOCERA CORP.
2011	BOSCH (ROBERT) GMBH | SAMSUNG SDI CO LTD								2012	HYUNDAI MOTOR CO. | KIA MOTORS CORP.
2011	BOSCH (ROBERT) GMBH | SAMSUNG SDI CO LTD								2012	BOSCH (ROBERT) GMBH | SAMSUNG SDI CO LTD
2011	MIWA TIRE CO LTD | TOYO DENSAN KK								2012	BOSCH (ROBERT) GMBH | SAMSUNG SDI CO LTD
2011	BOSCH (ROBERT) GMBH | SAMSUNG SDI CO LTD								2012	BOSCH (ROBERT) GMBH | SAMSUNG SDI CO LTD
2011	HYUNDAI MOTOR CO. | KIA MOTORS CORP.								2012	BOSCH (ROBERT) GMBH | SAMSUNG SDI CO LTD
2011	BOSCH (ROBERT) GMBH | SAMSUNG SDI CO LTD								2012	BOSCH (ROBERT) GMBH | SAMSUNG SDI CO LTD
2011	BOSCH (ROBERT) GMBH | SAMSUNG SDI CO LTD								2012	BOSCH (ROBERT) GMBH | SAMSUNG SDI CO LTD
2011	SAMSUNG SDI CO LTD | BOSCH (ROBERT) GMBH								2012	BOSCH (ROBERT) GMBH | SAMSUNG SDI CO LTD
2011	HYUNDAI MOTOR CO. | KIA MOTORS CORP.								2012	HYUNDAI MOTOR CO. | UNIV CHEJU NAT IND ACADEMIC COOP FOUND
2011	HYUNDAI MOTOR CO. | KIA MOTORS CORP.								2012	GS YUASA CORPORATION | HONDA MOTOR CO. LTD.(HONDA GIKEN KOGYO KK)
2011	SAMSUNG SDI CO LTD | BOSCH (ROBERT) GMBH								2012	HONDA MOTOR CO. LTD.(HONDA GIKEN KOGYO KK) | GS YUASA CORPORATION
2011	SAMSUNG SDI CO LTD | BOSCH (ROBERT) GMBH								2012	SAMSUNG SDI CO LTD | BOSCH (ROBERT) GMBH
2011	SAMSUNG SDI CO LTD | BOSCH (ROBERT) GMBH								2012	HANGZHOU NANDU BATTERY CO LTD | ZHEJIANG NARADA POWER SOURCE CO LTD | HANGZHOU NANDU ENERGY SCI&TECHNOLOGY
2011	SAMSUNG SDI CO LTD | BOSCH (ROBERT) GMBH								2012	SHANGHAI YIWEI TAIKE NEW ENERGY TECHNOLO | SHANGHAI YIRUI TAIKE TECHNOLOGY CO LTD
2011	BOSCH (ROBERT) GMBH | SAMSUNG SDI CO LTD								2012	BEIJING CHINA POWER INFORMATION TECHNOLO | STATE GRID CORP OF CHINA
2011	HYUNDAI MOTOR CO. | KIA MOTORS CORP.								2012	HANGZHOU ELECTRICITY BUREAU | HANGZHOU DAYOU TECHNOLOGY DEV LTD | HANGZHOU ELECTRIC AUTOMOBILE SERVICE CO | STATE GRID CORP OF CHINA
2011	BOSCH (ROBERT) GMBH | SAMSUNG SDI CO LTD								2012	SAMSUNG SDI CO LTD | BOSCH (ROBERT) GMBH
2011	BOSCH (ROBERT) GMBH | SAMSUNG SDI CO LTD								2012	PAN ASIA TECH AUTOMOTIVE CENT CO LTD | SHANGHAI GEN MOTORS CO LTD
2011	BOSCH (ROBERT) GMBH | SAMSUNG SDI CO LTD								2012	PAN ASIA TECH AUTOMOTIVE CENT CO LTD | SHANGHAI GEN MOTORS CO LTD
2011	SAMSUNG SDI CO LTD | BOSCH (ROBERT) GMBH								2012	UNIV SOUTHWEST JIAOTONG | UNIV CHENGDU JIAOTONG XUJI ELECTRIC CO
2011	BOSCH (ROBERT) GMBH | SAMSUNG SDI CO LTD								2012	SAMSUNG SDI CO LTD | BOSCH (ROBERT) GMBH
2011	BOSCH (ROBERT) GMBH | SAMSUNG SDI CO LTD								2012	SOYEA TECHNOLOGY CO LTD | XIHU ELECTRONIC GROUP CO LTD
2011	SAMSUNG SDI CO LTD | BOSCH (ROBERT) GMBH								2012	HANGZHOU POWER BUREAU | STATE GRID CORP OF CHINA | HANGZHOU DA YOU TECHNOLOGY DEV CO LTD
2011	SAMSUNG SDI CO LTD | BOSCH (ROBERT) GMBH								2012	HUNAN BRUNP RECYCLING TECHNOLOGY CO LTD | GUANGDONG BANGPU CIRCULATION TECHNOLOGY
2011	SAMSUNG SDI CO LTD | BOSCH (ROBERT) GMBH								2012	CDGM GLASS CO LTD | TSINGHUA UNIVERSITY
2011	CALSONIC KANSEI CORP. | KEIO UNIVERSITY								2012	TSINGHUA UNIVERSITY | INNER MONGOLIA SANXIN IND CO LTD
2011	HYUNDAI MOTOR CO. | KIA MOTORS CORP.								2012	UACJ CORP | FURUKAWA ELECTRIC CO. LTD.
2011	SAMSUNG SDI CO LTD | BOSCH (ROBERT) GMBH								2013	YAZAKI CORPORATION | GS YUASA CORPORATION
2011	HYUNDAI MOTOR CO. | KIA MOTORS CORP.								2013	BOSCH (ROBERT) GMBH | SAMSUNG SDI CO LTD
2011	BOSCH (ROBERT) GMBH | SAMSUNG SDI CO LTD								2013	SONY CORP | MURATA MANUFACTURING CO. LTD.
2011	BOSCH (ROBERT) GMBH | SAMSUNG SDI CO LTD								2013	SONY CORP | MURATA MANUFACTURING CO. LTD.
2011	SAMSUNG SDI CO LTD | BOSCH (ROBERT) GMBH								2013	MURATA MANUFACTURING CO. LTD. | SONY CORP
2011	SAMSUNG SDI CO LTD | BOSCH (ROBERT) GMBH								2013	LG CHEM LTD. | SEOUL NATIONAL UNIVERSITY
2011	SAMSUNG SDI CO LTD | BOSCH (ROBERT) GMBH								2013	MITSUBISHI GAS CHEMICAL CO. INC. | TOHOKU TECHNOARCH CO. LTD.
2011	KIA MOTORS CORP. | HYUNDAI MOTOR CO.								2013	CENTRE NATIONAL DE LA RECHERCHE SCIENTIFIC | CUEA AQUITAINE
2011	KIA MOTORS CORP. | HYUNDAI MOTOR CO.								2013	SAMSUNG SDI CO LTD | BOSCH (ROBERT) GMBH
2011	BOSCH (ROBERT) GMBH | SAMSUNG SDI CO LTD								2013	BOSCH (ROBERT) GMBH | SAMSUNG SDI CO LTD
2011	BOSCH (ROBERT) GMBH | SAMSUNG SDI CO LTD								2013	SAMSUNG SDI CO LTD | BOSCH (ROBERT) GMBH
2011	KIA MOTORS CORP. | HYUNDAI MOTOR CO.								2013	MINISTRY OF ECONOMY TRADE AND INDUSTRY | SUMITOMO RUBBER INDUSTRIES LTD.
2011	BOSCH (ROBERT) GMBH | SAMSUNG SDI CO LTD								2013	SONY CORP | MURATA MANUFACTURING CO. LTD.
2011	BOSCH (ROBERT) GMBH | SAMSUNG SDI CO LTD								2013	TOYOTA INDUSTRIES CORPORATION | TOYOTA MOTOR CORP
2011	SAMSUNG SDI CO LTD | BOSCH (ROBERT) GMBH								2013	ALVEO ENERGY INC | NATRON ENERGY INC
2011	BOSCH (ROBERT) GMBH | SAMSUNG SDI CO LTD								2013	BOSCH (ROBERT) GMBH | SAMSUNG SDI CO LTD
2011	KIA MOTORS CORP. | HYUNDAI MOTOR CO.								2013	SONY CORP | MURATA MANUFACTURING CO. LTD.
2011	SAMSUNG SDI CO LTD | BOSCH (ROBERT) GMBH								2013	BOSCH (ROBERT) GMBH | SAMSUNG SDI CO LTD
2011	KOREA UNIVERSITY | UNIV KOOKMIN IND ACAD COOP FOUND | KYOCERA CORP.								2013	SONY CORP | MURATA MANUFACTURING CO. LTD.
2011	SAMSUNG SDI CO LTD | BOSCH (ROBERT) GMBH								2013	TOKYO INSTITUTE OF TECHNOLOGY | TOYOTA MOTOR CORP
2011	SAMSUNG SDI CO LTD | BOSCH (ROBERT) GMBH								2013	SONY CORP | MURATA MANUFACTURING CO. LTD.
2011	SAMSUNG SDI CO LTD | BOSCH (ROBERT) GMBH								2013	SONY CORP | MURATA MANUFACTURING CO. LTD.
2011	BOSCH (ROBERT) GMBH | SAMSUNG SDI CO LTD								2013	BOSCH (ROBERT) GMBH | SAMSUNG SDI CO LTD
2011	SAMSUNG SDI CO LTD | BOSCH (ROBERT) GMBH								2013	MURATA MANUFACTURING CO. LTD. | SONY CORP
2011	HYUNDAI MOTOR CO. | KIA MOTORS CORP.								2013	HITACHI LTD | NISSAN MOTOR CO. LTD.
2011	SAMSUNG SDI CO LTD | BOSCH (ROBERT) GMBH								2013	SONY CORP | MURATA MANUFACTURING CO. LTD.
2011	SAMSUNG SDI CO LTD | BOSCH (ROBERT) GMBH								2013	PANASONIC CORPORATION | KYOTO UNIVERSITY
2011	HYUNDAI MOTOR CO. | KIA MOTORS CORP.								2013	SEKISUI CHEMICAL CO. LTD. | UNIVERSITY OF MASSACHUSETTS
2011	BOSCH (ROBERT) GMBH | SAMSUNG SDI CO LTD								2013	HYUNDAI MOTOR CO. | KIA MOTORS CORP.
2011	HYUNDAI MOTOR CO. | KIA MOTORS CORP.								2013	SEKISUI CHEMICAL CO. LTD. | NEC CORP
2011	HYUNDAI MOTOR CO. | KIA MOTORS CORP.								2013	BOSCH (ROBERT) GMBH | SAMSUNG SDI CO LTD
2011	LG CHEM LTD. | TORAY INDUSTRIES INC.								2013	SAMSUNG SDI CO LTD | BOSCH (ROBERT) GMBH
2011	HONDA MOTOR CO. LTD.(HONDA GIKEN KOGYO KK) | GS YUASA CORPORATION								2013	HYUNDAI MOTOR CO. | KIA MOTORS CORP.
2011	SAMSUNG SDI CO LTD | BOSCH (ROBERT) GMBH								2013	SAMSUNG SDI CO LTD | BOSCH (ROBERT) GMBH
2011	GS YUASA CORPORATION | MITSUBISHI MOTORS CORP.								2013	BOSCH (ROBERT) GMBH | SAMSUNG SDI CO LTD
2011	BOSCH (ROBERT) GMBH | SAMSUNG SDI CO LTD								2013	HYUNDAI MOTOR CO. | KIA MOTORS CORP.
2011	BOSCH (ROBERT) GMBH | SAMSUNG SDI CO LTD								2013	GS YUASA CORPORATION | TOKYO UNIVERSITY OF SCIENCE
2011	SAMSUNG SDI CO LTD | BOSCH (ROBERT) GMBH								2013	SAMSUNG SDI CO LTD | BOSCH (ROBERT) GMBH
2011	SAMSUNG SDI CO LTD | BOSCH (ROBERT) GMBH								2013	SAMSUNG SDI CO LTD | BOSCH (ROBERT) GMBH
2011	BOSCH (ROBERT) GMBH | SAMSUNG SDI CO LTD								2013	HITACHI LTD | NISSAN MOTOR CO. LTD.
2011	SAMSUNG SDI CO LTD | BOSCH (ROBERT) GMBH								2013	BOSCH (ROBERT) GMBH | SAMSUNG SDI CO LTD
2011	NISSAN MOTOR CO. LTD. | KANEKA CORP.								2013	LG CORP | HBL CORP
2011	TOYO SC HOLDINGS CO LTD | TOYOTA MOTOR CORP								2013	SAMSUNG ELECTRONICS CO LTD | KOREA UNIVERSITY
2011	TOYOTA MOTOR CORP | DENSO CORP								2013	BOSCH (ROBERT) GMBH | SAMSUNG SDI CO LTD
2011	KIA MOTORS CORP. | HYUNDAI MOTOR CO.								2013	SAMSUNG SDI CO LTD | BOSCH (ROBERT) GMBH
2011	GS YUASA CORPORATION | HONDA MOTOR CO. LTD.(HONDA GIKEN KOGYO KK)								2013	BOSCH (ROBERT) GMBH | SAMSUNG SDI CO LTD
2011	TOYOTA MOTOR CORP | AISIN SEIKI CO. LTD.								2013	KIA MOTORS CORP. | HYUNDAI MOTOR CO.
2011	DIAMOND DENKI KK | SUZUKI MOTOR CORP.								2013	GOOGLE INC. | LENOVO GROUP LTD
2011	TOYOTA MOTOR CORP | DENSO CORP								2013	HYUNDAI MOTOR CO. | KIA MOTORS CORP.
2011	SHINWA KK | TOYOTA MOTOR CORP								2013	SAMSUNG SDI CO LTD | BOSCH (ROBERT) GMBH
2011	SUBARU CORP (FORMERLY FUJI HEAVY INDUSTRIES) | NIPPON CHEMICAL INDUSTRIAL CO LTD								2013	KIA MOTORS CORP. | HYUNDAI MOTOR CO.
2011	HITACHI LTD | NIPPON TELEGRAPH & TELEPHONE CORP.								2013	LG CORP | HBL CORP
2011	NIPPON CHEMICAL INDUSTRIAL CO LTD | SUBARU CORP (FORMERLY FUJI HEAVY INDUSTRIES)								2013	INDUSTRIAL TECHOLOGY RESEARCH INSTITUTE | NATIONAL TAIWAN UNIVERSITY OF SCIENCE & TECHNOLOGY
2011	TOYOTA MOTOR CORP | DENSO CORP								2013	DENSO CORP | TOYOTA MOTOR CORP
2011	TOYOTA MOTOR CORP | JTEKT CORP (FORMERLY KOYO SEIKO CO LTD)								2013	HYUNDAI MOTOR CO. | KIA MOTORS CORP.
2011	TOYOTA MOTOR CORP | JTEKT CORP (FORMERLY KOYO SEIKO CO LTD)								2013	HYUNDAI MOTOR CO. | KIA MOTORS CORP.
2011	SUMITOMO CHEMICAL CO. LTD. | TOKYO UNIVERSITY OF SCIENCE								2013	BOSCH (ROBERT) GMBH | SAMSUNG SDI CO LTD
2011	NIPPON TOKUSHU TORYO CO LTD | KEYLEX CORP								2013	KIA MOTORS CORP. | HYUNDAI MOTOR CO.
2011	TOKYO METROPOLITAN UNIVERSITY | TAIHEIYO CEMENT CORP								2013	SAMSUNG SDI CO LTD | BOSCH (ROBERT) GMBH
2011	SUBARU CORP (FORMERLY FUJI HEAVY INDUSTRIES) | NIPPON CHEMICAL INDUSTRIAL CO LTD								2013	HYUNDAI MOTOR CO. | KIA MOTORS CORP.
2011	SUMITOMO ELECTRIC INDUSTRIES LTD. | TOYOTA MOTOR CORP								2013	CENTRE NATIONAL DE LA RECHERCHE SCIENTIFIC | INSTITUT POLYTECHNIQUE DE GRENOBLE
2011	HITACHI LTD | NIPPON TELEGRAPH & TELEPHONE CORP.								2013	LG CHEM LTD. | KYUNG HEE UNIVERSITY
2011	TOYOTA MOTOR CORP | TOYO SC HOLDINGS CO LTD								2013	YAZAKI CORPORATION | TOYOTA MOTOR CORP
2011	TOKYO ELECTRIC POWER CO. INC. (THE) | TAKAOKA ELEC MFG CO LTD								2013	CENTRE NATIONAL DE LA RECHERCHE SCIENTIFIC | UNIVERSITE DE MONTPELLIER
2011	DENSO CORP | TOYOTA MOTOR CORP								2013	SAMSUNG SDI CO LTD | BOSCH (ROBERT) GMBH
2011	TOYOTA MOTOR CORP | DENSO CORP								2013	SAMSUNG SDI CO LTD | BOSCH (ROBERT) GMBH
2011	HITACHI LTD | NIPPON TELEGRAPH & TELEPHONE CORP.								2013	BOSCH (ROBERT) GMBH | SAMSUNG SDI CO LTD
2011	TOYOTA INDUSTRIES CORPORATION | GUNMA UNIVERSITY								2013	RENAULT SA | CENTRE NATIONAL DE LA RECHERCHE SCIENTIFIC | UNIV PICARDIE
2011	TAIHEIYO CEMENT CORP | TOKYO METROPOLITAN UNIVERSITY								2013	BOSCH (ROBERT) GMBH | SAMSUNG SDI CO LTD
2011	SUMITOMO CHEMICAL CO. LTD. | TOKYO UNIVERSITY OF SCIENCE								2013	SEIKO CORPORATION | OHARA INC
2011	TOYOTA INDUSTRIES CORPORATION | MINISTRY OF ECONOMY TRADE AND INDUSTRY								2013	TOYOTA MOTOR CORP | TOYOTA INDUSTRIES CORPORATION
2011	TOYOTA INDUSTRIES CORPORATION | MINISTRY OF ECONOMY TRADE AND INDUSTRY								2013	UNIV IWATE | KURARAY CO. LTD.
2011	KAKO KK | MITSUBISHI CHEMICAL HOLDINGS CORP.								2013	UNIV TOTTORI | KANEKA CORP.
2011	TOYOTA MOTOR CORP | KOJIMA PRESS INDUSTRY CO LTD								2013	SHINSHU UNIVERSITY | TOYOTA MOTOR CORP
2011	TOYOTA MOTOR CORP | AISIN SEIKI CO. LTD.								2013	SAMSUNG SDI CO LTD | BOSCH (ROBERT) GMBH
2011	TOKYO METROPOLITAN UNIVERSITY | TAIHEIYO CEMENT CORP								2013	TOKYO UNIVERSITY OF SCIENCE | MITSUBISHI CHEMICAL HOLDINGS CORP.
2011	UCHIYAMA MANUFACTURING CORP | TOYOTA MOTOR CORP								2013	YAZAKI CORPORATION | TOYOTA MOTOR CORP
2011	NISSAN MOTOR CO. LTD. | OMI SANGYO KK								2013	NIPPON SHOKUBAI CO. LTD. | KANSAI UNIVERSITY
2011	TOYOTA INDUSTRIES CORPORATION | MINISTRY OF ECONOMY TRADE AND INDUSTRY								2013	KANEKA CORP. | UNIV TOTTORI
2011	TOYOTA MOTOR CORP | MINISTRY OF ECONOMY TRADE AND INDUSTRY								2013	UNIV TOTTORI | KURARAY CO. LTD.
2011	TAIHEIYO CEMENT CORP | TOKYO METROPOLITAN UNIVERSITY								2013	TOYOTA MOTOR CORP | PANASONIC CORPORATION
2011	TAIHEIYO CEMENT CORP | TOKYO METROPOLITAN UNIVERSITY								2013	TOYOTA MOTOR CORP | HONDA MOTOR CO. LTD.(HONDA GIKEN KOGYO KK) | KYOTO UNIVERSITY
2011	TOKYO METROPOLITAN UNIVERSITY | TAIHEIYO CEMENT CORP								2013	MINISTRY OF ECONOMY TRADE AND INDUSTRY | NEC CORP | TANAKA KAGAKU KENKYUSHO KK
2011	AISIN SEIKI CO. LTD. | TOYOTA MOTOR CORP								2013	MINISTRY OF ECONOMY TRADE AND INDUSTRY | TANAKA KAGAKU KENKYUSHO KK | NEC CORP
2011	TOYOTA MOTOR CORP | YOKOHAMA NATIONAL UNIVERSITY								2013	TOYOTA MOTOR CORP | YAZAKI CORPORATION
2011	AISIN SEIKI CO. LTD. | TOYOTA MOTOR CORP								2013	KANSAI UNIVERSITY | OSAKA UNIVERSITY
2011	KATANODA TOMOYA | TOYOTA MOTOR CORP								2013	MINISTRY OF ECONOMY TRADE AND INDUSTRY | HONDA MOTOR CO. LTD.(HONDA GIKEN KOGYO KK)
2011	SHIZUOKA UNIVERSITY | TOYOTA MOTOR CORP								2013	TOYOTA MOTOR CORP | UBE INDUSTRIES LTD.
2011	GS YUASA CORPORATION | TOSOH CORP. LTD.								2013	CALSONIC KANSEI CORP. | KEIO UNIVERSITY
2011	TOYOTA MOTOR CORP | TOYOTA INDUSTRIES CORPORATION								2013	TOHOKU TECHNOARCH CO. LTD. | BROTHER INDUSTRIES LTD
2011	MITSUBISHI MOTORS CORP. | OMRON CORP.								2013	TOKYO UNIVERSITY OF AGRICULTURE & TECHNOLOGY | NIPPON CHEMI-CON CORP | K & W LTD
2011	NOK CORP. | TOYOTA INDUSTRIES CORPORATION								2013	HITACHI LTD | KYUSHU UNIVERSITY
2011	OHSAWA TAKASHI | MITSUBISHI ELECTRIC CORP								2013	HITACHI LTD | HONDA MOTOR CO. LTD.(HONDA GIKEN KOGYO KK)
2011	TOKYO METROPOLITAN UNIVERSITY | TAIHEIYO CEMENT CORP								2013	MINISTRY OF ECONOMY TRADE AND INDUSTRY | NIPPON STEEL & SUMITOMO METAL CORP
2011	TOYOTA MOTOR CORP | TOMURA SEIJI								2013	SUMITOMO ELECTRIC INDUSTRIES LTD. | HARNESS SOGO GIJUTSU KENKYUSHO KK
2011	TOYOTA INDUSTRIES CORPORATION | NOK CORP.								2013	HITACHI ZOSEN CORP. | MINISTRY OF ECONOMY TRADE AND INDUSTRY
2011	NISSAN MOTOR CO. LTD. | OMI SANGYO KK								2013	MINISTRY OF ECONOMY TRADE AND INDUSTRY | TOYOTA INDUSTRIES CORPORATION
2011	CALSONIC KANSEI CORP. | KEIO UNIVERSITY								2013	GSL TECH KK | NIPPON LIGHT METAL HOLDINGS CO. LTD.
2011	TOYOTA INDUSTRIES CORPORATION | UNIV IWATE								2013	TOYOTA MOTOR CORP | SUMITOMO METAL MINING CO. LTD.
2011	KIA MOTORS CORP. | HYUNDAI MOTOR CO.								2013	NISSAN MOTOR CO. LTD. | SANYO CHEMICAL INDUSTRIES INC.
2011	KIA MOTORS CORP. | HYUNDAI MOTOR CO.								2013	MITSUBISHI CHEMICAL HOLDINGS CORP. | MINISTRY OF ECONOMY TRADE AND INDUSTRY
2011	BOSCH (ROBERT) GMBH | SAMSUNG SDI CO LTD								2013	ISUZU GLASS LTD | MINISTRY OF ECONOMY TRADE AND INDUSTRY
2011	SEOUL NATIONAL UNIVERSITY | LG CORP								2013	TOYO RADIATOR CO LTD | MITSUBISHI MOTORS CORP. | NIFCO INC.
2011	KIA MOTORS CORP. | HYUNDAI MOTOR CO.								2013	FUJITSU LIMITED | TOYOTA MOTOR CORP
2011	KIA MOTORS CORP. | HYUNDAI MOTOR CO.								2013	HYOGO-KEN PREFECTURE | KURITA SEISAKUSHO KK
2011	KIA MOTORS CORP. | HYUNDAI MOTOR CO.								2013	SUMITOMO ELECTRIC INDUSTRIES LTD. | HARNESS SOGO GIJUTSU KENKYUSHO KK
2011	KIA MOTORS CORP. | HYUNDAI MOTOR CO.								2013	MITSUBISHI MOTORS CORP. | NIFCO INC. | TOYO RADIATOR CO LTD
2011	HYUNDAI MOTOR CO. | KIA MOTORS CORP.								2013	CONNEXX SYSTEMS CORP | IDEMITSU KOSAN CO. LTD.
2011	RESEARCH INSTITUTE OF INDUSTRIAL SCIENCE & TECHNOLOGY | POSCO CORPORATION								2013	DENSO CORP | TOYOTA MOTOR CORP
2011	RESEARCH INSTITUTE OF INDUSTRIAL SCIENCE & TECHNOLOGY | POSCO CORPORATION								2013	SUMITOMO METAL MINING CO. LTD. | TOYOTA MOTOR CORP
2011	HYUNDAI MOTOR CO. | KIA MOTORS CORP.								2013	TOYOTA MOTOR CORP | TOYOTA INDUSTRIES CORPORATION
2011	SAMSUNG SDI CO LTD | BOSCH (ROBERT) GMBH								2013	TOYOTA MOTOR CORP | DENSO CORP
2011	HYUNDAI MOTOR CO. | KIA MOTORS CORP.								2013	TOKYO INSTITUTE OF TECHNOLOGY | DENSO CORP
2011	UNIV KEIMYUNG IND ACADEMIC COOP FOUND | KYUNG CHANG IND CO LTD								2013	TOYOTA MOTOR CORP | DENSO CORP
2011	SK INNOVATION CO LTD | YONSEI UNIVERSITY								2013	TOYOTA MOTOR CORP | SUMITOMO METAL MINING CO. LTD.
2011	SAMSUNG SDI CO LTD | BOSCH (ROBERT) GMBH								2013	TOYOTA MOTOR CORP | AISIN SEIKI CO. LTD.
2011	KIA MOTORS CORP. | HYUNDAI MOTOR CO.								2013	CALSONIC KANSEI CORP. | KEIO UNIVERSITY | KYOTO UNIVERSITY
2011	HYUNDAI MOTOR CO. | KIA MOTORS CORP.								2013	TOKYO METROPOLITAN UNIVERSITY | TAIHEIYO CEMENT CORP
2011	KIA MOTORS CORP. | HYUNDAI MOTOR CO.								2013	YONSEI UNIVERSITY | RESEARCH INSTITUTE OF INDUSTRIAL SCIENCE & TECHNOLOGY | POSCO CORPORATION
2011	HYUNDAI MOTOR CO. | KIA MOTORS CORP.								2013	SAMSUNG SDI CO LTD | BOSCH (ROBERT) GMBH
2011	HYUNDAI MOTOR CO. | KIA MOTORS CORP.								2013	BOSCH (ROBERT) GMBH | SAMSUNG SDI CO LTD
2011	KIA MOTORS CORP. | HYUNDAI MOTOR CO.								2013	BOSCH (ROBERT) GMBH | SAMSUNG SDI CO LTD
2011	KIA MOTORS CORP. | HYUNDAI MOTOR CO.								2013	SAMSUNG SDI CO LTD | BOSCH (ROBERT) GMBH
2011	HYUNDAI MOTOR CO. | KIA MOTORS CORP.								2013	RESEARCH INSTITUTE OF INDUSTRIAL SCIENCE & TECHNOLOGY | POSCO CORPORATION
2011	KIA MOTORS CORP. | HYUNDAI MOTOR CO.								2013	HYUNDAI MOTOR CO. | HANYANG UNIVERSITY - (INDUSTRY-UNIVERSITY COOP. FDN)
2011	KIA MOTORS CORP. | HYUNDAI MOTOR CO.								2013	HYUNDAI MOTOR CO. | SUNGKYUNKWAN UNIVERSITY FDN FOR CORPORATE COLLABORATION
2011	PHOENIX MATERIALS CO LTD | BUMCHUN PRECISION CO LTD								2013	KIA MOTORS CORP. | HYUNDAI MOTOR CO.
2011	SAMSUNG SDI CO LTD | BOSCH (ROBERT) GMBH								2013	HYUNDAI MOTOR CO. | KIA MOTORS CORP.
2011	BOSCH (ROBERT) GMBH | SAMSUNG SDI CO LTD								2013	HYUNDAI MOTOR CO. | KIA MOTORS CORP.
2011	SAMSUNG SDI CO LTD | BOSCH (ROBERT) GMBH								2013	KIA MOTORS CORP. | HYUNDAI MOTOR CO.
2011	KIA MOTORS CORP. | DAE WON KANG UP CO LTD | HYUNDAI MOTOR CO.								2013	KIA MOTORS CORP. | HYUNDAI MOTOR CO.
2011	DIEHL STIFTUNG & CO. | BAYERISCHE MOTOREN WERKE AG (BMW)								2013	KIA MOTORS CORP. | HYUNDAI MOTOR CO.
2011	KIA MOTORS CORP. | HYUNDAI MOTOR CO.								2013	HYUNDAI MOTOR CO. | KIA MOTORS CORP.
2011	HANGZHOU POWER BUREAU | STATE GRID CORP OF CHINA | HANGZHOU DA YOU TECHNOLOGY DEV CO LTD								2013	BOSCH (ROBERT) GMBH | SAMSUNG SDI CO LTD
2011	CHINESE ACADEMY OF SCIENCE | UNIV NINGBO								2013	BOSCH (ROBERT) GMBH | SAMSUNG SDI CO LTD
2011	TPV TECHNOLOGY LTD | STATE GRID CORP OF CHINA								2013	SAMSUNG SDI CO LTD | BOSCH (ROBERT) GMBH
2012	SONY CORP | MURATA MANUFACTURING CO. LTD.								2013	BOSCH (ROBERT) GMBH | SAMSUNG SDI CO LTD
2012	BOSCH (ROBERT) GMBH | SAMSUNG SDI CO LTD								2013	BOSCH (ROBERT) GMBH | SAMSUNG SDI CO LTD
2012	TORAY INDUSTRIES INC. | LG CHEM LTD.								2013	STATE GRID CORP OF CHINA | HANGZHOU DAYOU TECHNOLOGY DEV LTD | HANGZHOU ELECTRICITY BUREAU
2012	BOSCH (ROBERT) GMBH | SAMSUNG SDI CO LTD								2013	SAMSUNG SDI CO LTD | BOSCH (ROBERT) GMBH
2012	MURATA MANUFACTURING CO. LTD. | SONY CORP								2013	SHANGHAI GEN MOTORS CO LTD | PAN ASIA TECH AUTOMOTIVE CENT CO LTD
2012	RENAULT SA | COMMISSARIAT A L'ENERGIE ATOMIQUE								2013	BOSCH (ROBERT) GMBH | SAMSUNG SDI CO LTD
2012	LG CHEM LTD. | TORAY INDUSTRIES INC.								2013	SAMSUNG SDI CO LTD | BOSCH (ROBERT) GMBH
2012	GBATTERIES ENERGY CANADA INC | GBATTERIES ENERGY INC								2013	BOSCH (ROBERT) GMBH | SAMSUNG SDI CO LTD
2012	SAMSUNG SDI CO LTD | BOSCH (ROBERT) GMBH								2013	SAMSUNG SDI CO LTD | BOSCH (ROBERT) GMBH
2012	MUNSTER UNIVERSITAT | UNIV JACOBS BREMEN GMBH								2013	SAMSUNG SDI CO LTD | BOSCH (ROBERT) GMBH
2012	SUMITOMO ELECTRIC INDUSTRIES LTD. | NAKAYAMA O								2013	BOSCH (ROBERT) GMBH | SAMSUNG SDI CO LTD
2012	OKAYA DENKI SANGYO KK | TOYOTA MOTOR CORP								2013	BEIJING HAIKE ZHIDONG SCI & TECHNOLOGY | SHENZHEN YISIPU TECHNOLOGY CO LTD
2012	BOSCH (ROBERT) GMBH | SAMSUNG SDI CO LTD								2013	SUZHOU INOVANCE TECHNOLOGY CO LTD | SHENZHEN INOVANCE TECHNOLOGY CO LTD
2012	HITACHI LTD | NISSAN MOTOR CO. LTD.								2013	SUZHOU MONARCH CONTROL TECHNOLOGY CO LTD | SUZHOU HUICHUAN TECHNOLOGY CO LTD | SHENZHEN INOVANCE TECHNOLOGY CO LTD
2012	MURATA MANUFACTURING CO. LTD. | TOYOTA MOTOR CORP								2013	HUNAN BRUNP RECYCLING TECHNOLOGY CO LTD | GUANGDONG BANGPU CIRCULATION TECHNOLOGY
2012	NAGANO AUTOMATION CO LTD | ELIIY POWER CO LTD								2013	ANHUI AOTEJIA TECHNOLOGY DEV CO LTD | NANJING ENERGY EFFICIENCY TECHNOLOGY CO
2012	GUALA TECHNOLOGY CO LTD | NIHON MICRONICS KK								2013	HUNAN BRUNP RECYCLING TECHNOLOGY CO LTD | GUANGDONG BANGPU CIRCULATION TECHNOLOGY
2012	NEC CORP | NAKAHARA CO LTD								2013	DONGGUAN SANXIN ELECTRIC AUTOMOBILE TECH | SUN YAT-SEN UNIVERSITY (CHINA)
2012	SAMSUNG ELECTRONICS CO LTD | MIE UNIVERSITY								2014	CENTRE NATIONAL DE LA RECHERCHE SCIENTIFIC | UNIVERSITE DE NANTES | BLUE SOLUTIONS
2012	SAMSUNG SDI CO LTD | BOSCH (ROBERT) GMBH								2014	BOSCH (ROBERT) GMBH | SAMSUNG SDI CO LTD
2012	SAMSUNG SDI CO LTD | BOSCH (ROBERT) GMBH								2014	HYUNDAI MOTOR CO. | KIA MOTORS CORP. | UNIV MYONGJI IND & ACAD COOP FOUND
2012	SAMSUNG SDI CO LTD | BOSCH (ROBERT) GMBH								2014	MINISTRY OF ECONOMY TRADE AND INDUSTRY | SUMITOMO SEIKA CHEMICALS CO. LTD.
2012	PORSCHE AUTOMOBIL HOLDING SE | SAMSUNG SDI CO LTD | BOSCH (ROBERT) GMBH								2014	SONY CORP | MURATA MANUFACTURING CO. LTD.
2012	SAMSUNG SDI CO LTD | BOSCH (ROBERT) GMBH								2014	SAMSUNG ELECTRONICS CO LTD | SAMSUNG SDI CO LTD
2012	SAMSUNG SDI CO LTD | BOSCH (ROBERT) GMBH								2014	MURATA MANUFACTURING CO. LTD. | SONY CORP
2012	SAMSUNG SDI CO LTD | BOSCH (ROBERT) GMBH								2014	KYOTO UNIVERSITY | PANASONIC CORPORATION
2012	OJI HOLDINGS CORP | GAKUSHUIN SCHOOL CORP | JXTG HOLDINGS INC								2014	TOYOTA MOTOR CORP | TOYOTA INDUSTRIES CORPORATION
2012	SAMSUNG ELECTRONICS CO LTD | SEOUL NATIONAL UNIVERSITY								2014	UNIVERSITY OF MICHIGAN | LU W
2012	SAMSUNG SDI CO LTD | BOSCH (ROBERT) GMBH								2014	HYUNDAI MOTOR CO. | KIA MOTORS CORP.
2012	TOYOTA MOTOR CORP | YAZAKI CORPORATION								2014	BOSCH (ROBERT) GMBH | SAMSUNG SDI CO LTD
2012	OBRIST TECHNOLOGIES GMBH | OBRIST POWERTRAIN GMBH								2014	KIA MOTORS CORP. | HYUNDAI MOTOR CO.
2012	BOSCH (ROBERT) GMBH | SAMSUNG SDI CO LTD								2014	HYUNDAI MOTOR CO. | KIA MOTORS CORP.
2012	BOSCH (ROBERT) GMBH | SAMSUNG SDI CO LTD								2014	KIA MOTORS CORP. | HYUNDAI MOTOR CO.
2012	YAZAKI CORPORATION | TOYOTA MOTOR CORP								2014	HYUNDAI MOTOR CO. | KIA MOTORS CORP.
2012	NANYANG TECHNOLOGICAL UNIVERSITY | CALIFORNIA INSTITUTE OF TECHNOLOGY | CENTRE NATIONAL DE LA RECHERCHE SCIENTIFIC								2014	HYUNDAI MOTOR CO. | KIA MOTORS CORP.
2012	HONDA MOTOR CO. LTD.(HONDA GIKEN KOGYO KK) | YAZAKI CORPORATION								2014	KIA MOTORS CORP. | HYUNDAI MOTOR CO.
2012	OBRIST TECHNOLOGIES GMBH | OBRIST POWERTRAIN GMBH								2014	KIA MOTORS CORP. | HYUNDAI MOTOR CO.
2012	BOSCH (ROBERT) GMBH | SAMSUNG SDI CO LTD								2014	HYUNDAI MOTOR CO. | KIA MOTORS CORP.
2012	TOYOTA MOTOR CORP | SUMITOMO ELECTRIC INDUSTRIES LTD.								2014	BOSCH (ROBERT) GMBH | FM LAB LLC
2012	BOSCH (ROBERT) GMBH | SAMSUNG SDI CO LTD								2014	KIA MOTORS CORP. | HYUNDAI MOTOR CO.
2012	KIA MOTORS CORP. | HYUNDAI MOTOR CO.								2014	KIA MOTORS CORP. | HYUNDAI MOTOR CO.
2012	SAMSUNG SDI CO LTD | BOSCH (ROBERT) GMBH								2014	FORD MOTOR CO. | TOYOTA MOTOR CORP
2012	BOSCH (ROBERT) GMBH | PORSCHE AUTOMOBIL HOLDING SE								2014	SAFRAN S.A. | COMMISSARIAT A L'ENERGIE ATOMIQUE
2012	BOSCH (ROBERT) GMBH | SAMSUNG SDI CO LTD								2014	BOSCH (ROBERT) GMBH | FM LAB LLC
2012	TOYOTA MOTOR CORP | YODOGAWA HU-TECH CO LTD								2014	SAMSUNG SDI CO LTD | CHONNAN UNIVERSITY | SAMSUNG ELECTRONICS CO LTD
2012	INTERNATIONAL BUSINESS MACHINES CORP | PORSCHE AUTOMOBIL HOLDING SE								2014	CENTRE NATIONAL DE LA RECHERCHE SCIENTIFIC | UNIVERSITE D'AIX-MARSEILLE | CDP INNOVATION
2012	TOYOTA MOTOR CORP | DENSO CORP								2014	RENAULT SA | CENTRE NATIONAL DE LA RECHERCHE SCIENTIFIC | UNIV PICARDIE
2012	BOSCH (ROBERT) GMBH | PORSCHE AUTOMOBIL HOLDING SE | SAMSUNG SDI CO LTD								2014	SUMITOMO RUBBER INDUSTRIES LTD. | MINISTRY OF ECONOMY TRADE AND INDUSTRY
2012	SAMSUNG SDI CO LTD | PORSCHE AUTOMOBIL HOLDING SE | BOSCH (ROBERT) GMBH								2014	MITSUI CHEMICALS INC. | SHIN-ETSU CHEMICAL CO. LTD.
2012	PANASONIC CORPORATION | TOYOTA MOTOR CORP								2014	HONDA MOTOR CO. LTD.(HONDA GIKEN KOGYO KK) | PANASONIC CORPORATION
2012	KOKOKU INTECH KK | TOYOTA MOTOR CORP								2014	ZEON CORP. | TOYOTA MOTOR CORP
2012	SAMSUNG SDI CO LTD | BOSCH (ROBERT) GMBH								2014	TOYOTA MOTOR CORP | OHARA INC | NAGOYA UNIVERSITY
2012	SAMSUNG SDI CO LTD | BOSCH (ROBERT) GMBH								2014	MURATA MANUFACTURING CO. LTD. | MINISTRY OF ECONOMY TRADE AND INDUSTRY
2012	SAMSUNG SDI CO LTD | BOSCH (ROBERT) GMBH								2014	KYOTO UNIVERSITY | NISSAN MOTOR CO. LTD.
2012	NATIONAL TAIWAN UNIVERSITY OF SCIENCE & TECHNOLOGY | CHUNG YUAN CHRISTIAN UNIVERSITY								2014	TAKASAGO INTERNATIONAL CORP. | NITTSUKO KK
2012	SAMSUNG SDI CO LTD | BOSCH (ROBERT) GMBH								2014	SANYO CHEMICAL INDUSTRIES INC. | NISSAN MOTOR CO. LTD.
2012	HYUNDAI MOTOR CO. | KIA MOTORS CORP.								2014	NISSAN MOTOR CO. LTD. | SANYO CHEMICAL INDUSTRIES INC.
2012	KIA MOTORS CORP. | HYUNDAI MOTOR CO.								2014	TOSOH CORP. LTD. | SUMITOMO ELECTRIC INDUSTRIES LTD.
2012	LG HAUSYS LTD | HYUNDAI MOTOR CO.								2014	PANASONIC CORPORATION | HONDA MOTOR CO. LTD.(HONDA GIKEN KOGYO KK)
2012	BOSCH (ROBERT) GMBH | SAMSUNG SDI CO LTD								2014	PANASONIC CORPORATION | HONDA MOTOR CO. LTD.(HONDA GIKEN KOGYO KK)
2012	SAMSUNG SDI CO LTD | BOSCH (ROBERT) GMBH								2014	TOKYO UNIVERSITY OF SCIENCE | HOKUTO DENKO KK
2012	BOSCH (ROBERT) GMBH | SAMSUNG SDI CO LTD								2014	NISSAN MOTOR CO. LTD. | KYOTO UNIVERSITY
2012	BOSCH (ROBERT) GMBH | SAMSUNG SDI CO LTD								2014	TOYOTA MOTOR CORP | TOKYO INSTITUTE OF TECHNOLOGY
2012	PANASONIC CORPORATION | TOYOTA MOTOR CORP								2014	HARNESS SOGO GIJUTSU KENKYUSHO KK | SUMITOMO ELECTRIC INDUSTRIES LTD.
2012	BOSCH (ROBERT) GMBH | SAMSUNG SDI CO LTD								2014	TOYOTA MOTOR CORP | TOKYO INSTITUTE OF TECHNOLOGY
2012	SAMSUNG SDI CO LTD | BOSCH (ROBERT) GMBH								2014	UNIVERITY OF YAMANASHI | MITSUBISHI MOTORS CORP.
2012	SAMSUNG SDI CO LTD | BOSCH (ROBERT) GMBH								2014	PANASONIC CORPORATION | HONDA MOTOR CO. LTD.(HONDA GIKEN KOGYO KK)
2012	BOSCH (ROBERT) GMBH | SAMSUNG SDI CO LTD								2014	SUMITOMO ELECTRIC INDUSTRIES LTD. | HARNESS SOGO GIJUTSU KENKYUSHO KK
2012	HYUNDAI MOTOR CO. | KIA MOTORS CORP.								2014	SUMITOMO ELECTRIC INDUSTRIES LTD. | HARNESS SOGO GIJUTSU KENKYUSHO KK
2012	HYUNDAI MOTOR CO. | KIA MOTORS CORP.								2014	NISSAN MOTOR CO. LTD. | HITACHI LTD
2012	HYUNDAI MOTOR CO. | KIA MOTORS CORP.								2014	SUMITOMO ELECTRIC INDUSTRIES LTD. | HARNESS SOGO GIJUTSU KENKYUSHO KK
2012	ROIG-PAGAN A J | TORT G G								2014	DENSO CORP | ROHM CO. LTD.
2012	HYUNDAI MOTOR CO. | KIA MOTORS CORP.								2014	SUMITOMO ELECTRIC INDUSTRIES LTD. | HARNESS SOGO GIJUTSU KENKYUSHO KK
2012	KIA MOTORS CORP. | HYUNDAI MOTOR CO.								2014	TOYOTA MOTOR CORP | FUJITSU LIMITED
2012	KIA MOTORS CORP. | HYUNDAI MOTOR CO.								2014	TOYOTA MOTOR CORP | TOYODA GOESI CO. LTD.
2012	HYUNDAI MOTOR CO. | KIA MOTORS CORP.								2014	EAGLE INDUSTRY CO LTD | TOYOTA INDUSTRIES CORPORATION
2012	SAMSUNG SDI CO LTD | BOSCH (ROBERT) GMBH								2014	NISSAN MOTOR CO. LTD. | HITACHI LTD
2012	SUNGKYUNKWAN UNIVERSITY FDN FOR CORPORATE COLLABORATION | SAMSUNG ELECTRONICS CO LTD								2014	HARNESS SOGO GIJUTSU KENKYUSHO KK | SUMITOMO ELECTRIC INDUSTRIES LTD. | TOYOTA MOTOR CORP
2012	HYUNDAI MOTOR CO. | KIA MOTORS CORP.								2014	TOSHIBA CORP | DAIFUKU CO. LTD.
2012	HYUNDAI MOTOR CO. | KIA MOTORS CORP.								2014	SUMITOMO ELECTRIC INDUSTRIES LTD. | HARNESS SOGO GIJUTSU KENKYUSHO KK
2012	KIA MOTORS CORP. | HYUNDAI MOTOR CO. | YONSEI UNIVERSITY								2014	SUMITOMO ELECTRIC INDUSTRIES LTD. | UESUTEKKU KK
2012	BOSCH (ROBERT) GMBH | SAMSUNG SDI CO LTD								2014	KYOTO UNIVERSITY | SUMITOMO ELECTRIC INDUSTRIES LTD.
2012	TOYOTA MOTOR CORP | PANASONIC CORPORATION								2014	NISSAN MOTOR CO. LTD. | HITACHI LTD
2012	PANASONIC CORPORATION | TOYOTA MOTOR CORP								2014	HARNESS SOGO GIJUTSU KENKYUSHO KK | SUMITOMO ELECTRIC INDUSTRIES LTD.
2012	DENSO CORP | SUZUKI MOTOR CORP.								2014	SUMITOMO ELECTRIC INDUSTRIES LTD. | HARNESS SOGO GIJUTSU KENKYUSHO KK
2012	TOYOTA MOTOR CORP | PANASONIC CORPORATION								2014	SUMITOMO ELECTRIC INDUSTRIES LTD. | HARNESS SOGO GIJUTSU KENKYUSHO KK
2012	TOYOTA MOTOR CORP | DENSO CORP								2014	FUJI ELECTRIC HOLDINGS CO. LTD. | ASAHI KASEI CORP.
2012	SAMSUNG SDI CO LTD | BOSCH (ROBERT) GMBH								2014	TOKYO METROPOLITAN UNIVERSITY | TAIHEIYO CEMENT CORP
2012	KIA MOTORS CORP. | HYUNDAI MOTOR CO.								2014	TOYOTA MOTOR CORP | ZEON CORP.
2012	TOYOTA MOTOR CORP | YAZAKI CORPORATION								2014	TAIHEIYO CEMENT CORP | TOKYO METROPOLITAN UNIVERSITY
2012	HYUNDAI MOTOR CO. | KIA MOTORS CORP.								2014	NISSHIN SEIFUN GROUP INC | KOBAYASHI H | KIT CO LTD
2012	BOSCH (ROBERT) GMBH | SAMSUNG SDI CO LTD								2014	HONEYWELL INTERNATIONAL INC. | SAMSUNG SDI CO LTD
2012	TOYOTA MOTOR CORP | KOJIMA PRESS INDUSTRY CO LTD								2014	SAMSUNG SDI CO LTD | BOSCH (ROBERT) GMBH
2012	SAMSUNG SDI CO LTD | BOSCH (ROBERT) GMBH								2014	RESEARCH INSTITUTE OF INDUSTRIAL SCIENCE & TECHNOLOGY | POSCO CORPORATION
2012	SAMSUNG SDI CO LTD | BOSCH (ROBERT) GMBH								2014	HANYANG UNIVERSITY - (INDUSTRY-UNIVERSITY COOP. FDN) | KOREA ELECTRONIC TECHNOLOGY INSTITUTE
2012	UNIVERSITE DE NANTES | CENTRE NATIONAL DE LA RECHERCHE SCIENTIFIC								2014	KOREA UNIVERSITY | RESEARCH INSTITUTE OF INDUSTRIAL SCIENCE & TECHNOLOGY | POSCO CORPORATION | HANYANG UNIVERSITY - (INDUSTRY-UNIVERSITY COOP. FDN)
2012	BOSCH (ROBERT) GMBH | SAMSUNG SDI CO LTD								2014	SAMSUNG ELECTRONICS CO LTD | SAMSUNG SDI CO LTD
2012	SAMSUNG SDI CO LTD | BOSCH (ROBERT) GMBH								2014	KOREA ADVANCED INSTITUTE FOR SCIENCE AND TECHNOLOGY | LG CHEM LTD.
2012	FRENCH NATIONAL INSTITUTE FOR RESEARCH IN COMPUTER SCIENCE AND AUTOMATIC CONTROL | RENAULT SA								2014	LG CHEM LTD. | SEOUL NATIONAL UNIVERSITY
2012	NIPPON CHEMI-CON CORP | K & W LTD | TOKYO UNIVERSITY OF AGRICULTURE & TECHNOLOGY								2014	RESEARCH INSTITUTE OF INDUSTRIAL SCIENCE & TECHNOLOGY | POSCO CORPORATION
2012	BOSCH (ROBERT) GMBH | SAMSUNG SDI CO LTD								2014	KIA MOTORS CORP. | HYUNDAI MOTOR CO.
2012	CATALYST POWER TECHNOLOGIES INC | KANSAS STATE UNIVERSITY								2014	LG CHEM LTD. | SEOUL NATIONAL UNIVERSITY
2012	TOKYO METROPOLITAN UNIVERSITY | SUMITOMO CHEMICAL CO. LTD.								2014	KIA MOTORS CORP. | HYUNDAI MOTOR CO.
2012	IDEMITSU KOSAN CO. LTD. | MINISTRY OF ECONOMY TRADE AND INDUSTRY								2014	KOREA INST CERAMIC ENG & TECHNOLOGY | VITZROCELL CO LTD
2012	SUZUKI MOTOR CORP. | DENSO CORP								2014	KIA MOTORS CORP. | HYUNDAI MOTOR CO.
2012	MINISTRY OF ECONOMY TRADE AND INDUSTRY | KAWASAKI HEAVY INDUSTRIES LTD								2014	KIA MOTORS CORP. | HYUNDAI MOTOR CO.
2012	NIPPON CHEMICAL INDUSTRIAL CO LTD | SUBARU CORP (FORMERLY FUJI HEAVY INDUSTRIES)								2014	RESEARCH INSTITUTE OF INDUSTRIAL SCIENCE & TECHNOLOGY | POSCO CORPORATION
2012	TOYOTA MOTOR CORP | SHINSHU UNIVERSITY								2014	KIA MOTORS CORP. | HYUNDAI MOTOR CO.
2012	TOYOTA INDUSTRIES CORPORATION | MINISTRY OF ECONOMY TRADE AND INDUSTRY								2014	HYUNDAI MOTOR CO. | KIA MOTORS CORP.
2012	TOKYO UNIVERSITY OF AGRICULTURE & TECHNOLOGY | K & W LTD | NIPPON CHEMI-CON CORP								2014	UNIV KEIMYUNG IND ACADEMIC COOP FOUND | KOREA E & S CO LTD
2012	MINISTRY OF ECONOMY TRADE AND INDUSTRY | IDEMITSU KOSAN CO. LTD.								2014	KIA MOTORS CORP. | HYUNDAI MOTOR CO.
2012	MINISTRY OF ECONOMY TRADE AND INDUSTRY | TORAY INDUSTRIES INC.								2014	KOREA INSTITUTE OF SCIENCE AND TECHNOLOGY | DABOK KOREA CO LTD
2012	TOKYO UNIVERSITY OF AGRICULTURE & TECHNOLOGY | NIPPON CHEMI-CON CORP | K & W LTD								2014	PUSAN NATIONAL UNIVERSITY | JENAX INC
2012	HYUNDAI MOTOR CO. | KIA MOTORS CORP.								2014	HYUNDAI MOTOR CO. | KIA MOTORS CORP.
2012	MAZDA MOTOR CORP. | YAZAKI CORPORATION								2014	HYUNDAI MOTOR CO. | KIA MOTORS CORP.
2012	NOK CORP. | NISSAN MOTOR CO. LTD.								2014	SK INNOVATION CO LTD | SOLUTION LEADERS TECH CO LTD
2012	HONDA MOTOR CO. LTD.(HONDA GIKEN KOGYO KK) | YOKOGAWA ELECTRIC CORP.								2014	KOREA ELECTRIC POWER CORP | TMSB CO LTD
2012	TOYOTA MOTOR CORP | ZEON CORP.								2014	ZHEJIANG WENZHOU JIAN MACHINERY CO LTD | BEIJING TECHNOLOGY INST
2012	NOK CORP. | NISSAN MOTOR CO. LTD.								2014	SHANGHAI BLACK BAMBOO EMERGING IND TECHN | SHANGHAI JIAO TONG UNIVERSITY
2012	TOYOTA MOTOR CORP | PANASONIC CORPORATION								2014	UNIV BEIJING SCI & TECHNOLOGY | BEIJING JINLV ENERGY TECHNOLOGY CO LTD
2012	DENSO CORP | TOYOTA MOTOR CORP								2014	GUIZHOU ZHENHUA NEW MATERIALS CO LTD | SHENZHEN ZHENHUA NEW MATERIAL CO LTD
2012	OSAKA PREFECTURE UNIVERSITY | TOYOTA MOTOR CORP								2014	SHENZHEN WISEWOD TECHNOLOGY CO LTD | XIAMEN WISEWOD NEW ENERGY CO LTD
2012	DENSO CORP | TOYOTA MOTOR CORP								2014	SHENZHEN ZHENHUA NEW MATERIAL CO LTD | GUIZHOU ZHENHUA NEW MATERIALS CO LTD
2012	MINISTRY OF ECONOMY TRADE AND INDUSTRY | TAKASAGO INTERNATIONAL CORP.								2014	HEJUN GREEN ENERGY HONG KONG CO LTD | SUZHOU HEJUN NEW ENERGY CO LTD
2012	FURUKAWA ELECTRIC CO. LTD. | UACJ CORP								2014	UNIV QINGDAO | QINGDAO WEINENG ELECTRIC VEHICLE ELECTRI
2012	NEC CORP | SUMITOMO SEIKA CHEMICALS CO. LTD.								2014	QINGDAO WEINENG ELECTRIC VEHICLE ELECTRI | UNIV QINGDAO
2012	HIROSHIMA UNIVERSITY | MAZDA MOTOR CORP.								2015	KIA MOTORS CORP. | HYUNDAI MOTOR CO.
2012	MINISTRY OF ECONOMY TRADE AND INDUSTRY | TOYOTA INDUSTRIES CORPORATION								2015	SAMSUNG SDI CO LTD | SAMSUNG ELECTRONICS CO LTD
2012	CALSONIC KANSEI CORP. | KEIO UNIVERSITY | KYOTO UNIVERSITY								2015	GS YUASA CORPORATION | KYOTO UNIVERSITY
2012	MINISTRY OF ECONOMY TRADE AND INDUSTRY | TOYOTA MOTOR CORP								2015	HYUNDAI MOTOR CO. | KIA MOTORS CORP.
2012	DAI-ICHI KOGYO SEIYAKU CO. LTD. | KANSAI UNIVERSITY								2015	HYUNDAI MOTOR CO. | KIA MOTORS CORP.
2012	TOKYO METROPOLITAN UNIVERSITY | TAIHEIYO CEMENT CORP								2015	HYUNDAI MOTOR CO. | KIA MOTORS CORP.
2012	TOKYO METROPOLITAN UNIVERSITY | TAIHEIYO CEMENT CORP								2015	KIA MOTORS CORP. | HYUNDAI MOTOR CO.
2012	TOYOTA MOTOR CORP | DENSO CORP								2015	UNIVERSITY OF CALIFORNIA | GENERAL MOTORS CORP
2012	POLYMER ASSOC GODO KAISHA | P & M TECHNOLOGY GODO KAISHA								2015	LNEG-LAB NACIONAL ENEGIA & GEOLOGIA | UNIVERSITY OF TEXAS | CARNEGIE MELLON UNIVERSITY
2012	DENSO CORP | SHINSHU UNIVERSITY								2015	HYUNDAI MOTOR CO. | KIA MOTORS CORP.
2012	GS YUASA CORPORATION | KYUSHU UNIVERSITY								2015	KIA MOTORS CORP. | HYUNDAI MOTOR CO.
2012	NACHI FUJIKOSHI CORP | TOYOTA MOTOR CORP								2015	HYUNDAI MOTOR CO. | KIA MOTORS CORP.
2012	TOKYO METROPOLITAN UNIVERSITY | TAIHEIYO CEMENT CORP								2015	HYUNDAI MOTOR CO. | KIA MOTORS CORP.
2012	NAOETSU DENSHI KOGYO KK | SHIN-ETSU CHEMICAL CO. LTD.								2015	KIA MOTORS CORP. | HYUNDAI MOTOR CO.
2012	AISIN SEIKI CO. LTD. | TOYOTA MOTOR CORP								2015	SAMSUNG ELECTRONICS CO LTD | SAMSUNG SDI CO LTD
2012	TOYOTA INDUSTRIES CORPORATION | MINISTRY OF ECONOMY TRADE AND INDUSTRY								2015	IMPERIAL COLLEGE | OXIS ENERGY LTD | CRANFIELD UNIVERSITY
2012	NIPPON STEEL & SUMITOMO METAL CORP | KOJIMA PRESS INDUSTRY CO LTD								2015	RENAULT SA | NISSAN MOTOR CO. LTD.
2012	TOYOTA MOTOR CORP | FUJITSU LIMITED								2015	HEIWA CORPORATION | TOYOTA MOTOR CORP
2012	KYONO SEISAKUSHO KK | TOYOTA MOTOR CORP								2015	SUMITOMO METAL MINING CO. LTD. | TOYOTA MOTOR CORP
2012	DENSO CORP | TOYOTA MOTOR CORP								2015	TORAY INDUSTRIES INC. | TOYOTA MOTOR CORP
2012	KATO KAZUHITO | TOYOTA MOTOR CORP								2015	SUMITOMO ELECTRIC INDUSTRIES LTD. | HARNESS SOGO GIJUTSU KENKYUSHO KK
2012	HONDA MOTOR CO. LTD.(HONDA GIKEN KOGYO KK) | SUMITOMO ELECTRIC INDUSTRIES LTD.								2015	TOYOTA MOTOR CORP | AISIN SEIKI CO. LTD.
2012	TOKYO METROPOLITAN UNIVERSITY | TAIHEIYO CEMENT CORP								2015	SUMITOMO ELECTRIC INDUSTRIES LTD. | HARNESS SOGO GIJUTSU KENKYUSHO KK
2012	TOYOTA MOTOR CORP | AISIN SEIKI CO. LTD.								2015	TOYOTA INDUSTRIES CORPORATION | TOYOTA MOTOR CORP
2012	FUJITSU LIMITED | DAIFUKU CO. LTD.								2015	KUREHA CORPORATION | KURARAY CO. LTD.
2012	TAIHEIYO CEMENT CORP | TOKYO METROPOLITAN UNIVERSITY								2015	HYUNDAI MOTOR CO. | KIA MOTORS CORP.
2012	OMC KK | WATANABE SHINKU YG								2015	POSCO CORPORATION | RESEARCH INSTITUTE OF INDUSTRIAL SCIENCE & TECHNOLOGY | SEOUL NATIONAL UNIVERSITY
2012	MITSUBISHI MOTORS CORP. | TOYO RADIATOR CO LTD								2015	KIA MOTORS CORP. | HYUNDAI MOTOR CO.
2012	SUMITOMO ELECTRIC INDUSTRIES LTD. | HONDA MOTOR CO. LTD.(HONDA GIKEN KOGYO KK)								2015	HYUNDAI MOTOR CO. | KIA MOTORS CORP.
2012	TOYOTA MOTOR CORP | TOYOTA INDUSTRIES CORPORATION								2015	KOREA ADVANCED INSTITUTE FOR SCIENCE AND TECHNOLOGY | LG CHEM LTD.
2012	TOYOTA MOTOR CORP | SUMITOMO ELECTRIC INDUSTRIES LTD.								2015	DONGGUK UNIVERSITY | LG CHEM LTD.
2012	MINISTRY OF ECONOMY TRADE AND INDUSTRY | SUMITOMO SEIKA CHEMICALS CO. LTD.								2015	HYUNDAI MOTOR CO. | HANYANG UNIVERSITY - (INDUSTRY-UNIVERSITY COOP. FDN)
2012	TOYOTA INDUSTRIES CORPORATION | ARAKAWA CHEMICAL INDUSTRIES LTD								2015	TIANJIN INZI AUTOMOTIVE CO LTD | INZI CONTROLS CO LTD
2012	KOJIMA PRESS INDUSTRY CO LTD | TOYOTA MOTOR CORP								2015	UNIV HOSEO ACADEMIC COOP FOUND | NNC MOTORS CO LTD
2012	KUREHA CORPORATION | KURARAY CO. LTD.								2015	CHUNG-ANG UNIVERSITY INDUSTRY-ACADEMY COOPERATIVE FOUNDATION | GYEINGSANG NATIONAL UNIVERSITY | UNIV WOOSONG
2012	TOYOTA MOTOR CORP | HONDA MOTOR CO. LTD.(HONDA GIKEN KOGYO KK) | KYOTO UNIVERSITY								2015	CM PARTNER INC | UNIV KONGJU NAT IND ACAD COOP GRO
2012	KYUSHU UNIVERSITY | SUMITOMO ELECTRIC INDUSTRIES LTD.								2015	HYUNDAI MOTOR CO. | KIA MOTORS CORP.
2012	TAIHEIYO CEMENT CORP | TOKYO METROPOLITAN UNIVERSITY								2015	KIA MOTORS CORP. | HYUNDAI MOTOR CO.
2012	UNIV KOOKMIN IND ACAD COOP FOUND | KOREA UNIVERSITY | KYOCERA CORP.								2015	KOKAM CO LTD | LIG NEX1 CO LTD
2012	KEIO UNIVERSITY | CALSONIC KANSEI CORP.								2015	STATE GRID CORP OF CHINA | CAI Z
2012	UNIVERSITY OF TOKYO | INST EXERGY ENG INC								2015	STATE GRID CORP OF CHINA | CAI Z
2012	KEIO UNIVERSITY | CALSONIC KANSEI CORP.								2015	CAI Z | STATE GRID CORP OF CHINA
2012	CALSONIC KANSEI CORP. | KEIO UNIVERSITY								2015	GUANGZHOU ENERGY TESTING INST | CHINESE ACADEMY OF SCIENCE
2012	CALSONIC KANSEI CORP. | KEIO UNIVERSITY								2015	PI R & D CO LTD | TOP BATTERY CO LTD
2012	TOYOTA INDUSTRIES CORPORATION | NOK CORP.								2016	HYUNDAI MOTOR CO. | KIA MOTORS CORP.
2012	HYOGO BENDER ENG CO LTD | HYOGO BENDA KOGYO KK								2016	KIA MOTORS CORP. | HYUNDAI MOTOR CO.
2012	LG CHEM LTD. | TORAY INDUSTRIES INC.								2016	HYUNDAI MOTOR CO. | KIA MOTORS CORP.
2012	KIA MOTORS CORP. | HYUNDAI MOTOR CO.								2016	THUNDER POWER NEW ENERGY VEHICLE DEV CO | THUNDER POWER ELECTRIC VEHICLE LTD
2012	KIA MOTORS CORP. | HYUNDAI MOTOR CO.								2016	HYUNDAI MOTOR CO. | KIA MOTORS CORP.
2012	HYUNDAI MOTOR CO. | KIA MOTORS CORP.								2016	KIA MOTORS CORP. | HYUNDAI MOTOR CO.
2012	HYUNDAI MOTOR CO. | KIA MOTORS CORP.								2016	HYUNDAI MOTOR CO. | KIA MOTORS CORP.
2012	TORAY INDUSTRIES INC. | LG CHEM LTD.								2016	NISSAN MOTOR CO. LTD. | RENAULT SA
2012	SAMSUNG SDI CO LTD | BOSCH (ROBERT) GMBH								2016	INSTITUT POLYTECHNIQUE DE GRENOBLE | BLUE SOLUTIONS
2012	LG CHEM LTD. | TORAY INDUSTRIES INC.								2016	TOYOTA MOTOR CORP | TOYODA GOESI CO. LTD.
2012	TORAY INDUSTRIES INC. | LG CHEM LTD.								2016	TOYOTA MOTOR CORP | KANSAI PAINT CO. LTD.
2012	LG CHEM LTD. | TORAY INDUSTRIES INC.								2016	HARNESS SOGO GIJUTSU KENKYUSHO KK | SUMITOMO ELECTRIC INDUSTRIES LTD.
2012	LG CHEM LTD. | TORAY INDUSTRIES INC.								2016	KIA MOTORS CORP. | HYUNDAI MOTOR CO.
2012	BOSCH (ROBERT) GMBH | SAMSUNG SDI CO LTD								2016	HYUNDAI MOTOR CO. | KIA MOTORS CORP.
2012	TORAY INDUSTRIES INC. | LG CHEM LTD.								2016	HYUNDAI MOTOR CO. | KIA MOTORS CORP.
2012	ORANGE POWER LTD | KYUNGPOOK NATIONAL UNIVERSITY								2016	HYUNDAI MOTOR CO. | KIA MOTORS CORP.
2012	KIA MOTORS CORP. | HYUNDAI MOTOR CO.								2016	NEXT MOTORS CO LTD | KOREA UNIVERSITY
2012	KOREA UNIVERSITY | UNIV KOOKMIN IND ACAD COOP FOUND								2016	HYUNDAI MOTOR CO. | KOREA ADVANCED INSTITUTE FOR SCIENCE AND TECHNOLOGY
2012	UNIV KOOKMIN IND ACAD COOP FOUND | KOREA UNIVERSITY | PMGROW CORP								2016	HYUNDAI MOTOR CO. | KIA MOTORS CORP.
2012	HYUNDAI MOTOR CO. | KIA MOTORS CORP.								2016	UNIV ANDONG NAT IND ACADEMIC COOP FOUND | HAK SAN METAL
2012	KIA MOTORS CORP. | HYUNDAI MOTOR CO.								2016	KIA MOTORS CORP. | HYUNDAI MOTOR CO.
2012	HYUNDAI MOTOR CO. | KIA MOTORS CORP.								2016	KIA MOTORS CORP. | HYUNDAI MOTOR CO.
2012	HYUNDAI MOTOR CO. | KIA MOTORS CORP.								2016	HYUNDAI MOTOR CO. | KIA MOTORS CORP.
2012	KIA MOTORS CORP. | HYUNDAI MOTOR CO.								2016	KIA MOTORS CORP. | HYUNDAI MOTOR CO.
2012	CHOSUN UNIVERSITY | MEGAPOWER CORP								2016	GUANGDONG BRUNP CYCLING TECHNOLOGY CO | HUNAN BRUNP RECYCLING TECHNOLOGY CO LTD | HUNAN BRUNP AUTOMOBILE CIRCULATION CO LTD
2012	KOREA UNIVERSITY | PMGROW CORP | UNIV KOOKMIN IND ACAD COOP FOUND								2016	BEIJING HENGLEAO TECHNOLOGY CO LTD | YIWU ZHENGLONG NEW ENERGY TECHNOLOGY CO
2012	EGTRONICS CO LTD | DY AUTO CORP								2016	QINGDAO TGOOD ELECTRIC CO LTD | XIAN TERUIDE INTELLIGENT CHARGING TECHNO
2012	UNIV KOOKMIN IND ACAD COOP FOUND | PMGROW CORP | KOREA UNIVERSITY | KYOCERA CORP.
2012	HYUNDAI MOTOR CO. | KIA MOTORS CORP.
2012	BOSCH (ROBERT) GMBH | SAMSUNG SDI CO LTD
2012	BOSCH (ROBERT) GMBH | SAMSUNG SDI CO LTD
2012	BOSCH (ROBERT) GMBH | SAMSUNG SDI CO LTD
2012	BOSCH (ROBERT) GMBH | SAMSUNG SDI CO LTD
2012	BOSCH (ROBERT) GMBH | SAMSUNG SDI CO LTD
2012	BOSCH (ROBERT) GMBH | SAMSUNG SDI CO LTD
2012	BOSCH (ROBERT) GMBH | SAMSUNG SDI CO LTD
2012	HYUNDAI MOTOR CO. | UNIV CHEJU NAT IND ACADEMIC COOP FOUND
2012	GS YUASA CORPORATION | HONDA MOTOR CO. LTD.(HONDA GIKEN KOGYO KK)
2012	HONDA MOTOR CO. LTD.(HONDA GIKEN KOGYO KK) | GS YUASA CORPORATION
2012	SAMSUNG SDI CO LTD | BOSCH (ROBERT) GMBH
2012	HANGZHOU NANDU BATTERY CO LTD | ZHEJIANG NARADA POWER SOURCE CO LTD | HANGZHOU NANDU ENERGY SCI&TECHNOLOGY
2012	SHANGHAI YIWEI TAIKE NEW ENERGY TECHNOLO | SHANGHAI YIRUI TAIKE TECHNOLOGY CO LTD
2012	BEIJING CHINA POWER INFORMATION TECHNOLO | STATE GRID CORP OF CHINA
2012	HANGZHOU ELECTRICITY BUREAU | HANGZHOU DAYOU TECHNOLOGY DEV LTD | HANGZHOU ELECTRIC AUTOMOBILE SERVICE CO | STATE GRID CORP OF CHINA
2012	SAMSUNG SDI CO LTD | BOSCH (ROBERT) GMBH
2012	PAN ASIA TECH AUTOMOTIVE CENT CO LTD | SHANGHAI GEN MOTORS CO LTD
2012	PAN ASIA TECH AUTOMOTIVE CENT CO LTD | SHANGHAI GEN MOTORS CO LTD
2012	UNIV SOUTHWEST JIAOTONG | UNIV CHENGDU JIAOTONG XUJI ELECTRIC CO
2012	SAMSUNG SDI CO LTD | BOSCH (ROBERT) GMBH
2012	SOYEA TECHNOLOGY CO LTD | XIHU ELECTRONIC GROUP CO LTD
2012	HANGZHOU POWER BUREAU | STATE GRID CORP OF CHINA | HANGZHOU DA YOU TECHNOLOGY DEV CO LTD
2012	HUNAN BRUNP RECYCLING TECHNOLOGY CO LTD | GUANGDONG BANGPU CIRCULATION TECHNOLOGY
2012	CDGM GLASS CO LTD | TSINGHUA UNIVERSITY
2012	TSINGHUA UNIVERSITY | INNER MONGOLIA SANXIN IND CO LTD
2012	UACJ CORP | FURUKAWA ELECTRIC CO. LTD.
2013	YAZAKI CORPORATION | GS YUASA CORPORATION
2013	BOSCH (ROBERT) GMBH | SAMSUNG SDI CO LTD
2013	SONY CORP | MURATA MANUFACTURING CO. LTD.
2013	SONY CORP | MURATA MANUFACTURING CO. LTD.
2013	MURATA MANUFACTURING CO. LTD. | SONY CORP
2013	LG CHEM LTD. | SEOUL NATIONAL UNIVERSITY
2013	MITSUBISHI GAS CHEMICAL CO. INC. | TOHOKU TECHNOARCH CO. LTD.
2013	CENTRE NATIONAL DE LA RECHERCHE SCIENTIFIC | CUEA AQUITAINE
2013	SAMSUNG SDI CO LTD | BOSCH (ROBERT) GMBH
2013	BOSCH (ROBERT) GMBH | SAMSUNG SDI CO LTD
2013	SAMSUNG SDI CO LTD | BOSCH (ROBERT) GMBH
2013	MINISTRY OF ECONOMY TRADE AND INDUSTRY | SUMITOMO RUBBER INDUSTRIES LTD.
2013	SONY CORP | MURATA MANUFACTURING CO. LTD.
2013	TOYOTA INDUSTRIES CORPORATION | TOYOTA MOTOR CORP
2013	ALVEO ENERGY INC | NATRON ENERGY INC
2013	BOSCH (ROBERT) GMBH | SAMSUNG SDI CO LTD
2013	SONY CORP | MURATA MANUFACTURING CO. LTD.
2013	BOSCH (ROBERT) GMBH | SAMSUNG SDI CO LTD
2013	SONY CORP | MURATA MANUFACTURING CO. LTD.
2013	TOKYO INSTITUTE OF TECHNOLOGY | TOYOTA MOTOR CORP
2013	SONY CORP | MURATA MANUFACTURING CO. LTD.
2013	SONY CORP | MURATA MANUFACTURING CO. LTD.
2013	BOSCH (ROBERT) GMBH | SAMSUNG SDI CO LTD
2013	MURATA MANUFACTURING CO. LTD. | SONY CORP
2013	HITACHI LTD | NISSAN MOTOR CO. LTD.
2013	SONY CORP | MURATA MANUFACTURING CO. LTD.
2013	PANASONIC CORPORATION | KYOTO UNIVERSITY
2013	SEKISUI CHEMICAL CO. LTD. | UNIVERSITY OF MASSACHUSETTS
2013	HYUNDAI MOTOR CO. | KIA MOTORS CORP.
2013	SEKISUI CHEMICAL CO. LTD. | NEC CORP
2013	BOSCH (ROBERT) GMBH | SAMSUNG SDI CO LTD
2013	SAMSUNG SDI CO LTD | BOSCH (ROBERT) GMBH
2013	HYUNDAI MOTOR CO. | KIA MOTORS CORP.
2013	SAMSUNG SDI CO LTD | BOSCH (ROBERT) GMBH
2013	BOSCH (ROBERT) GMBH | SAMSUNG SDI CO LTD
2013	HYUNDAI MOTOR CO. | KIA MOTORS CORP.
2013	GS YUASA CORPORATION | TOKYO UNIVERSITY OF SCIENCE
2013	SAMSUNG SDI CO LTD | BOSCH (ROBERT) GMBH
2013	SAMSUNG SDI CO LTD | BOSCH (ROBERT) GMBH
2013	HITACHI LTD | NISSAN MOTOR CO. LTD.
2013	BOSCH (ROBERT) GMBH | SAMSUNG SDI CO LTD
2013	LG CORP | HBL CORP
2013	SAMSUNG ELECTRONICS CO LTD | KOREA UNIVERSITY
2013	BOSCH (ROBERT) GMBH | SAMSUNG SDI CO LTD
2013	SAMSUNG SDI CO LTD | BOSCH (ROBERT) GMBH
2013	BOSCH (ROBERT) GMBH | SAMSUNG SDI CO LTD
2013	KIA MOTORS CORP. | HYUNDAI MOTOR CO.
2013	GOOGLE INC. | LENOVO GROUP LTD
2013	HYUNDAI MOTOR CO. | KIA MOTORS CORP.
2013	SAMSUNG SDI CO LTD | BOSCH (ROBERT) GMBH
2013	KIA MOTORS CORP. | HYUNDAI MOTOR CO.
2013	LG CORP | HBL CORP
2013	INDUSTRIAL TECHOLOGY RESEARCH INSTITUTE | NATIONAL TAIWAN UNIVERSITY OF SCIENCE & TECHNOLOGY
2013	DENSO CORP | TOYOTA MOTOR CORP
2013	HYUNDAI MOTOR CO. | KIA MOTORS CORP.
2013	HYUNDAI MOTOR CO. | KIA MOTORS CORP.
2013	BOSCH (ROBERT) GMBH | SAMSUNG SDI CO LTD
2013	KIA MOTORS CORP. | HYUNDAI MOTOR CO.
2013	SAMSUNG SDI CO LTD | BOSCH (ROBERT) GMBH
2013	HYUNDAI MOTOR CO. | KIA MOTORS CORP.
2013	CENTRE NATIONAL DE LA RECHERCHE SCIENTIFIC | INSTITUT POLYTECHNIQUE DE GRENOBLE
2013	LG CHEM LTD. | KYUNG HEE UNIVERSITY
2013	YAZAKI CORPORATION | TOYOTA MOTOR CORP
2013	CENTRE NATIONAL DE LA RECHERCHE SCIENTIFIC | UNIVERSITE DE MONTPELLIER
2013	SAMSUNG SDI CO LTD | BOSCH (ROBERT) GMBH
2013	SAMSUNG SDI CO LTD | BOSCH (ROBERT) GMBH
2013	BOSCH (ROBERT) GMBH | SAMSUNG SDI CO LTD
2013	RENAULT SA | CENTRE NATIONAL DE LA RECHERCHE SCIENTIFIC | UNIV PICARDIE
2013	BOSCH (ROBERT) GMBH | SAMSUNG SDI CO LTD
2013	SEIKO CORPORATION | OHARA INC
2013	TOYOTA MOTOR CORP | TOYOTA INDUSTRIES CORPORATION
2013	UNIV IWATE | KURARAY CO. LTD.
2013	UNIV TOTTORI | KANEKA CORP.
2013	SHINSHU UNIVERSITY | TOYOTA MOTOR CORP
2013	SAMSUNG SDI CO LTD | BOSCH (ROBERT) GMBH
2013	TOKYO UNIVERSITY OF SCIENCE | MITSUBISHI CHEMICAL HOLDINGS CORP.
2013	YAZAKI CORPORATION | TOYOTA MOTOR CORP
2013	NIPPON SHOKUBAI CO. LTD. | KANSAI UNIVERSITY
2013	KANEKA CORP. | UNIV TOTTORI
2013	UNIV TOTTORI | KURARAY CO. LTD.
2013	TOYOTA MOTOR CORP | PANASONIC CORPORATION
2013	TOYOTA MOTOR CORP | HONDA MOTOR CO. LTD.(HONDA GIKEN KOGYO KK) | KYOTO UNIVERSITY
2013	MINISTRY OF ECONOMY TRADE AND INDUSTRY | NEC CORP | TANAKA KAGAKU KENKYUSHO KK
2013	MINISTRY OF ECONOMY TRADE AND INDUSTRY | TANAKA KAGAKU KENKYUSHO KK | NEC CORP
2013	TOYOTA MOTOR CORP | YAZAKI CORPORATION
2013	KANSAI UNIVERSITY | OSAKA UNIVERSITY
2013	MINISTRY OF ECONOMY TRADE AND INDUSTRY | HONDA MOTOR CO. LTD.(HONDA GIKEN KOGYO KK)
2013	TOYOTA MOTOR CORP | UBE INDUSTRIES LTD.
2013	CALSONIC KANSEI CORP. | KEIO UNIVERSITY
2013	TOHOKU TECHNOARCH CO. LTD. | BROTHER INDUSTRIES LTD
2013	TOKYO UNIVERSITY OF AGRICULTURE & TECHNOLOGY | NIPPON CHEMI-CON CORP | K & W LTD
2013	HITACHI LTD | KYUSHU UNIVERSITY
2013	HITACHI LTD | HONDA MOTOR CO. LTD.(HONDA GIKEN KOGYO KK)
2013	MINISTRY OF ECONOMY TRADE AND INDUSTRY | NIPPON STEEL & SUMITOMO METAL CORP
2013	SUMITOMO ELECTRIC INDUSTRIES LTD. | HARNESS SOGO GIJUTSU KENKYUSHO KK
2013	HITACHI ZOSEN CORP. | MINISTRY OF ECONOMY TRADE AND INDUSTRY
2013	MINISTRY OF ECONOMY TRADE AND INDUSTRY | TOYOTA INDUSTRIES CORPORATION
2013	GSL TECH KK | NIPPON LIGHT METAL HOLDINGS CO. LTD.
2013	TOYOTA MOTOR CORP | SUMITOMO METAL MINING CO. LTD.
2013	NISSAN MOTOR CO. LTD. | SANYO CHEMICAL INDUSTRIES INC.
2013	MITSUBISHI CHEMICAL HOLDINGS CORP. | MINISTRY OF ECONOMY TRADE AND INDUSTRY
2013	ISUZU GLASS LTD | MINISTRY OF ECONOMY TRADE AND INDUSTRY
2013	TOYO RADIATOR CO LTD | MITSUBISHI MOTORS CORP. | NIFCO INC.
2013	FUJITSU LIMITED | TOYOTA MOTOR CORP
2013	HYOGO-KEN PREFECTURE | KURITA SEISAKUSHO KK
2013	SUMITOMO ELECTRIC INDUSTRIES LTD. | HARNESS SOGO GIJUTSU KENKYUSHO KK
2013	MITSUBISHI MOTORS CORP. | NIFCO INC. | TOYO RADIATOR CO LTD
2013	CONNEXX SYSTEMS CORP | IDEMITSU KOSAN CO. LTD.
2013	DENSO CORP | TOYOTA MOTOR CORP
2013	SUMITOMO METAL MINING CO. LTD. | TOYOTA MOTOR CORP
2013	TOYOTA MOTOR CORP | TOYOTA INDUSTRIES CORPORATION
2013	TOYOTA MOTOR CORP | DENSO CORP
2013	TOKYO INSTITUTE OF TECHNOLOGY | DENSO CORP
2013	TOYOTA MOTOR CORP | DENSO CORP
2013	TOYOTA MOTOR CORP | SUMITOMO METAL MINING CO. LTD.
2013	TOYOTA MOTOR CORP | AISIN SEIKI CO. LTD.
2013	CALSONIC KANSEI CORP. | KEIO UNIVERSITY | KYOTO UNIVERSITY
2013	TOKYO METROPOLITAN UNIVERSITY | TAIHEIYO CEMENT CORP
2013	YONSEI UNIVERSITY | RESEARCH INSTITUTE OF INDUSTRIAL SCIENCE & TECHNOLOGY | POSCO CORPORATION
2013	SAMSUNG SDI CO LTD | BOSCH (ROBERT) GMBH
2013	BOSCH (ROBERT) GMBH | SAMSUNG SDI CO LTD
2013	BOSCH (ROBERT) GMBH | SAMSUNG SDI CO LTD
2013	SAMSUNG SDI CO LTD | BOSCH (ROBERT) GMBH
2013	RESEARCH INSTITUTE OF INDUSTRIAL SCIENCE & TECHNOLOGY | POSCO CORPORATION
2013	HYUNDAI MOTOR CO. | HANYANG UNIVERSITY - (INDUSTRY-UNIVERSITY COOP. FDN)
2013	HYUNDAI MOTOR CO. | SUNGKYUNKWAN UNIVERSITY FDN FOR CORPORATE COLLABORATION
2013	KIA MOTORS CORP. | HYUNDAI MOTOR CO.
2013	HYUNDAI MOTOR CO. | KIA MOTORS CORP.
2013	HYUNDAI MOTOR CO. | KIA MOTORS CORP.
2013	KIA MOTORS CORP. | HYUNDAI MOTOR CO.
2013	KIA MOTORS CORP. | HYUNDAI MOTOR CO.
2013	KIA MOTORS CORP. | HYUNDAI MOTOR CO.
2013	HYUNDAI MOTOR CO. | KIA MOTORS CORP.
2013	BOSCH (ROBERT) GMBH | SAMSUNG SDI CO LTD
2013	BOSCH (ROBERT) GMBH | SAMSUNG SDI CO LTD
2013	SAMSUNG SDI CO LTD | BOSCH (ROBERT) GMBH
2013	BOSCH (ROBERT) GMBH | SAMSUNG SDI CO LTD
2013	BOSCH (ROBERT) GMBH | SAMSUNG SDI CO LTD
2013	STATE GRID CORP OF CHINA | HANGZHOU DAYOU TECHNOLOGY DEV LTD | HANGZHOU ELECTRICITY BUREAU
2013	SAMSUNG SDI CO LTD | BOSCH (ROBERT) GMBH
2013	SHANGHAI GEN MOTORS CO LTD | PAN ASIA TECH AUTOMOTIVE CENT CO LTD
2013	BOSCH (ROBERT) GMBH | SAMSUNG SDI CO LTD
2013	SAMSUNG SDI CO LTD | BOSCH (ROBERT) GMBH
2013	BOSCH (ROBERT) GMBH | SAMSUNG SDI CO LTD
2013	SAMSUNG SDI CO LTD | BOSCH (ROBERT) GMBH
2013	SAMSUNG SDI CO LTD | BOSCH (ROBERT) GMBH
2013	BOSCH (ROBERT) GMBH | SAMSUNG SDI CO LTD
2013	BEIJING HAIKE ZHIDONG SCI & TECHNOLOGY | SHENZHEN YISIPU TECHNOLOGY CO LTD
2013	SUZHOU INOVANCE TECHNOLOGY CO LTD | SHENZHEN INOVANCE TECHNOLOGY CO LTD
2013	SUZHOU MONARCH CONTROL TECHNOLOGY CO LTD | SUZHOU HUICHUAN TECHNOLOGY CO LTD | SHENZHEN INOVANCE TECHNOLOGY CO LTD
2013	HUNAN BRUNP RECYCLING TECHNOLOGY CO LTD | GUANGDONG BANGPU CIRCULATION TECHNOLOGY
2013	ANHUI AOTEJIA TECHNOLOGY DEV CO LTD | NANJING ENERGY EFFICIENCY TECHNOLOGY CO
2013	HUNAN BRUNP RECYCLING TECHNOLOGY CO LTD | GUANGDONG BANGPU CIRCULATION TECHNOLOGY
2013	DONGGUAN SANXIN ELECTRIC AUTOMOBILE TECH | SUN YAT-SEN UNIVERSITY (CHINA)
2014	CENTRE NATIONAL DE LA RECHERCHE SCIENTIFIC | UNIVERSITE DE NANTES | BLUE SOLUTIONS
2014	BOSCH (ROBERT) GMBH | SAMSUNG SDI CO LTD
2014	HYUNDAI MOTOR CO. | KIA MOTORS CORP. | UNIV MYONGJI IND & ACAD COOP FOUND
2014	MINISTRY OF ECONOMY TRADE AND INDUSTRY | SUMITOMO SEIKA CHEMICALS CO. LTD.
2014	SONY CORP | MURATA MANUFACTURING CO. LTD.
2014	SAMSUNG ELECTRONICS CO LTD | SAMSUNG SDI CO LTD
2014	MURATA MANUFACTURING CO. LTD. | SONY CORP
2014	KYOTO UNIVERSITY | PANASONIC CORPORATION
2014	TOYOTA MOTOR CORP | TOYOTA INDUSTRIES CORPORATION
2014	UNIVERSITY OF MICHIGAN | LU W
2014	HYUNDAI MOTOR CO. | KIA MOTORS CORP.
2014	BOSCH (ROBERT) GMBH | SAMSUNG SDI CO LTD
2014	KIA MOTORS CORP. | HYUNDAI MOTOR CO.
2014	HYUNDAI MOTOR CO. | KIA MOTORS CORP.
2014	KIA MOTORS CORP. | HYUNDAI MOTOR CO.
2014	HYUNDAI MOTOR CO. | KIA MOTORS CORP.
2014	HYUNDAI MOTOR CO. | KIA MOTORS CORP.
2014	KIA MOTORS CORP. | HYUNDAI MOTOR CO.
2014	KIA MOTORS CORP. | HYUNDAI MOTOR CO.
2014	HYUNDAI MOTOR CO. | KIA MOTORS CORP.
2014	BOSCH (ROBERT) GMBH | FM LAB LLC
2014	KIA MOTORS CORP. | HYUNDAI MOTOR CO.
2014	KIA MOTORS CORP. | HYUNDAI MOTOR CO.
2014	FORD MOTOR CO. | TOYOTA MOTOR CORP
2014	SAFRAN S.A. | COMMISSARIAT A L'ENERGIE ATOMIQUE
2014	BOSCH (ROBERT) GMBH | FM LAB LLC
2014	SAMSUNG SDI CO LTD | CHONNAN UNIVERSITY | SAMSUNG ELECTRONICS CO LTD
2014	CENTRE NATIONAL DE LA RECHERCHE SCIENTIFIC | UNIVERSITE D'AIX-MARSEILLE | CDP INNOVATION
2014	RENAULT SA | CENTRE NATIONAL DE LA RECHERCHE SCIENTIFIC | UNIV PICARDIE
2014	SUMITOMO RUBBER INDUSTRIES LTD. | MINISTRY OF ECONOMY TRADE AND INDUSTRY
2014	MITSUI CHEMICALS INC. | SHIN-ETSU CHEMICAL CO. LTD.
2014	HONDA MOTOR CO. LTD.(HONDA GIKEN KOGYO KK) | PANASONIC CORPORATION
2014	ZEON CORP. | TOYOTA MOTOR CORP
2014	TOYOTA MOTOR CORP | OHARA INC | NAGOYA UNIVERSITY
2014	MURATA MANUFACTURING CO. LTD. | MINISTRY OF ECONOMY TRADE AND INDUSTRY
2014	KYOTO UNIVERSITY | NISSAN MOTOR CO. LTD.
2014	TAKASAGO INTERNATIONAL CORP. | NITTSUKO KK
2014	SANYO CHEMICAL INDUSTRIES INC. | NISSAN MOTOR CO. LTD.
2014	NISSAN MOTOR CO. LTD. | SANYO CHEMICAL INDUSTRIES INC.
2014	TOSOH CORP. LTD. | SUMITOMO ELECTRIC INDUSTRIES LTD.
2014	PANASONIC CORPORATION | HONDA MOTOR CO. LTD.(HONDA GIKEN KOGYO KK)
2014	PANASONIC CORPORATION | HONDA MOTOR CO. LTD.(HONDA GIKEN KOGYO KK)
2014	TOKYO UNIVERSITY OF SCIENCE | HOKUTO DENKO KK
2014	NISSAN MOTOR CO. LTD. | KYOTO UNIVERSITY
2014	TOYOTA MOTOR CORP | TOKYO INSTITUTE OF TECHNOLOGY
2014	HARNESS SOGO GIJUTSU KENKYUSHO KK | SUMITOMO ELECTRIC INDUSTRIES LTD.
2014	TOYOTA MOTOR CORP | TOKYO INSTITUTE OF TECHNOLOGY
2014	UNIVERITY OF YAMANASHI | MITSUBISHI MOTORS CORP.
2014	PANASONIC CORPORATION | HONDA MOTOR CO. LTD.(HONDA GIKEN KOGYO KK)
2014	SUMITOMO ELECTRIC INDUSTRIES LTD. | HARNESS SOGO GIJUTSU KENKYUSHO KK
2014	SUMITOMO ELECTRIC INDUSTRIES LTD. | HARNESS SOGO GIJUTSU KENKYUSHO KK
2014	NISSAN MOTOR CO. LTD. | HITACHI LTD
2014	SUMITOMO ELECTRIC INDUSTRIES LTD. | HARNESS SOGO GIJUTSU KENKYUSHO KK
2014	DENSO CORP | ROHM CO. LTD.
2014	SUMITOMO ELECTRIC INDUSTRIES LTD. | HARNESS SOGO GIJUTSU KENKYUSHO KK
2014	TOYOTA MOTOR CORP | FUJITSU LIMITED
2014	TOYOTA MOTOR CORP | TOYODA GOESI CO. LTD.
2014	EAGLE INDUSTRY CO LTD | TOYOTA INDUSTRIES CORPORATION
2014	NISSAN MOTOR CO. LTD. | HITACHI LTD
2014	HARNESS SOGO GIJUTSU KENKYUSHO KK | SUMITOMO ELECTRIC INDUSTRIES LTD. | TOYOTA MOTOR CORP
2014	TOSHIBA CORP | DAIFUKU CO. LTD.
2014	SUMITOMO ELECTRIC INDUSTRIES LTD. | HARNESS SOGO GIJUTSU KENKYUSHO KK
2014	SUMITOMO ELECTRIC INDUSTRIES LTD. | UESUTEKKU KK
2014	KYOTO UNIVERSITY | SUMITOMO ELECTRIC INDUSTRIES LTD.
2014	NISSAN MOTOR CO. LTD. | HITACHI LTD
2014	HARNESS SOGO GIJUTSU KENKYUSHO KK | SUMITOMO ELECTRIC INDUSTRIES LTD.
2014	SUMITOMO ELECTRIC INDUSTRIES LTD. | HARNESS SOGO GIJUTSU KENKYUSHO KK
2014	SUMITOMO ELECTRIC INDUSTRIES LTD. | HARNESS SOGO GIJUTSU KENKYUSHO KK
2014	FUJI ELECTRIC HOLDINGS CO. LTD. | ASAHI KASEI CORP.
2014	TOKYO METROPOLITAN UNIVERSITY | TAIHEIYO CEMENT CORP
2014	TOYOTA MOTOR CORP | ZEON CORP.
2014	TAIHEIYO CEMENT CORP | TOKYO METROPOLITAN UNIVERSITY
2014	NISSHIN SEIFUN GROUP INC | KOBAYASHI H | KIT CO LTD
2014	HONEYWELL INTERNATIONAL INC. | SAMSUNG SDI CO LTD
2014	SAMSUNG SDI CO LTD | BOSCH (ROBERT) GMBH
2014	RESEARCH INSTITUTE OF INDUSTRIAL SCIENCE & TECHNOLOGY | POSCO CORPORATION
2014	HANYANG UNIVERSITY - (INDUSTRY-UNIVERSITY COOP. FDN) | KOREA ELECTRONIC TECHNOLOGY INSTITUTE
2014	KOREA UNIVERSITY | RESEARCH INSTITUTE OF INDUSTRIAL SCIENCE & TECHNOLOGY | POSCO CORPORATION | HANYANG UNIVERSITY - (INDUSTRY-UNIVERSITY COOP. FDN)
2014	SAMSUNG ELECTRONICS CO LTD | SAMSUNG SDI CO LTD
2014	KOREA ADVANCED INSTITUTE FOR SCIENCE AND TECHNOLOGY | LG CHEM LTD.
2014	LG CHEM LTD. | SEOUL NATIONAL UNIVERSITY
2014	RESEARCH INSTITUTE OF INDUSTRIAL SCIENCE & TECHNOLOGY | POSCO CORPORATION
2014	KIA MOTORS CORP. | HYUNDAI MOTOR CO.
2014	LG CHEM LTD. | SEOUL NATIONAL UNIVERSITY
2014	KIA MOTORS CORP. | HYUNDAI MOTOR CO.
2014	KOREA INST CERAMIC ENG & TECHNOLOGY | VITZROCELL CO LTD
2014	KIA MOTORS CORP. | HYUNDAI MOTOR CO.
2014	KIA MOTORS CORP. | HYUNDAI MOTOR CO.
2014	RESEARCH INSTITUTE OF INDUSTRIAL SCIENCE & TECHNOLOGY | POSCO CORPORATION
2014	KIA MOTORS CORP. | HYUNDAI MOTOR CO.
2014	HYUNDAI MOTOR CO. | KIA MOTORS CORP.
2014	UNIV KEIMYUNG IND ACADEMIC COOP FOUND | KOREA E & S CO LTD
2014	KIA MOTORS CORP. | HYUNDAI MOTOR CO.
2014	KOREA INSTITUTE OF SCIENCE AND TECHNOLOGY | DABOK KOREA CO LTD
2014	PUSAN NATIONAL UNIVERSITY | JENAX INC
2014	HYUNDAI MOTOR CO. | KIA MOTORS CORP.
2014	HYUNDAI MOTOR CO. | KIA MOTORS CORP.
2014	SK INNOVATION CO LTD | SOLUTION LEADERS TECH CO LTD
2014	KOREA ELECTRIC POWER CORP | TMSB CO LTD
2014	ZHEJIANG WENZHOU JIAN MACHINERY CO LTD | BEIJING TECHNOLOGY INST
2014	SHANGHAI BLACK BAMBOO EMERGING IND TECHN | SHANGHAI JIAO TONG UNIVERSITY
2014	UNIV BEIJING SCI & TECHNOLOGY | BEIJING JINLV ENERGY TECHNOLOGY CO LTD
2014	GUIZHOU ZHENHUA NEW MATERIALS CO LTD | SHENZHEN ZHENHUA NEW MATERIAL CO LTD
2014	SHENZHEN WISEWOD TECHNOLOGY CO LTD | XIAMEN WISEWOD NEW ENERGY CO LTD
2014	SHENZHEN ZHENHUA NEW MATERIAL CO LTD | GUIZHOU ZHENHUA NEW MATERIALS CO LTD
2014	HEJUN GREEN ENERGY HONG KONG CO LTD | SUZHOU HEJUN NEW ENERGY CO LTD
2014	UNIV QINGDAO | QINGDAO WEINENG ELECTRIC VEHICLE ELECTRI
2014	QINGDAO WEINENG ELECTRIC VEHICLE ELECTRI | UNIV QINGDAO
2015	KIA MOTORS CORP. | HYUNDAI MOTOR CO.
2015	SAMSUNG SDI CO LTD | SAMSUNG ELECTRONICS CO LTD
2015	GS YUASA CORPORATION | KYOTO UNIVERSITY
2015	HYUNDAI MOTOR CO. | KIA MOTORS CORP.
2015	HYUNDAI MOTOR CO. | KIA MOTORS CORP.
2015	HYUNDAI MOTOR CO. | KIA MOTORS CORP.
2015	KIA MOTORS CORP. | HYUNDAI MOTOR CO.
2015	UNIVERSITY OF CALIFORNIA | GENERAL MOTORS CORP
2015	LNEG-LAB NACIONAL ENEGIA & GEOLOGIA | UNIVERSITY OF TEXAS | CARNEGIE MELLON UNIVERSITY
2015	HYUNDAI MOTOR CO. | KIA MOTORS CORP.
2015	KIA MOTORS CORP. | HYUNDAI MOTOR CO.
2015	HYUNDAI MOTOR CO. | KIA MOTORS CORP.
2015	HYUNDAI MOTOR CO. | KIA MOTORS CORP.
2015	KIA MOTORS CORP. | HYUNDAI MOTOR CO.
2015	SAMSUNG ELECTRONICS CO LTD | SAMSUNG SDI CO LTD
2015	IMPERIAL COLLEGE | OXIS ENERGY LTD | CRANFIELD UNIVERSITY
2015	RENAULT SA | NISSAN MOTOR CO. LTD.
2015	HEIWA CORPORATION | TOYOTA MOTOR CORP
2015	SUMITOMO METAL MINING CO. LTD. | TOYOTA MOTOR CORP
2015	TORAY INDUSTRIES INC. | TOYOTA MOTOR CORP
2015	SUMITOMO ELECTRIC INDUSTRIES LTD. | HARNESS SOGO GIJUTSU KENKYUSHO KK
2015	TOYOTA MOTOR CORP | AISIN SEIKI CO. LTD.
2015	SUMITOMO ELECTRIC INDUSTRIES LTD. | HARNESS SOGO GIJUTSU KENKYUSHO KK
2015	TOYOTA INDUSTRIES CORPORATION | TOYOTA MOTOR CORP
2015	KUREHA CORPORATION | KURARAY CO. LTD.
2015	HYUNDAI MOTOR CO. | KIA MOTORS CORP.
2015	POSCO CORPORATION | RESEARCH INSTITUTE OF INDUSTRIAL SCIENCE & TECHNOLOGY | SEOUL NATIONAL UNIVERSITY
2015	KIA MOTORS CORP. | HYUNDAI MOTOR CO.
2015	HYUNDAI MOTOR CO. | KIA MOTORS CORP.
2015	KOREA ADVANCED INSTITUTE FOR SCIENCE AND TECHNOLOGY | LG CHEM LTD.
2015	DONGGUK UNIVERSITY | LG CHEM LTD.
2015	HYUNDAI MOTOR CO. | HANYANG UNIVERSITY - (INDUSTRY-UNIVERSITY COOP. FDN)
2015	TIANJIN INZI AUTOMOTIVE CO LTD | INZI CONTROLS CO LTD
2015	UNIV HOSEO ACADEMIC COOP FOUND | NNC MOTORS CO LTD
2015	CHUNG-ANG UNIVERSITY INDUSTRY-ACADEMY COOPERATIVE FOUNDATION | GYEINGSANG NATIONAL UNIVERSITY | UNIV WOOSONG
2015	CM PARTNER INC | UNIV KONGJU NAT IND ACAD COOP GRO
2015	HYUNDAI MOTOR CO. | KIA MOTORS CORP.
2015	KIA MOTORS CORP. | HYUNDAI MOTOR CO.
2015	KOKAM CO LTD | LIG NEX1 CO LTD
2015	STATE GRID CORP OF CHINA | CAI Z
2015	STATE GRID CORP OF CHINA | CAI Z
2015	CAI Z | STATE GRID CORP OF CHINA
2015	GUANGZHOU ENERGY TESTING INST | CHINESE ACADEMY OF SCIENCE
2015	PI R & D CO LTD | TOP BATTERY CO LTD
2016	HYUNDAI MOTOR CO. | KIA MOTORS CORP.
2016	KIA MOTORS CORP. | HYUNDAI MOTOR CO.
2016	HYUNDAI MOTOR CO. | KIA MOTORS CORP.
2016	THUNDER POWER NEW ENERGY VEHICLE DEV CO | THUNDER POWER ELECTRIC VEHICLE LTD
2016	HYUNDAI MOTOR CO. | KIA MOTORS CORP.
2016	KIA MOTORS CORP. | HYUNDAI MOTOR CO.
2016	HYUNDAI MOTOR CO. | KIA MOTORS CORP.
2016	NISSAN MOTOR CO. LTD. | RENAULT SA
2016	INSTITUT POLYTECHNIQUE DE GRENOBLE | BLUE SOLUTIONS
2016	TOYOTA MOTOR CORP | TOYODA GOESI CO. LTD.
2016	TOYOTA MOTOR CORP | KANSAI PAINT CO. LTD.
2016	HARNESS SOGO GIJUTSU KENKYUSHO KK | SUMITOMO ELECTRIC INDUSTRIES LTD.
2016	KIA MOTORS CORP. | HYUNDAI MOTOR CO.
2016	HYUNDAI MOTOR CO. | KIA MOTORS CORP.
2016	HYUNDAI MOTOR CO. | KIA MOTORS CORP.
2016	HYUNDAI MOTOR CO. | KIA MOTORS CORP.
2016	NEXT MOTORS CO LTD | KOREA UNIVERSITY
2016	HYUNDAI MOTOR CO. | KOREA ADVANCED INSTITUTE FOR SCIENCE AND TECHNOLOGY
2016	HYUNDAI MOTOR CO. | KIA MOTORS CORP.
2016	UNIV ANDONG NAT IND ACADEMIC COOP FOUND | HAK SAN METAL
2016	KIA MOTORS CORP. | HYUNDAI MOTOR CO.
2016	KIA MOTORS CORP. | HYUNDAI MOTOR CO.
2016	HYUNDAI MOTOR CO. | KIA MOTORS CORP.
2016	KIA MOTORS CORP. | HYUNDAI MOTOR CO.
2016	GUANGDONG BRUNP CYCLING TECHNOLOGY CO | HUNAN BRUNP RECYCLING TECHNOLOGY CO LTD | HUNAN BRUNP AUTOMOBILE CIRCULATION CO LTD
2016	BEIJING HENGLEAO TECHNOLOGY CO LTD | YIWU ZHENGLONG NEW ENERGY TECHNOLOGY CO
2016	QINGDAO TGOOD ELECTRIC CO LTD | XIAN TERUIDE INTELLIGENT CHARGING TECHNO

## Sheet: HEV
Entire period			Towards sustainable mobility			Towards hybridisation			Towards mass commercialisation
1985-2016			1985-1996			1997-2007			2008-2016
Year	Collaborating organisations		Year	Collaborating organisations		Year	Collaborating organisations		Year	Collaborating organisations
1995	GRUENDL & HOFFMANN GMBH GES ELEKTROTECHN | CONTINENTAL AG (GERMANY FED. REP.)		1995	GRUENDL & HOFFMANN GMBH GES ELEKTROTECHN | CONTINENTAL AG (GERMANY FED. REP.)		1997	MILLENIUM DESIGNS C | DECORULE LTD		2008	KIA MOTORS CORP. | HYUNDAI MOTOR CO.
1995	TOYOTA MOTOR CORP | TOSHIBA CORP		1995	TOYOTA MOTOR CORP | TOSHIBA CORP		1997	FUJI ELECTRIC HOLDINGS CO. LTD. | VOLVO AB		2008	KIA MOTORS CORP. | HYUNDAI MOTOR CO.
1997	MILLENIUM DESIGNS C | DECORULE LTD					1997	OKAMURA KENKYUSHO KK | JEOL LTD.		2008	TOYOTA MOTOR CORP | DENSO CORP
1997	FUJI ELECTRIC HOLDINGS CO. LTD. | VOLVO AB					1997	DENSO CORP | TOYOTA MOTOR CORP		2008	AISIN SEIKI CO. LTD. | TOYOTA MOTOR CORP
1997	OKAMURA KENKYUSHO KK | JEOL LTD.					1998	ABELL FOUND INC | PAICE LLC		2008	TOYOTA MOTOR CORP | FUJITSU LIMITED
1997	DENSO CORP | TOYOTA MOTOR CORP					1998	RUSS BENJAMIN | ROCKWELL COLLINS INC.		2008	AISIN SEIKI CO. LTD. | TOYOTA MOTOR CORP
1998	ABELL FOUND INC | PAICE LLC					1998	TOYOTA MOTOR CORP | DENSO CORP		2008	DENSO CORP | TOYOTA MOTOR CORP
1998	RUSS BENJAMIN | ROCKWELL COLLINS INC.					1998	VOLVO AB | SUBARU CORP (FORMERLY FUJI HEAVY INDUSTRIES)		2008	TOYOTA MOTOR CORP | DENSO CORP | AISIN SEIKI CO. LTD.
1998	TOYOTA MOTOR CORP | DENSO CORP					1999	TOYOTA MOTOR CORP | AISIN SEIKI CO. LTD.		2008	AISIN SEIKI CO. LTD. | TOYOTA MOTOR CORP
1998	VOLVO AB | SUBARU CORP (FORMERLY FUJI HEAVY INDUSTRIES)					1999	FUJI ELECTRIC HOLDINGS CO. LTD. | VOLVO AB		2008	FUJITSU LIMITED | AISIN SEIKI CO. LTD. | TOYOTA MOTOR CORP
1999	TOYOTA MOTOR CORP | AISIN SEIKI CO. LTD.					1999	TOYOTA INDUSTRIES CORPORATION | MITSUBISHI MOTORS CORP.		2008	DENSO CORP | TOYOTA MOTOR CORP
1999	FUJI ELECTRIC HOLDINGS CO. LTD. | VOLVO AB					1999	TOYOTA MOTOR CORP | DENSO CORP		2008	TOYOTA MOTOR CORP | AISIN SEIKI CO. LTD. | FUJITSU LIMITED | DENSO CORP
1999	TOYOTA INDUSTRIES CORPORATION | MITSUBISHI MOTORS CORP.					2000	AISIN SEIKI CO. LTD. | HISADA HIDEKI		2008	KIA MOTORS CORP. | HYUNDAI MOTOR CO.
1999	TOYOTA MOTOR CORP | DENSO CORP					2000	PANASONIC CORPORATION | TOYOTA MOTOR CORP		2008	AISIN SEIKI CO. LTD. | TOYOTA MOTOR CORP
2000	AISIN SEIKI CO. LTD. | HISADA HIDEKI					2000	TOYOTA MOTOR CORP | AISIN SEIKI CO. LTD.		2008	DAIMLER AG | FIAT CHRYSLER AUTOMOBILES NV
2000	PANASONIC CORPORATION | TOYOTA MOTOR CORP					2000	KIA MOTORS CORP. | HYUNDAI MOTOR CO.		2008	NTN CORP. | SUZUKI MOTOR CORP.
2000	TOYOTA MOTOR CORP | AISIN SEIKI CO. LTD.					2000	PANASONIC CORPORATION | TOYOTA MOTOR CORP		2008	KIA MOTORS CORP. | HYUNDAI MOTOR CO.
2000	KIA MOTORS CORP. | HYUNDAI MOTOR CO.					2000	FORD GLOBAL TECHNOLOGIES INC. A MICHIGAN CORPORATION | FORD MOTOR CO.		2008	AISIN SEIKI CO. LTD. | TOYOTA MOTOR CORP
2000	PANASONIC CORPORATION | TOYOTA MOTOR CORP					2000	DENSO CORP | TOYOTA MOTOR CORP		2008	KIA MOTORS CORP. | HYUNDAI MOTOR CO.
2000	FORD GLOBAL TECHNOLOGIES INC. A MICHIGAN CORPORATION | FORD MOTOR CO.					2000	DENSO CORP | TOYOTA MOTOR CORP		2008	DAIMLER AG | FIAT CHRYSLER AUTOMOBILES NV
2000	DENSO CORP | TOYOTA MOTOR CORP					2000	DENSO CORP | TOYOTA MOTOR CORP		2008	KIA MOTORS CORP. | HYUNDAI MOTOR CO.
2000	DENSO CORP | TOYOTA MOTOR CORP					2000	DAIKIN SEISAKUSHO KK | EXEDY CORP.		2008	DENSO CORP | TOYOTA MOTOR CORP
2000	DENSO CORP | TOYOTA MOTOR CORP					2000	HITACHI LTD | NISSAN MOTOR CO. LTD.		2008	KIA MOTORS CORP. | HYUNDAI MOTOR CO.
2000	DAIKIN SEISAKUSHO KK | EXEDY CORP.					2000	HITACHI LTD | NISSAN MOTOR CO. LTD.		2008	TOYOTA MOTOR CORP | AISIN SEIKI CO. LTD.
2000	HITACHI LTD | NISSAN MOTOR CO. LTD.					2000	TOYOTA MOTOR CORP | DENSO CORP		2008	TAKAHASHI SUIKI KK | TOYOTA MOTOR CORP
2000	HITACHI LTD | NISSAN MOTOR CO. LTD.					2001	VISTEON CORP. | VISTEON INTERNATIONAL HOLDINGS INC. | VC AVIATION SERVICES LLC | VISTEON EUROPEAN HOLDINGS INC. | VISTEON INTERNATIONAL BUSINESS DEVELOPMENT INC. | BOSCH (ROBERT) GMBH		2008	TOYOTA MOTOR CORP | DENSO CORP
2000	TOYOTA MOTOR CORP | DENSO CORP					2001	TOYOTA MOTOR CORP | DENSO CORP		2008	VISTEON EUROPEAN HOLDINGS INC. | VISTEON CORP. | VISTEON INTERNATIONAL BUSINESS DEVELOPMENT INC. | VISTEON INTERNATIONAL HOLDINGS INC. | BOSCH (ROBERT) GMBH | VC AVIATION SERVICES LLC
2001	VISTEON CORP. | VISTEON INTERNATIONAL HOLDINGS INC. | VC AVIATION SERVICES LLC | VISTEON EUROPEAN HOLDINGS INC. | VISTEON INTERNATIONAL BUSINESS DEVELOPMENT INC. | BOSCH (ROBERT) GMBH					2001	TOYOTA MOTOR CORP | DENSO CORP		2008	TOYOTA INDUSTRIES CORPORATION | TOYOTA MOTOR CORP
2001	TOYOTA MOTOR CORP | DENSO CORP					2001	AISIN SEIKI CO. LTD. | TOYOTA MOTOR CORP		2008	TOYOTA MOTOR CORP | AISIN SEIKI CO. LTD.
2001	TOYOTA MOTOR CORP | DENSO CORP					2001	HITACHI LTD | NISSAN MOTOR CO. LTD.		2008	AISIN SEIKI CO. LTD. | FUJITSU LIMITED | TOYOTA MOTOR CORP
2001	AISIN SEIKI CO. LTD. | TOYOTA MOTOR CORP					2001	RENAULT SA | NISSAN MOTOR CO. LTD.		2008	DENSO CORP | TOYOTA MOTOR CORP
2001	HITACHI LTD | NISSAN MOTOR CO. LTD.					2002	HENI LEGAL REPRESENTATIVE IRMGARD | DAIMLER AG		2008	HOKKAIDO RYOKAKU TETSUDO KK | HITACHI LTD
2001	RENAULT SA | NISSAN MOTOR CO. LTD.					2002	IMMSI SPA TORINO | UNIVERSITY OF MILAN		2008	NIPPON YUSEN KABUSHIKI KAISHA | MTI KK
2002	HENI LEGAL REPRESENTATIVE IRMGARD | DAIMLER AG					2002	RENAULT SA | NISSAN MOTOR CO. LTD.		2008	TOYOTA MOTOR CORP | AISIN SEIKI CO. LTD.
2002	IMMSI SPA TORINO | UNIVERSITY OF MILAN					2002	NISSAN MOTOR CO. LTD. | RENAULT SA		2008	TOYOTA MOTOR CORP | AISIN SEIKI CO. LTD.
2002	RENAULT SA | NISSAN MOTOR CO. LTD.					2002	NISSAN MOTOR CO. LTD. | RENAULT SA		2008	AISIN SEIKI CO. LTD. | TOYOTA MOTOR CORP
2002	NISSAN MOTOR CO. LTD. | RENAULT SA					2002	YASUI YUJI | HONDA MOTOR CO. LTD.(HONDA GIKEN KOGYO KK)		2008	TATEYAMA MOTOR YG | HASEBE M
2002	NISSAN MOTOR CO. LTD. | RENAULT SA					2002	NISSAN MOTOR CO. LTD. | RENAULT SA		2008	TOYOTA MOTOR CORP | DENSO CORP
2002	YASUI YUJI | HONDA MOTOR CO. LTD.(HONDA GIKEN KOGYO KK)					2002	RENAULT SA | NISSAN MOTOR CO. LTD.		2008	AISAN INDUSTRY CO. LTD. | TOYOTA MOTOR CORP
2002	NISSAN MOTOR CO. LTD. | RENAULT SA					2002	EATON CORP. | O'NEIL WALTER K.		2008	NTN CORP. | SUZUKI MOTOR CORP.
2002	RENAULT SA | NISSAN MOTOR CO. LTD.					2002	RENAULT SA | NISSAN MOTOR CO. LTD.		2008	TOYOTA MOTOR CORP | AISIN SEIKI CO. LTD.
2002	EATON CORP. | O'NEIL WALTER K.					2002	MICHIGAN MOTOR CORP | MOBILE AUTOMOTIVE TECHNOLOGIES LLC		2008	TOYOTA MOTOR CORP | DENSO CORP
2002	RENAULT SA | NISSAN MOTOR CO. LTD.					2002	NISSAN MOTOR CO. LTD. | RENAULT SA		2008	TOYOTA MOTOR CORP | AISIN SEIKI CO. LTD.
2002	MICHIGAN MOTOR CORP | MOBILE AUTOMOTIVE TECHNOLOGIES LLC					2002	NISSAN MOTOR CO. LTD. | RENAULT SA		2008	DENSO CORP | TOYOTA MOTOR CORP
2002	NISSAN MOTOR CO. LTD. | RENAULT SA					2002	AISIN SEIKI CO. LTD. | TOYOTA MOTOR CORP		2008	TOYOTA INDUSTRIES CORPORATION | TOYOTA MOTOR CORP
2002	NISSAN MOTOR CO. LTD. | RENAULT SA					2002	AISIN SEIKI CO. LTD. | TOYOTA MOTOR CORP		2008	DENSO CORP | TOYOTA MOTOR CORP
2002	AISIN SEIKI CO. LTD. | TOYOTA MOTOR CORP					2002	RENAULT SA | NISSAN MOTOR CO. LTD.		2008	TOYOTA MOTOR CORP | AISIN SEIKI CO. LTD.
2002	AISIN SEIKI CO. LTD. | TOYOTA MOTOR CORP					2002	TOYOTA MOTOR CORP | AISIN SEIKI CO. LTD.		2008	TOYOTA MOTOR CORP | DENSO CORP
2002	RENAULT SA | NISSAN MOTOR CO. LTD.					2003	ASAO YOSHIHITO | MITSUBISHI ELECTRIC CORP		2008	AISIN SEIKI CO. LTD. | TOYOTA MOTOR CORP
2002	TOYOTA MOTOR CORP | AISIN SEIKI CO. LTD.					2003	TOYOTA MOTOR CORP | NOZAWA NATSUKI		2008	TOYOTA MOTOR CORP | AISIN SEIKI CO. LTD.
2003	ASAO YOSHIHITO | MITSUBISHI ELECTRIC CORP					2003	TOYOTA MOTOR CORP | AISIN SEIKI CO. LTD.		2008	TOYOTA MOTOR CORP | AISIN SEIKI CO. LTD.
2003	TOYOTA MOTOR CORP | NOZAWA NATSUKI					2003	PORSCHE AUTOMOBIL HOLDING SE | POTT EKKEHARD		2008	AISIN SEIKI CO. LTD. | TOYOTA MOTOR CORP
2003	TOYOTA MOTOR CORP | AISIN SEIKI CO. LTD.					2003	TOYOTA MOTOR CORP | ITANO HIDEO		2008	TOYOTA MOTOR CORP | DENSO CORP
2003	PORSCHE AUTOMOBIL HOLDING SE | POTT EKKEHARD					2003	TOYOTA MOTOR CORP | AISIN SEIKI CO. LTD.		2008	AISAN INDUSTRY CO. LTD. | TOYOTA MOTOR CORP
2003	TOYOTA MOTOR CORP | ITANO HIDEO					2003	RENAULT SA | NISSAN MOTOR CO. LTD.		2008	TOYOTA MOTOR CORP | DENSO CORP
2003	TOYOTA MOTOR CORP | AISIN SEIKI CO. LTD.					2003	NAGAYAMA KAZUTOSHI | NISSAN MOTOR CO. LTD.		2008	TOYOTA MOTOR CORP | AISIN SEIKI CO. LTD.
2003	RENAULT SA | NISSAN MOTOR CO. LTD.					2003	TOYOTA MOTOR CORP | AISIN SEIKI CO. LTD.		2008	TOYOTA MOTOR CORP | DENSO CORP
2003	NAGAYAMA KAZUTOSHI | NISSAN MOTOR CO. LTD.					2003	IMAI NOBUYUKI | HONDA MOTOR CO. LTD.(HONDA GIKEN KOGYO KK)		2008	AISAN INDUSTRY CO. LTD. | TOYOTA MOTOR CORP
2003	TOYOTA MOTOR CORP | AISIN SEIKI CO. LTD.					2003	TOYOTA MOTOR CORP | AISIN SEIKI CO. LTD.		2008	DENSO CORP | TOYOTA MOTOR CORP
2003	IMAI NOBUYUKI | HONDA MOTOR CO. LTD.(HONDA GIKEN KOGYO KK)					2003	TOYOTA MOTOR CORP | AISIN SEIKI CO. LTD.		2008	HYUNDAI MOTOR CO. | KIA MOTORS CORP.
2003	TOYOTA MOTOR CORP | AISIN SEIKI CO. LTD.					2003	TOYOTA MOTOR CORP | AISIN SEIKI CO. LTD.		2008	HYUNDAI MOTOR CO. | KIA MOTORS CORP.
2003	TOYOTA MOTOR CORP | AISIN SEIKI CO. LTD.					2003	AISIN SEIKI CO. LTD. | TOYOTA MOTOR CORP		2008	HYUNDAI MOTOR CO. | KIA MOTORS CORP.
2003	TOYOTA MOTOR CORP | AISIN SEIKI CO. LTD.					2003	AISIN SEIKI CO. LTD. | TOYOTA MOTOR CORP		2008	KIA MOTORS CORP. | HYUNDAI MOTOR CO.
2003	AISIN SEIKI CO. LTD. | TOYOTA MOTOR CORP					2003	AISIN SEIKI CO. LTD. | TOYOTA MOTOR CORP		2008	HYUNDAI MOTOR CO. | KIA MOTORS CORP.
2003	AISIN SEIKI CO. LTD. | TOYOTA MOTOR CORP					2003	AISIN SEIKI CO. LTD. | TOYOTA MOTOR CORP		2008	KIA MOTORS CORP. | HYUNDAI MOTOR CO.
2003	AISIN SEIKI CO. LTD. | TOYOTA MOTOR CORP					2003	AISIN SEIKI CO. LTD. | TOYOTA MOTOR CORP		2008	HYUNDAI MOTOR CO. | KIA MOTORS CORP.
2003	AISIN SEIKI CO. LTD. | TOYOTA MOTOR CORP					2003	TOYOTA MOTOR CORP | AISIN SEIKI CO. LTD.		2008	HYUNDAI MOTOR CO. | KIA MOTORS CORP.
2003	AISIN SEIKI CO. LTD. | TOYOTA MOTOR CORP					2003	TOYOTA MOTOR CORP | AISIN SEIKI CO. LTD.		2008	KIA MOTORS CORP. | HYUNDAI MOTOR CO.
2003	TOYOTA MOTOR CORP | AISIN SEIKI CO. LTD.					2003	TOYOTA MOTOR CORP | AISIN SEIKI CO. LTD.		2008	KIA MOTORS CORP. | HYUNDAI MOTOR CO.
2003	TOYOTA MOTOR CORP | AISIN SEIKI CO. LTD.					2003	TOYOTA MOTOR CORP | AISIN SEIKI CO. LTD.		2009	TOYOTA MOTOR CORP | AISIN SEIKI CO. LTD.
2003	TOYOTA MOTOR CORP | AISIN SEIKI CO. LTD.					2003	TOYOTA MOTOR CORP | AISIN SEIKI CO. LTD.		2009	VOLVO AB | AB VOLVO (PUBL.)
2003	TOYOTA MOTOR CORP | AISIN SEIKI CO. LTD.					2003	AISIN SEIKI CO. LTD. | TOYOTA MOTOR CORP		2009	HYUNDAI MOTOR CO. | YURATECH CO LTD
2003	TOYOTA MOTOR CORP | AISIN SEIKI CO. LTD.					2003	ZH NAGOYA SANGYO KAGAKU KENKYUSHO | AISIN SEIKI CO. LTD.		2009	AISIN SEIKI CO. LTD. | TOYOTA MOTOR CORP
2003	AISIN SEIKI CO. LTD. | TOYOTA MOTOR CORP					2003	AISIN SEIKI CO. LTD. | TOYOTA MOTOR CORP		2009	TOYOTA MOTOR CORP | AISIN SEIKI CO. LTD.
2003	ZH NAGOYA SANGYO KAGAKU KENKYUSHO | AISIN SEIKI CO. LTD.					2003	TOYOTA MOTOR CORP | AISIN SEIKI CO. LTD.		2009	TOYOTA MOTOR CORP | AISIN SEIKI CO. LTD.
2003	AISIN SEIKI CO. LTD. | TOYOTA MOTOR CORP					2003	AISIN SEIKI CO. LTD. | TOYOTA MOTOR CORP		2009	AISIN SEIKI CO. LTD. | TOYOTA MOTOR CORP
2003	TOYOTA MOTOR CORP | AISIN SEIKI CO. LTD.					2003	AISIN SEIKI CO. LTD. | TOYOTA MOTOR CORP		2009	TOYOTA MOTOR CORP | AISIN SEIKI CO. LTD.
2003	AISIN SEIKI CO. LTD. | TOYOTA MOTOR CORP					2003	TOYOTA MOTOR CORP | AISIN SEIKI CO. LTD.		2009	KIA MOTORS CORP. | HYUNDAI MOTOR CO.
2003	AISIN SEIKI CO. LTD. | TOYOTA MOTOR CORP					2004	PAUL SCHERRER INSTITUTE | COMPAGNIE GENERALE DES ESTABLISHMENTS MICHELIN		2009	HYUNDAI MOTOR CO. | KIA MOTORS CORP.
2003	TOYOTA MOTOR CORP | AISIN SEIKI CO. LTD.					2004	ISHIKAWA YUTAKA | KITANO KAZUHIKO | HONDA MOTOR CO. LTD.(HONDA GIKEN KOGYO KK)		2009	TOYOTA MOTOR CORP | DENSO CORP
2004	PAUL SCHERRER INSTITUTE | COMPAGNIE GENERALE DES ESTABLISHMENTS MICHELIN					2004	TABATA ATSUSHI | TAKAI IRYOKI KK | TOYOTA MOTOR CORP		2009	EWERT A J | EWERT C S
2004	ISHIKAWA YUTAKA | KITANO KAZUHIKO | HONDA MOTOR CO. LTD.(HONDA GIKEN KOGYO KK)					2004	KOTANI TAKESHI | TOYOTA MOTOR CORP		2009	HYUNDAI MOTOR CO. | KIA MOTORS CORP.
2004	TABATA ATSUSHI | TAKAI IRYOKI KK | TOYOTA MOTOR CORP					2004	AISIN SEIKI CO. LTD. | HISADA HIDEKI		2009	KIA MOTORS CORP. | HYUNDAI MOTOR CO.
2004	KOTANI TAKESHI | TOYOTA MOTOR CORP					2004	AISIN SEIKI CO. LTD. | TOYOTA MOTOR CORP		2009	NL GIKEN INC | TANAKA M
2004	AISIN SEIKI CO. LTD. | HISADA HIDEKI					2004	AISIN SEIKI CO. LTD. | TOYOTA MOTOR CORP		2009	TOYOTA MOTOR CORP | DENSO CORP
2004	AISIN SEIKI CO. LTD. | TOYOTA MOTOR CORP					2004	HONDA MOTOR CO. LTD.(HONDA GIKEN KOGYO KK) | HITACHI LTD		2009	AISIN SEIKI CO. LTD. | TOYOTA MOTOR CORP
2004	AISIN SEIKI CO. LTD. | TOYOTA MOTOR CORP					2004	UNIV BRUNEL | TSOI HEI MA THOMAS		2009	AISAN INDUSTRY CO. LTD. | TOYOTA MOTOR CORP
2004	HONDA MOTOR CO. LTD.(HONDA GIKEN KOGYO KK) | HITACHI LTD					2004	AISIN SEIKI CO. LTD. | TOYOTA MOTOR CORP		2009	TOYOTA MOTOR CORP | DENSO CORP
2004	UNIV BRUNEL | TSOI HEI MA THOMAS					2004	SRI INTERNATIONAL | SEJIN IGB CO LTD		2009	TOYOTA MOTOR CORP | AISIN SEIKI CO. LTD.
2004	AISIN SEIKI CO. LTD. | TOYOTA MOTOR CORP					2004	TOYOTA MOTOR CORP | ITO MASATOSHI		2009	TOYOTA MOTOR CORP | DENSO CORP
2004	SRI INTERNATIONAL | SEJIN IGB CO LTD					2004	HONDA MOTOR CO. LTD.(HONDA GIKEN KOGYO KK) | HITACHI LTD		2009	TOYOTA MOTOR CORP | DENSO CORP
2004	TOYOTA MOTOR CORP | ITO MASATOSHI					2004	HONDA MOTOR CO. LTD.(HONDA GIKEN KOGYO KK) | HITACHI LTD		2009	AISAN INDUSTRY CO. LTD. | TOYOTA MOTOR CORP
2004	HONDA MOTOR CO. LTD.(HONDA GIKEN KOGYO KK) | HITACHI LTD					2004	FUJITSU LIMITED | TOYOTA MOTOR CORP		2009	DENSO CORP | TOYOTA MOTOR CORP
2004	HONDA MOTOR CO. LTD.(HONDA GIKEN KOGYO KK) | HITACHI LTD					2004	DENSO CORP | TOYOTA MOTOR CORP		2009	DENSO CORP | TOYOTA MOTOR CORP
2004	FUJITSU LIMITED | TOYOTA MOTOR CORP					2004	DENSO CORP | TOYOTA MOTOR CORP		2009	DENSO CORP | TOYOTA MOTOR CORP
2004	DENSO CORP | TOYOTA MOTOR CORP					2004	TOYOTA MOTOR CORP | AISIN SEIKI CO. LTD.		2009	KIA MOTORS CORP. | HYUNDAI MOTOR CO.
[truncated: 587 more rows]
