# Supplementary material for: Dataset on the global patent networks within and between vehicle powertrain technologies — Cases of ICEV, HEV, and BEV
Source: Data Brief. 2019 Dec 19;28:105017. doi: 10.1016/j.dib.2019.105017 (PMC6940608; doi:10.1016/j.dib.2019.105017)
Supplement: Multimedia component 1 [file mmc1.zip › Absolute and relative number of bilateral relationships at mutual level.xlsx]

## Sheet: Sheet1
Year	ICEV-BEV	HEV-BEV	ICEV-HEV	ICEV-BEV%	HEV-BEV%	ICEV-HEV%
1985	0	0	0	0	0	0
1986	0	0	0	0	0	0
1987	0	0	0	0	0	0
1988	0	0	0	0	0	0
1989	0	0	0	0	0	0
1990	0	0	0	0	0	0
1991	0	0	0	0	0	0
1992	0	0	0	0	0	0
1993	0	0	0	0	0	0
1994	0	0	0	0	0	0
1995	1	0	1	0.5	0	0.5
1996	0	0	0	0	0	0
1997	1	1	2	0.25	0.25	0.5
1998	6	1	1	0.75	0.125	0.125
1999	0	0	1	0	0	1
2000	0	2	5	0	0.2857	0.7143
2001	0	0	2	0	0	1
2002	0	0	10	0	0	1
2003	0	0	13	0	0	1
2004	0	1	18	0	0.0526	0.9474
2005	0	1	19	0	0.05	0.95
2006	0	0	23	0	0	1
2007	3	6	26	0.0857	0.1714	0.7429
2008	0	2	35	0	0.0541	0.9459
2009	0	3	15	0	0.1667	0.8333
2010	19	6	31	0.3393	0.1071	0.5536
2011	6	5	14	0.24	0.2	0.56
2012	8	10	17	0.2286	0.2857	0.4857
2013	0	4	4	0	0.5	0.5
2014	21	5	6	0.6563	0.1563	0.1875
2015	0	2	4	0	0.3333	0.6667
2016	0	18	5	0	0.7826	0.2174
Sum	65	67	252	0.1693	0.1745	0.6563
