# Supplementary material for: Dataset on the global patent networks within and between vehicle powertrain technologies — Cases of ICEV, HEV, and BEV
Source: Data Brief. 2019 Dec 19;28:105017. doi: 10.1016/j.dib.2019.105017 (PMC6940608; doi:10.1016/j.dib.2019.105017)
Supplement: Multimedia component 1 [file mmc1.zip › Group-level IPC codes at mutual level (overlaps).xlsx]

## Sheet: ICEV-HEV
Entire period			Towards sustainable mobility			Towards hybridisation			Towards mass commercialisation
1985-2016			1985-1996			1997-2007			2008-2016
Group-level IPCs	frequency		Group-level IPCs	frequency		Group-level IPCs	frequency		Group-level IPCs	frequency
B60K0006	438		B60K0006	1		B60K0005	1		B60L0009	6
B60K0005	1		B60L0007	1		B60W0020	62		G06F0019	4
B60W0020	136		B60L0011	1		B60K0006	247		B60L0011	57
B60K0017	31		B60W0010	1		B60K0017	21		B60W0010	169
F02D0045	33		B60W0020	1		F02D0045	10		B60W0020	73
F02D0041	52		F02B0075	1		F02D0041	15		F02D0045	23
B01D0053	1		F02N0011	1		B01D0053	1		F02D0029	56
H02J0001	4		F16F0015	1		H02J0001	1		F02D0017	4
B60K0001	19		G05D0019	1		B60K0001	11		H02K0007	3
F02D0029	122		H02K0049	1		F02D0029	66		B60K0006	190
B60W0010	444		H02P0015	1		B60W0010	274		F02M0057	1
B60L0011	114		H02P0029	1		B60L0011	56		F02M0025	4
H02P0009	2		B60K0017	1		H02P0009	1		F02D0021	2
B60T0007	4					B60T0007	4		H01M0010	2
F02N0099	1					F02N0099	1		F02D0041	37
B60L0009	8					B60L0009	2		G06F0017	4
F16H0003	32					F16H0003	21		F04B0049	3
B60T0008	4					B60T0008	4		F02B0053	4
G01M0015	4					G01M0015	1		B60R0016	3
F02B0039	4					F02B0039	2		F02D0009	1
G06F0019	4					F16H0041	1		H02J0007	6
F02D0017	8					F16H0045	2		F01K0023	2
H02K0007	8					F16H0061	97		B60W0050	6
F02M0057	1					F16H0048	7		F16D0048	3
F02M0025	8					F02D0017	4		F16H0057	4
F02D0021	3					F02N0011	13		F04B0017	2
H01M0010	2					F16H0057	4		B60H0001	3
G06F0017	5					F16H0059	41		F01B0009	1
F04B0049	3					F16H0063	32		G01M0017	1
F02B0053	4					F01N0003	1		F02D0019	1
B60R0016	3					F02B0037	4		B23K0026	7
F02D0009	2					B60H0001	2		B01D0035	3
H02J0007	7					F02M0025	4		F02M0026	4
F01K0023	2					H02P0007	1		F02D0023	2
B60W0050	6					H02K0005	2		B60K0001	8
F16D0048	4					B60L0001	1		G01M0015	3
F16H0057	8					H02P0025	1		F01L0001	1
F04B0017	2					F04D0025	2		F01N0003	6
B60H0001	5					H02K0007	5		F01L0013	2
F01B0009	1					B60L0003	3		F02N0011	15
G01M0017	1					B60L0015	7		F02B0001	1
F02D0019	1					F02B0063	1		F01N0011	3
B23K0026	7					B60L0007	2		F01P0003	3
B01D0035	3					F02D0009	1		B60K0017	9
F02M0026	4					G05D0001	1		F02P0015	1
F02D0023	2					F02B0075	1		F02D0035	2
F01L0001	1					B62M0007	1		F16D0025	4
F01N0003	7					B60T0017	1		F02D0028	2
F01L0013	2					F02D0043	1		F02D0013	4
F02N0011	29					G06F0007	1		F16D0013	3
F02B0001	1					F16F0015	1		F01C0001	2
F01N0011	3					F01D0025	2		B60L0001	3
F01P0003	3					B60K0025	1		F02B0023	3
F02P0015	1					F16D0048	1		F01K0007	2
F02D0035	2					F02N0015	2		F16H0037	3
F16F0015	2					H02J0005	1		F02B0075	1
H02K0027	1					F02D0021	1		B23K0015	1
B60T0001	1					G06F0017	1		G01N0027	1
B60L0015	12					H02K0027	1		F02B0037	3
F02P0005	4					H02J0007	1		B60W0030	12
F16H0059	56					B60T0001	1		F02B0017	1
F16H0061	133					F02P0005	2		F01P0005	1
B60W0030	12					F02M0035	1		F02P0003	1
G06F0007	2								F16D0047	1
F02M0023	1								B60L0007	2
F01N0005	1								F16D0041	2
F02D0031	1								B60L0003	7
F16H0063	46								F16H0061	36
G05D0019	1								F02D0015	1
F16H0045	5								F02B0039	2
F16H0048	7								F02B0047	1
F04C0002	1								F01P0007	1
F02G0005	1								F02P0005	2
F16D0025	4								G01L0023	1
H02K0005	3								F16H0003	11
F02M0051	1								F02B0005	1
H02J0005	1								F01K0013	1
B60L0003	10								H02K0009	2
F02N0015	2								F04B0039	1
F01K0025	2								F02B0055	1
F16H0037	3								B60L0015	5
B60K0031	2								B01D0036	1
F01M0001	1								F01N0009	1
F02F0001	4								F02F0001	4
F02M0035	1								B60R0025	1
F02B0037	7								F02P0017	1
F02B0063	1								F02M0037	1
B60L0007	5								F02B0031	1
G05D0001	2								G05D0001	1
F04D0025	2								H02J0001	3
F02D0013	4								F01K0025	2
F02B0023	3								B60K0031	2
B60R0025	1								B62M0023	1
F02P0017	1								F16H0045	3
F02M0037	1								F01M0001	1
F02B0031	1								G06F0007	1
F02B0075	3								F02M0023	1
B62M0007	1								F01N0005	1
B60T0017	1								F02D0031	1
F02D0043	1								F16H0063	14
B62M0023	1								F04C0002	1
H02P0007	1								F02G0005	1
F16D0047	1								H02K0005	1
F16D0041	2								F02M0051	1
F01C0001	2								F16H0059	15
B60L0001	4								H02M0001	1
F01K0007	2								F04C0018	1
F02D0015	1								F02M0061	2
F02B0047	1								H02P0009	1
F01P0007	1								F16D0033	1
G01L0023	1								F02N0019	1
F01D0025	2
F02D0028	2
F16D0013	3
B23K0015	1
G01N0027	1
F02B0017	1
F01P0005	1
F02P0003	1
H02P0015	1
B60K0025	1
F16D0033	1
H02K0009	2
F02M0061	2
H02K0049	1
F16H0041	1
H02M0001	1
F04C0018	1
H02P0025	1
F02B0005	1
F01K0013	1
F04B0039	1
F02B0055	1
B01D0036	1
F01N0009	1
H02P0029	1
F02N0019	1

## Sheet: ICEV-BEV
Entire period			Towards sustainable mobility			Towards hybridisation			Towards mass commercialisation
1985-2016			1985-1996			1997-2007			2008-2016
Group-level IPCs	frequency		Group-level IPCs	frequency		Group-level IPCs	frequency		Group-level IPCs	frequency
B60W0010	20		B60K0006	1		H01G0011	2		H01M0002	3
B60K0006	18		B60W0010	1		B60W0020	2		H01M0010	8
B60L0011	15					B60T0008	1		G06F0017	2
H02J0007	9					B60K0006	13		B60L0001	2
H01M0010	8					B60L0011	5		H02J0007	6
B60W0020	7					B60W0010	7		B60W0010	12
B60W0030	4					H02J0001	1		B60W0030	4
B60L0009	3					H02J0007	3		B60L0011	10
C25D0011	3					H02M0003	1		B60L0009	3
F02B0037	3					B60H0001	2		H02M0001	1
F02N0011	3					B60L0015	1		B60W0020	5
G06F0007	3					F01N0003	1		H01F0037	1
H01M0002	3					F02B0037	3		G06F0007	3
B60H0001	2					F02D0041	1		C25D0011	3
B60K0001	2					B60K0001	2		B60K0006	4
B60L0001	2					F02M0035	1		B60R0016	2
B60R0016	2					F02N0011	1		H02J0001	1
G06F0017	2								F02N0011	2
H01G0011	2								B60W0050	1
H02J0001	2								H02P0009	1
B60L0015	1								H01F0038	1
B60T0008	1								F16H0057	1
B60W0050	1								H01F0027	1
F01N0003	1								G05D0003	1
F02D0041	1								F16H0061	1
F02M0035	1								G05D0001	1
F16H0057	1
F16H0061	1
G05D0001	1
G05D0003	1
H01F0027	1
H01F0037	1
H01F0038	1
H02M0001	1
H02M0003	1
H02P0009	1

## Sheet: HEV-BEV
Entire period			Towards sustainable mobility			Towards hybridisation			Towards mass commercialisation
1985-2016			1985-1996			1997-2007			2008-2016
Group-level IPCs	frequency		Group-level IPCs	frequency		Group-level IPCs	frequency		Group-level IPCs	frequency
B60H0001	2		F02B0061	1		B60W0010	35		B60W0010	62
B60K0001	2		H02K0007	2		B60K0006	33		B60W0020	39
B60K0006	67		B60K0006	11		B60L0011	18		B60L0011	27
B60K0017	4		B60L0011	6		F02D0029	14		B60K0006	23
B60K0025	1					B60W0020	10		B60W0030	17
B60K0026	1					H02J0007	7		B60L0007	12
B60L0001	3					H01M0010	5		F02N0011	12
B60L0003	7					F02B0037	3		H01M0008	10
B60L0007	12					B60H0001	2		H01M0010	10
B60L0009	3					B60K0001	2		B60L0015	7
B60L0011	51					B60K0017	2		H02J0007	7
B60L0015	8					B60L0003	2		B60L0003	5
B60N0002	2					B60R0016	2		F02D0029	5
B60R0016	4					G01C0021	2		B60W0050	4
B60T0001	1					B60K0025	1		F16H0057	4
B60T0008	3					B60L0015	1		H01M0004	4
B60W0010	97					B60T0008	1		B60L0001	3
B60W0020	49					B60W0030	1		B60L0009	3
B60W0030	18					F01N0003	1		F02D0041	3
B60W0040	1					F02D0041	1		F16H0061	3
B60W0050	4					F02D0045	1		H01M0002	3
C01B0033	1					F02M0035	1		B60K0017	2
F01N0003	2					F02N0011	1		B60N0002	2
F01N0005	1					H01G0011	1		B60R0016	2
F02B0033	1					H02J0001	1		B60T0008	2
F02B0037	4					H02K0007	1		F02B0039	2
F02B0039	2					H02P0009	1		G06F0007	2
F02B0061	1								H02P0009	2
F02D0028	1								B60K0026	1
F02D0029	19								B60T0001	1
F02D0035	1								B60W0040	1
F02D0041	4								C01B0033	1
F02D0045	2								F01N0003	1
F02M0025	1								F01N0005	1
F02M0035	1								F02B0033	1
F02N0011	13								F02B0037	1
F16D0061	1								F02D0028	1
F16H0037	1								F02D0035	1
F16H0057	4								F02D0045	1
F16H0059	1								F02M0025	1
F16H0061	3								F16D0061	1
G01C0021	2								F16H0037	1
G06F0007	2								F16H0059	1
G06F0017	1								G06F0017	1
H01G0011	1								H01M0006	1
H01M0002	3								H01M0016	1
H01M0004	4								H02J0001	1
H01M0006	1								H02K0005	1
H01M0008	10								H02K0009	1
H01M0010	15								H02M0001	1
H01M0016	1								H02P0023	1
H02J0001	2
H02J0007	14
H02K0005	1
H02K0007	3
H02K0009	1
H02M0001	1
H02P0009	3
H02P0023	1
