# Supplementary material for: Dataset on the global patent networks within and between vehicle powertrain technologies — Cases of ICEV, HEV, and BEV
Source: Data Brief. 2019 Dec 19;28:105017. doi: 10.1016/j.dib.2019.105017 (PMC6940608; doi:10.1016/j.dib.2019.105017)
Supplement: Multimedia component 1 [file mmc1.zip › Subgroup-level IPC codes at mutual level (green or non-green).xlsx]

## Sheet: ICEV-HEV
Entire period				Towards sustainable mobility				Towards hybridisation				Towards mass commercialisation
1985-2016				1985-1996				1997-2007				2008-2016
Subgroup-level IPCs	Green	frequency		Subgroup-level IPCs	Green	frequency		Subgroup-level IPCs	Green	frequency		Subgroup-level IPCs	Green	frequency
B60W002000	yes	68		B60K0006485	yes	1		B60W002000	yes	62		B60W002000	yes	68
B60W002000	yes	62		B60L000728	yes	1		B60W001008	yes	52		B60K0006445	yes	52
B60W001006	no	57		B60L001114	yes	1		B60L001114	yes	50		B60W001008	yes	46
B60K0006445	yes	55		B60W001008	yes	1		B60K0006547	yes	38		B60L001114	yes	45
B60W001006	no	55		B60W002000	yes	1		B60K0006448	yes	29		F02D004500	yes	23
B60K0006445	yes	52		B60K001722	no	1		B60W001026	yes	21		B60K0006547	yes	20
B60W001008	yes	52		F02B007506	no	1		F16H000372	yes	12		B60K000648	yes	15
B60L001114	yes	50		F02N001104	no	1		B60K0006365	yes	11		B60K000652	yes	15
B60W001008	yes	46		F16F001518	no	1		B60K000648	yes	10		B60W001026	yes	13
B60L001114	yes	45		G05D001902	no	1		F02D004500	yes	10		B60K0006448	yes	12
F02D002902	no	44		H02K004902	no	1		B60L001520	yes	7		B60K0006365	yes	9
B60W001010	no	41		H02P001500	no	1		B60K000620	yes	5		B60K000640	yes	8
F02D002902	no	40		H02P002900	no	1		B60K000626	yes	5		B60K000654	yes	8
B60K0006547	yes	38						B60K000636	yes	5		F02D004114	yes	8
B60K000652	yes	30						B60K0006405	yes	4		B60K000102	yes	6
B60K0006448	yes	29						B60K000644	yes	4		B60L001118	yes	6
B60W001004	no	27						B60K0006543	yes	4		F16H000372	yes	6
F02D004500	yes	23						B60L001112	yes	2		B60K000620	yes	5
F16H006168	no	23						B60L001118	yes	2		B60K000624	yes	5
F16H0061684	no	22						F02D004102	yes	2		B60K000626	yes	5
B60W001026	yes	21						F02D004106	yes	2		B60K000636	yes	5
F16H0061686	no	21						F02D004110	yes	2		B60K0006387	yes	5
F16H006350	no	21						F02D004114	yes	2		B60K0006485	yes	5
B60K0006547	yes	20						F02M002507	yes	2		B60L001100	yes	5
B60W001011	no	19						F02M002508	yes	2		B60L001520	yes	5
B60K001704	no	17						B60K000100	yes	1		F02D004102	yes	5
B60K000654	yes	16						B60L000714	yes	1		F02D004104	yes	4
B60W001010	no	16						F02D004116	yes	1		B60K000638	yes	3
B60K000648	yes	15						F02D004118	yes	1		B60K0006405	yes	3
B60K000652	yes	15						F02D004300	yes	1		B60K000646	yes	3
F02D002900	no	15						F02P000500	yes	1		B60K0006543	yes	3
B60W0010115	no	14						F02P000515	yes	1		F01N000300	yes	3
B60W001026	yes	13						F16H0003089	yes	1		F01N001100	yes	3
B60K0006448	yes	12						F16H004838	yes	1		F02D004108	yes	3
F16H000372	yes	12						H02J000714	yes	1		F02D004112	yes	3
B60K0006365	yes	11						B60K0006445	yes	55		B60W001006	no	55
B60W001004	no	11						B60K000652	yes	30		F02D002902	no	40
B60K000648	yes	10						B60K000654	yes	16		B60W001010	no	16
F02D004500	yes	10						B60K000102	yes	9		B60W001004	no	11
B60W001000	no	10						B60K0006485	yes	7		F02D002906	no	10
F02D002906	no	10						B60K000624	yes	6		F16H006102	no	9
F16H005914	no	10						F16H004810	yes	6		F16H006350	no	9
F16H006102	no	10						B60K000640	yes	5		B60W001030	no	8
F16H006340	no	10						F16H000366	yes	5		B60W001002	no	7
B60K000102	yes	9						B60K0006387	yes	4		F02N001108	no	7
B60K0006365	yes	9						B60K000646	yes	3		B60K001704	no	6
F16H006102	no	9						F02D004100	yes	3		B60L000300	no	6
F16H006104	no	9						F16H000362	yes	3		B60W003018	no	6
F16H006350	no	9						B60K000600	yes	2		F02N001104	no	6
B60K000640	yes	8						B60K000638	yes	2		F16H0061686	no	6
B60K000654	yes	8						B60K000104	yes	1		B60L000900	no	5
F02D004114	yes	8						B60K000628	yes	1		B60W0010115	no	5
B60W001018	no	8						B60K0006442	yes	1		F02D002900	no	5
B60W001030	no	8						B60L000720	yes	1		B60W001018	no	4
B60K0006485	yes	7						B60L001102	yes	1		F02D001302	no	4
B60L001520	yes	7						B60L001108	yes	1		F16H006168	no	4
B60W001002	no	7						F01N000320	yes	1		F16H0061684	no	4
B60W001002	no	7						F02D002108	yes	1		F16H006340	no	4
F02D002906	no	7						F02D004104	yes	1		G06F001700	no	4
F02N001108	no	7						F02D004112	yes	1		G06F001900	no	4
B60K000102	yes	6						B60W001006	no	57		F02D004122	yes	3
B60K000624	yes	6						F02D002902	no	44		H02J000714	yes	3
B60L001118	yes	6						B60K001704	no	17		B60K000600	yes	2
F16H000372	yes	6						F02D002900	no	15		B60K000644	yes	2
F16H004810	yes	6						B60W0010115	no	14		B60K0006442	yes	2
B60K001704	no	6						B60W001000	no	10		B60R0016033	yes	2
B60L000300	no	6						F16H005914	no	10		B60W002010	yes	2
B60W003018	no	6						F16H006102	no	10		F01N000320	yes	2
F02N001104	no	6						F16H006340	no	10		F02D002108	yes	2
F02N001108	no	6						F16H006104	no	9		F02D004100	yes	2
F16H005942	no	6						B60W001018	no	8		F02D004106	yes	2
F16H0061686	no	6						B60W001002	no	7		F02D004116	yes	2
B60K000620	yes	5						F02D002906	no	7		F02D004132	yes	2
B60K000620	yes	5						F02N001108	no	6		F02M002507	yes	2
B60K000624	yes	5						F16H005942	no	6		F02M002508	yes	2
B60K000626	yes	5						F02N001104	no	5		H02J000700	yes	2
B60K000626	yes	5						F16H006100	no	2		B60K000100	yes	1
B60K000636	yes	5						F16H006116	no	2		B60K000104	yes	1
B60K000636	yes	5						F16H0061688	no	2		B60K000622	yes	1
B60K0006387	yes	5						H02K0005128	no	2		B60K000628	yes	1
B60K000640	yes	5						H02K000714	no	2		B60K0006383	yes	1
B60K0006485	yes	5						B01D005304	no	1		B60L000714	yes	1
B60L001100	yes	5						B60H000100	no	1		B60L000716	yes	1
B60L001520	yes	5						B60H000132	no	1		B60L001112	yes	1
F02D004102	yes	5						B60K000500	no	1		B60R001603	yes	1
F16H000366	yes	5						B60K001706	no	1		B60W002015	yes	1
B60L000900	no	5						B60K0017344	no	1		B60W002017	yes	1
B60W0010115	no	5						B60K0017346	no	1		B60W002050	yes	1
F02D002900	no	5						B60K0017356	no	1		F01N000318	yes	1
F02N001104	no	5						B60K002502	no	1		F01N000502	yes	1
F16H005974	no	5						B60L000100	no	1		F01N000900	yes	1
B60K0006387	yes	4						B60L000306	no	1		F02B004708	yes	1
B60K0006405	yes	4						B60L000900	no	1		F02D004124	yes	1
B60K000644	yes	4						B60L000918	no	1		F02D004128	yes	1
B60K0006543	yes	4						B60T000106	no	1		F02D004136	yes	1
F02D004104	yes	4						B60T000800	no	1		F02M002300	yes	1
B60T000712	no	4						B60T000817	no	1		F02M005106	yes	1
B60W001018	no	4						B60T000826	no	1		F02M005704	yes	1
F02D001302	no	4						B60T000832	no	1		F02M006116	yes	1
F02D001700	no	4						B60T001700	no	1		F02M006118	yes	1
F16H005940	no	4						B60W0010103	no	1		F02P000504	yes	1
F16H006168	no	4						B60W0010113	no	1		F02P000515	yes	1
F16H0061684	no	4						B60W0010188	no	1		F16H000308	yes	1
F16H006340	no	4						B60W0010192	no	1		F16H0003093	yes	1
G06F001700	no	4						B60W0010196	no	1		F16H0003097	yes	1
G06F001900	no	4						B62M000712	no	1		F16H000348	yes	1
B60K000638	yes	3						F02B003700	no	1		F16H000358	yes	1
B60K0006405	yes	3						F02B0037013	no	1		H01M00100525	yes	1
B60K000646	yes	3						F02B003716	no	1		H01M001046	yes	1
B60K000646	yes	3						F02B003718	no	1		H02J000734	yes	1
B60K0006543	yes	3						B60W001010	no	41		B60W001011	no	3
F01N000300	yes	3						B60W001004	no	27		F16D00250638	no	3
F01N001100	yes	3						F16H006168	no	23		F16D004802	no	3
F02D004100	yes	3						F16H0061684	no	22		F16H005704	no	3
F02D004108	yes	3						F16H0061686	no	21		F16H005944	no	3
F02D004112	yes	3						F16H006350	no	21		F16H006104	no	3
F02D004122	yes	3						B60W001011	no	19		F16H006116	no	3
F16H000362	yes	3						F16H005974	no	5		B60K001702	no	2
H02J000714	yes	3						B60T000712	no	4		B60L000100	no	2
B60W001011	no	3						F02D001700	no	4		B60W003020	no	2
B60W0010184	no	3						F16H005940	no	4		B60W005000	no	2
B60W001024	no	3						B60W0010184	no	3		F01P000302	no	2
B60W001030	no	3						B60W001024	no	3		F02B005300	no	2
F16D00250638	no	3						B60W001030	no	3		F02D001700	no	2
F16D004802	no	3						F16H005950	no	3		F02D002300	no	2
F16H005704	no	3						F16H006112	no	3		F02D002800	no	2
F16H005944	no	3						H02K000718	no	3		F04B004900	no	2
F16H005950	no	3						B60L000300	no	2		F16D001300	no	2
F16H006104	no	3						B60W0010105	no	2		F16D004104	no	2
F16H006112	no	3						B60W001012	no	2		F16H003708	no	2
F16H006116	no	3						F01D002516	no	2		F16H004500	no	2
H02K000718	no	3						F02B003910	no	2		F16H005918	no	2
B60K000600	yes	2						F02N001500	no	2		F16H005968	no	2
B60K000600	yes	2						F16H004502	no	2		F16H006100	no	2
B60K000638	yes	2						F16H005900	no	2		F16H006112	no	2
B60K000644	yes	2						F16H005944	no	2		F16H0061688	no	2
B60K0006442	yes	2						F16H005948	no	2		G01M001504	no	2
B60L001112	yes	2						F16H005970	no	2		H02K0007108	no	2
B60L001118	yes	2						F02B006304	no	1		B01D003500	no	1
B60R0016033	yes	2						F02B007524	no	1		B01D003518	no	1
B60W002010	yes	2						F02D000902	no	1		B01D003530	no	1
F01N000320	yes	2						F02M003510	no	1		B01D003600	no	1
F02D002108	yes	2						F02N001100	no	1		B23K001500	no	1
F02D004100	yes	2						F02N001110	no	1		B23K002604	no	1
F02D004102	yes	2						F02N009900	no	1		B23K0026046	no	1
F02D004106	yes	2						F04D002504	no	1		B23K002608	no	1
F02D004106	yes	2						F04D002506	no	1		B23K002610	no	1
F02D004110	yes	2						F16D004802	no	1		B23K002614	no	1
F02D004114	yes	2						F16F0015123	no	1		B23K002621	no	1
F02D004116	yes	2						F16H004124	no	1		B23K002632	no	1
F02D004132	yes	2						F16H005702	no	1		B60H000100	no	1
F02M002507	yes	2						F16H0057021	no	1		B60H000108	no	1
F02M002507	yes	2						F16H0057023	no	1		B60H000122	no	1
F02M002508	yes	2						F16H005704	no	1		B60K001706	no	1
F02M002508	yes	2						F16H005908	no	1		B60K003100	no	1
H02J000700	yes	2						F16H005910	no	1		B60K003104	no	1
B60K001702	no	2						F16H005918	no	1		B60L000102	no	1
B60L000100	no	2						F16H005938	no	1		B60L000304	no	1
B60L000300	no	2						F16H005968	no	1		B60L000918	no	1
B60W0010105	no	2						F16H006110	no	1		B60R002500	no	1
B60W001012	no	2						F16H006166	no	1		B60W001000	no	1
B60W003020	no	2						F16H0061682	no	1		B60W0030182	no	1
B60W005000	no	2						F16H006346	no	1		B60W0030188	no	1
F01D002516	no	2						G01M001504	no	1		B60W003019	no	1
F01P000302	no	2						G05D000100	no	1		B60W0030192	no	1
F02B003910	no	2						G06F000700	no	1		B60W005002	no	1
F02B005300	no	2						G06F001700	no	1		B60W005008	no	1
F02D001700	no	2						H02J000100	no	1		B60W005010	no	1
F02D002300	no	2						H02J000500	no	1		B60W005012	no	1
F02D002800	no	2						H02K002700	no	1		B62M002302	no	1
F02N001500	no	2						H02P000700	no	1		F01B000902	no	1
F04B004900	no	2						H02P000904	no	1		F01C000116	no	1
F16D001300	no	2						H02P002530	no	1		F01C000118	no	1
F16D004104	no	2										F01K000732	no	1
F16H003708	no	2										F01K000734	no	1
F16H004500	no	2										F01K001300	no	1
F16H004502	no	2										F01K002306	no	1
F16H005900	no	2										F01K002310	no	1
F16H005918	no	2										F01K002506	no	1
F16H005944	no	2										F01K002508	no	1
F16H005948	no	2										F01L000134	no	1
F16H005968	no	2										F01L001302	no	1
F16H005970	no	2										F01L001308	no	1
F16H006100	no	2										F01M000102	no	1
F16H006100	no	2										F01P000310	no	1
F16H006112	no	2										F01P000510	no	1
F16H006116	no	2										F01P000714	no	1
F16H0061688	no	2										F02B000100	no	1
F16H0061688	no	2										F02B000500	no	1
G01M001504	no	2										F02B001700	no	1
H02K0005128	no	2										F02B002300	no	1
H02K0007108	no	2										F02B002304	no	1
H02K000714	no	2										F02B002310	no	1
B60K000100	yes	1										F02B003100	no	1
B60K000104	yes	1										F02B003704	no	1
B60K000104	yes	1										F02B003716	no	1
B60K000622	yes	1										F02B003718	no	1
B60K000628	yes	1										F02B003910	no	1
B60K000628	yes	1										F02B003916	no	1
B60K0006383	yes	1										F02B005306	no	1
B60K0006442	yes	1										F02B005310	no	1
B60K0006485	yes	1										F02B005510	no	1
B60L000714	yes	1										F02B007504	no	1
B60L000714	yes	1										F02D000902	no	1
B60L000716	yes	1										F02D001502	no	1
B60L000720	yes	1										F02D001702	no	1
B60L000728	yes	1										F02D001704	no	1
B60L001102	yes	1										F02D001912	no	1
B60L001108	yes	1										F02D002904	no	1
B60L001112	yes	1										F02D003100	no	1
B60L001114	yes	1										F02D003500	no	1
B60R001603	yes	1										F02D003502	no	1
B60W001008	yes	1										F02F000100	no	1
B60W002000	yes	1										F02F000114	no	1
B60W002015	yes	1										F02F000116	no	1
B60W002017	yes	1										F02F000140	no	1
B60W002050	yes	1										F02G000504	no	1
F01N000318	yes	1										F02M002620	no	1
F01N000320	yes	1										F02M002628	no	1
F01N000502	yes	1										F02M002630	no	1
F01N000900	yes	1										F02M002632	no	1
F02B004708	yes	1										F02M003722	no	1
F02D002108	yes	1										F02N001100	no	1
F02D004104	yes	1										F02N001110	no	1
F02D004112	yes	1										F02N001910	no	1
F02D004116	yes	1										F02P000305	no	1
F02D004118	yes	1										F02P001510	no	1
F02D004124	yes	1										F02P001712	no	1
F02D004128	yes	1										F04B001703	no	1
F02D004136	yes	1										F04B001705	no	1
F02D004300	yes	1										F04B003900	no	1
F02M002300	yes	1										F04B004903	no	1
F02M005106	yes	1										F04C000200	no	1
F02M005704	yes	1										F04C001800	no	1
F02M006116	yes	1										F16D001352	no	1
F02M006118	yes	1										F16D002510	no	1
F02P000500	yes	1										F16D003318	no	1
F02P000504	yes	1										F16D004706	no	1
F02P000515	yes	1										F16H003706	no	1
F02P000515	yes	1										F16H004502	no	1
F16H000308	yes	1										F16H005702	no	1
F16H0003089	yes	1										F16H005908	no	1
F16H0003093	yes	1										F16H005914	no	1
F16H0003097	yes	1										F16H005942	no	1
F16H000348	yes	1										F16H005946	no	1
F16H000358	yes	1										F16H005966	no	1
F16H004838	yes	1										F16H005970	no	1
H01M00100525	yes	1										F16H005972	no	1
H01M001046	yes	1										F16H005974	no	1
H02J000714	yes	1										F16H006114	no	1
H02J000734	yes	1										F16H006320	no	1
B01D003500	no	1										G01L002324	no	1
B01D003518	no	1										G01M001500	no	1
B01D003530	no	1										G01M001700	no	1
B01D003600	no	1										G01N0027409	no	1
B01D005304	no	1										G05D000100	no	1
B23K001500	no	1										G06F000700	no	1
B23K002604	no	1										H02J000100	no	1
B23K0026046	no	1										H02J000108	no	1
B23K002608	no	1										H02J000110	no	1
B23K002610	no	1										H02K000522	no	1
B23K002614	no	1										H02K000700	no	1
B23K002621	no	1										H02K000919	no	1
B23K002632	no	1										H02K0009193	no	1
B60H000100	no	1										H02M000112	no	1
B60H000100	no	1										H02P000908	no	1
B60H000108	no	1
B60H000122	no	1
B60H000132	no	1
B60K000500	no	1
B60K001706	no	1
B60K001706	no	1
B60K001722	no	1
B60K0017344	no	1
B60K0017346	no	1
B60K0017356	no	1
B60K002502	no	1
B60K003100	no	1
B60K003104	no	1
B60L000100	no	1
B60L000102	no	1
B60L000304	no	1
B60L000306	no	1
B60L000900	no	1
B60L000918	no	1
B60L000918	no	1
B60R002500	no	1
B60T000106	no	1
B60T000800	no	1
B60T000817	no	1
B60T000826	no	1
B60T000832	no	1
B60T001700	no	1
B60W001000	no	1
B60W0010103	no	1
B60W0010113	no	1
B60W0010188	no	1
B60W0010192	no	1
B60W0010196	no	1
B60W0030182	no	1
B60W0030188	no	1
B60W003019	no	1
B60W0030192	no	1
B60W005002	no	1
B60W005008	no	1
B60W005010	no	1
B60W005012	no	1
B62M000712	no	1
B62M002302	no	1
F01B000902	no	1
F01C000116	no	1
F01C000118	no	1
F01K000732	no	1
F01K000734	no	1
F01K001300	no	1
F01K002306	no	1
F01K002310	no	1
F01K002506	no	1
F01K002508	no	1
F01L000134	no	1
F01L001302	no	1
F01L001308	no	1
F01M000102	no	1
F01P000310	no	1
F01P000510	no	1
F01P000714	no	1
F02B000100	no	1
F02B000500	no	1
F02B001700	no	1
F02B002300	no	1
F02B002304	no	1
F02B002310	no	1
F02B003100	no	1
F02B003700	no	1
F02B0037013	no	1
F02B003704	no	1
F02B003716	no	1
F02B003716	no	1
F02B003718	no	1
F02B003718	no	1
F02B003910	no	1
F02B003916	no	1
F02B005306	no	1
F02B005310	no	1
F02B005510	no	1
F02B006304	no	1
F02B007504	no	1
F02B007506	no	1
F02B007524	no	1
F02D000902	no	1
F02D000902	no	1
F02D001502	no	1
F02D001702	no	1
F02D001704	no	1
F02D001912	no	1
F02D002904	no	1
F02D003100	no	1
F02D003500	no	1
F02D003502	no	1
F02F000100	no	1
F02F000114	no	1
F02F000116	no	1
F02F000140	no	1
F02G000504	no	1
F02M002620	no	1
F02M002628	no	1
F02M002630	no	1
F02M002632	no	1
F02M003510	no	1
F02M003722	no	1
F02N001100	no	1
F02N001100	no	1
F02N001104	no	1
F02N001110	no	1
F02N001110	no	1
F02N001910	no	1
F02N009900	no	1
F02P000305	no	1
F02P001510	no	1
F02P001712	no	1
F04B001703	no	1
F04B001705	no	1
F04B003900	no	1
F04B004903	no	1
F04C000200	no	1
F04C001800	no	1
F04D002504	no	1
F04D002506	no	1
F16D001352	no	1
F16D002510	no	1
F16D003318	no	1
F16D004706	no	1
F16D004802	no	1
F16F0015123	no	1
F16F001518	no	1
F16H003706	no	1
F16H004124	no	1
F16H004502	no	1
F16H005702	no	1
F16H005702	no	1
F16H0057021	no	1
F16H0057023	no	1
F16H005704	no	1
F16H005908	no	1
F16H005908	no	1
F16H005910	no	1
F16H005914	no	1
F16H005918	no	1
F16H005938	no	1
F16H005942	no	1
F16H005946	no	1
F16H005966	no	1
F16H005968	no	1
F16H005970	no	1
F16H005972	no	1
F16H005974	no	1
F16H006110	no	1
F16H006114	no	1
F16H006166	no	1
F16H0061682	no	1
F16H006320	no	1
F16H006346	no	1
G01L002324	no	1
G01M001500	no	1
G01M001504	no	1
G01M001700	no	1
G01N0027409	no	1
G05D000100	no	1
G05D000100	no	1
G05D001902	no	1
G06F000700	no	1
G06F000700	no	1
G06F001700	no	1
H02J000100	no	1
H02J000100	no	1
H02J000108	no	1
H02J000110	no	1
H02J000500	no	1
H02K000522	no	1
H02K000700	no	1
H02K000919	no	1
H02K0009193	no	1
H02K002700	no	1
H02K004902	no	1
H02M000112	no	1
H02P000700	no	1
H02P000904	no	1
H02P000908	no	1
H02P001500	no	1
H02P002530	no	1
H02P002900	no	1
B60K000100	yes	1

## Sheet: ICEV-BEV
Entire period				Towards sustainable mobility				Towards hybridisation				Towards mass commercialisation
1985-2016				1985-1996				1997-2007				2008-2016
Subgroup-level IPCs	Green	frequency		Subgroup-level IPCs	Green	frequency		Subgroup-level IPCs	Green	frequency		Subgroup-level IPCs	Green	frequency
B60L001118	yes	6		B60K000626	yes	1		B60K000102	yes	2		B60L001118	yes	6
B60W002000	yes	5		B60W001008	yes	1		B60K000620	yes	2		B60W002000	yes	5
B60W001006	no	4						B60K000646	yes	2		B60W001006	no	4
B60W001008	yes	3						B60L001112	yes	2		B60W001008	yes	3
H02J000714	yes	3						B60L001118	yes	2		H02J000714	yes	3
B60L000900	no	3						B60W001008	yes	2		B60L000900	no	3
B60W003018	no	3						B60W002000	yes	2		B60W003018	no	3
G06F000700	no	3						B60W001026	no	2		G06F000700	no	3
B60K000102	yes	2						B60K000626	yes	1		B60L001100	yes	2
B60K000620	yes	2						B60K000628	yes	1		B60R0016033	yes	2
B60K000646	yes	2						B60K000632	yes	1		H02J000700	yes	2
B60L001100	yes	2						B60K000636	yes	1		B60W001026	no	2
B60L001112	yes	2						B60K0006365	yes	1		G06F001700	no	2
B60L001118	yes	2						B60K0006442	yes	1		B60K000624	yes	1
B60R0016033	yes	2						B60K000648	yes	1		B60K0006445	yes	1
B60W001008	yes	2						B60K0006485	yes	1		B60K000648	yes	1
B60W002000	yes	2						B60K0006547	yes	1		B60K0006547	yes	1
H02J000700	yes	2						B60L001114	yes	1		B60L001112	yes	1
B60W001026	no	2						B60L001520	yes	1		B60L001114	yes	1
B60W001026	no	2						F01N000320	yes	1		H01M000202	yes	1
G06F001700	no	2						F02D004100	yes	1		H01M000210	yes	1
B60K000624	yes	1						H02J000700	yes	1		H01M000234	yes	1
B60K000626	yes	1						H02J000714	yes	1		H01M00100525	yes	1
B60K000626	yes	1						H02J000734	yes	1		H01M001046	yes	1
B60K000628	yes	1						B60H000100	no	1		H02J000704	yes	1
B60K000632	yes	1						B60H000132	no	1		B60L000100	no	1
B60K000636	yes	1						B60T000832	no	1		B60L000102	no	1
B60K0006365	yes	1						B60W001006	no	1		B60W001002	no	1
B60K0006442	yes	1						B60W001018	no	1		B60W001011	no	1
B60K0006445	yes	1						B60W001028	no	1		B60W0010115	no	1
B60K000648	yes	1						F02B003700	no	1		B60W003019	no	1
B60K000648	yes	1						F02B003716	no	1		B60W005014	no	1
B60K0006485	yes	1						F02B003718	no	1		C25D001110	no	1
B60K0006547	yes	1						F02M003510	no	1		C25D001112	no	1
B60K0006547	yes	1						F02N001108	no	1		C25D001124	no	1
B60L001112	yes	1						H01G001100	no	1		F02N001104	no	1
B60L001114	yes	1						H01G001114	no	1		F02N001108	no	1
B60L001114	yes	1						H02J000100	no	1		F16H005704	no	1
B60L001520	yes	1						H02M0003155	no	1		F16H006116	no	1
B60W001008	yes	1										G05D000100	no	1
F01N000320	yes	1										G05D000300	no	1
F02D004100	yes	1										H01F002742	no	1
H01M000202	yes	1										H01F003700	no	1
H01M000210	yes	1										H01F003800	no	1
H01M000234	yes	1										H01M001042	no	1
H01M00100525	yes	1										H01M0010613	no	1
H01M001046	yes	1										H01M001063	no	1
H02J000700	yes	1										H01M0010653	no	1
H02J000704	yes	1										H01M00106551	no	1
H02J000714	yes	1										H01M00106562	no	1
H02J000734	yes	1										H02J000110	no	1
B60H000100	no	1										H02M000112	no	1
B60H000132	no	1										H02P000908	no	1
B60L000100	no	1
B60L000102	no	1
B60T000832	no	1
B60W001002	no	1
B60W001006	no	1
B60W001011	no	1
B60W0010115	no	1
B60W001018	no	1
B60W001028	no	1
B60W003019	no	1
B60W005014	no	1
C25D001110	no	1
C25D001112	no	1
C25D001124	no	1
F02B003700	no	1
F02B003716	no	1
F02B003718	no	1
F02M003510	no	1
F02N001104	no	1
F02N001108	no	1
F02N001108	no	1
F16H005704	no	1
F16H006116	no	1
G05D000100	no	1
G05D000300	no	1
H01F002742	no	1
H01F003700	no	1
H01F003800	no	1
H01G001100	no	1
H01G001114	no	1
H01M001042	no	1
H01M0010613	no	1
H01M001063	no	1
H01M0010653	no	1
H01M00106551	no	1
H01M00106562	no	1
H02J000100	no	1
H02J000110	no	1
H02M000112	no	1
H02M0003155	no	1
H02P000908	no	1

## Sheet: HEV-BEV
Entire period				Towards sustainable mobility				Towards hybridisation				Towards mass commercialisation
1985-2016				1985-1996				1997-2007				2008-2016
Subgroup-level IPCs	Green	frequency		Subgroup-level IPCs	Green	frequency		Subgroup-level IPCs	Green	frequency		Subgroup-level IPCs	Green	frequency
B60W001008	yes	21		B60K000620	yes	3		B60W002000	yes	10		B60W001008	yes	21
B60W002000	yes	20		B60K000626	yes	3		B60K000620	yes	8		B60W002000	yes	20
B60W001006	no	18		B60L001112	yes	3		B60W001006	no	8		B60W001006	no	18
B60L001118	yes	11		B60L001114	yes	3		B60W001008	yes	7		B60L001118	yes	11
B60W002000	yes	10		B60K000636	yes	2		B60W001026	yes	7		B60L001114	yes	8
B60K000620	yes	8		B60K000640	yes	2		F02D002902	no	7		B60W002015	yes	8
B60L001114	yes	8		B60K0006448	yes	1		B60L001118	yes	6		B60K000648	yes	7
B60W002015	yes	8		F02B006100	no	1		B60L001114	yes	5		B60W003020	no	7
B60W001006	no	8		H02K0007116	no	1		B60K000646	yes	4		F02N001108	no	6
B60K000648	yes	7		H02K000718	no	1		B60K000648	yes	4		B60L001520	yes	5
B60W001008	yes	7						F02D002906	no	4		B60W001002	no	5
B60W001026	yes	7						B60L001102	yes	3		B60W003018	no	5
B60W003020	no	7						B60L001112	yes	3		B60L000714	yes	4
F02D002902	no	7						H01M001044	yes	3		B60L000718	yes	4
B60L001118	yes	6						H02J000700	yes	3		B60L001112	yes	4
F02N001108	no	6						H02J000714	yes	3		H02J000714	yes	4
B60L001114	yes	5						B60K000102	yes	2		F02D002902	no	4
B60L001520	yes	5						B60K000626	yes	2		B60K0006445	yes	3
B60W001002	no	5						B60K000628	yes	2		B60W001026	yes	3
B60W003018	no	5						B60K000640	yes	2		B60W002013	yes	3
B60K000646	yes	4						B60K0006442	yes	2		H02J000700	yes	3
B60K000648	yes	4						B60K0006485	yes	2		B60L000300	no	3
B60L000714	yes	4						B60K0006543	yes	2		B60L000900	no	3
B60L000718	yes	4						B60K0006547	yes	2		B60W001010	no	3
B60L001112	yes	4						B60R001604	yes	2		B60W001030	no	3
H02J000714	yes	4						B60K001704	no	2		F02N001104	no	3
F02D002902	no	4						B60L000300	no	2		F16H005704	no	3
F02D002906	no	4						B60W001002	no	2		B60K000620	yes	2
B60K000620	yes	3						B60W001004	no	2		B60K000626	yes	2
B60K000626	yes	3						B60W001010	no	2		B60K0006387	yes	2
B60K0006445	yes	3						B60W001018	no	2		B60L000710	yes	2
B60L001102	yes	3						B60W001030	no	2		B60L001100	yes	2
B60L001112	yes	3						F02D002900	no	2		B60R0016033	yes	2
B60L001112	yes	3						B60K000636	yes	1		B60W002010	yes	2
B60L001114	yes	3						B60K0006365	yes	1		B60W002050	yes	2
B60W001026	yes	3						B60K0006445	yes	1		H01M0010052	yes	2
B60W002013	yes	3						B60L001100	yes	1		H01M001042	yes	2
H01M001044	yes	3						B60L001520	yes	1		B60L000100	no	2
H02J000700	yes	3						F01N000320	yes	1		B60W001004	no	2
H02J000700	yes	3						F02D004100	yes	1		B60W003019	no	2
H02J000714	yes	3						F02D004500	yes	1		F02N001110	no	2
B60L000300	no	3						H01M001046	yes	1		B60K000600	yes	1
B60L000900	no	3						H02J000716	yes	1		B60K000622	yes	1
B60W001010	no	3						B60H000100	no	1		B60K000624	yes	1
B60W001030	no	3						B60H000132	no	1		B60K000628	yes	1
F02N001104	no	3						B60K002500	no	1		B60K0006365	yes	1
F16H005704	no	3						B60T000832	no	1		B60K000654	yes	1
B60K000102	yes	2						B60W0010101	no	1		B60K0006543	yes	1
B60K000620	yes	2						B60W0010105	no	1		B60L000716	yes	1
B60K000626	yes	2						B60W0010111	no	1		B60L000726	yes	1
B60K000626	yes	2						B60W003018	no	1		B60L001108	yes	1
B60K000628	yes	2						F02B003700	no	1		B60L001110	yes	1
B60K000636	yes	2						F02B003716	no	1		B60L001500	yes	1
B60K0006387	yes	2						F02B003718	no	1		B60L001510	yes	1
B60K000640	yes	2						F02D002904	no	1		B60W002014	yes	1
B60K000640	yes	2						F02M003510	no	1		B60W002016	yes	1
B60K0006442	yes	2						F02N001108	no	1		B60W002020	yes	1
B60K0006485	yes	2						G01C002100	no	1		B60W002030	yes	1
B60K0006543	yes	2						G01C002126	no	1		F01N000320	yes	1
B60K0006547	yes	2						H01G001100	no	1		F01N000504	yes	1
B60L000710	yes	2						H01M001048	no	1		F02D004100	yes	1
B60L001100	yes	2						H02J000100	no	1		F02D004104	yes	1
B60R0016033	yes	2						H02K000710	no	1		F02D004126	yes	1
B60R001604	yes	2						H02P000904	no	1		F02D004500	yes	1
B60W002010	yes	2										F02M002508	yes	1
B60W002050	yes	2										H01M000804	yes	1
H01M0010052	yes	2										H01M000804089	yes	1
H01M001042	yes	2										H01M000804223	yes	1
B60K001704	no	2										H01M00080438	yes	1
B60L000100	no	2										H01M000804492	yes	1
B60L000300	no	2										H01M000804537	yes	1
B60W001002	no	2										H01M000804664	yes	1
B60W001004	no	2										H01M000804746	yes	1
B60W001004	no	2										H01M000804858	yes	1
B60W001010	no	2										H01M000804992	yes	1
B60W001018	no	2										H01M00100525	yes	1
B60W001030	no	2										H01M0010056	yes	1
B60W003019	no	2										H01M0010058	yes	1
F02D002900	no	2										H01M00100587	yes	1
F02N001110	no	2										H01M001044	yes	1
B60K000600	yes	1										H01M001046	yes	1
B60K000622	yes	1										B60K001702	no	1
B60K000624	yes	1										B60K001704	no	1
B60K000628	yes	1										B60K002604	no	1
B60K000636	yes	1										B60L000102	no	1
B60K0006365	yes	1										B60L000304	no	1
B60K0006365	yes	1										B60L000312	no	1
B60K0006445	yes	1										B60N000202	no	1
B60K0006448	yes	1										B60N000290	no	1
B60K000654	yes	1										B60T000110	no	1
B60K0006543	yes	1										B60T000832	no	1
B60L000716	yes	1										B60T000864	no	1
B60L000726	yes	1										B60W001000	no	1
B60L001100	yes	1										B60W001011	no	1
B60L001108	yes	1										B60W0010115	no	1
B60L001110	yes	1										B60W001018	no	1
B60L001500	yes	1										B60W0010188	no	1
B60L001510	yes	1										B60W0010196	no	1
B60L001520	yes	1										B60W001024	no	1
B60W002014	yes	1										B60W0030182	no	1
B60W002016	yes	1										B60W0030188	no	1
B60W002020	yes	1										B60W0030192	no	1
B60W002030	yes	1										B60W004006	no	1
F01N000320	yes	1										B60W005000	no	1
F01N000320	yes	1										B60W005002	no	1
F01N000504	yes	1										B60W005004	no	1
F02D004100	yes	1										B60W005010	no	1
F02D004100	yes	1										C01B003338	no	1
F02D004104	yes	1										F02B003300	no	1
F02D004126	yes	1										F02B003710	no	1
F02D004500	yes	1										F02B003910	no	1
F02D004500	yes	1										F02B003912	no	1
F02M002508	yes	1										F02D002800	no	1
H01M000804	yes	1										F02D002906	no	1
H01M000804089	yes	1										F02D003500	no	1
H01M000804223	yes	1										F02N001100	no	1
H01M00080438	yes	1										F16D006100	no	1
H01M000804492	yes	1										F16H003702	no	1
H01M000804537	yes	1										F16H005702	no	1
H01M000804664	yes	1										F16H005914	no	1
H01M000804746	yes	1										F16H006102	no	1
H01M000804858	yes	1										F16H006116	no	1
H01M000804992	yes	1										F16H0061662	no	1
H01M00100525	yes	1										G06F000700	no	1
H01M0010056	yes	1										G06F000770	no	1
H01M0010058	yes	1										G06F001700	no	1
H01M00100587	yes	1										H01M000202	no	1
H01M001044	yes	1										H01M000216	no	1
H01M001046	yes	1										H01M000226	no	1
H01M001046	yes	1										H01M000404	no	1
H02J000716	yes	1										H01M000413	no	1
B60H000100	no	1										H01M0004131	no	1
B60H000132	no	1										H01M000466	no	1
B60K001702	no	1										H01M000616	no	1
B60K001704	no	1										H01M001600	no	1
B60K002500	no	1										H02J000110	no	1
B60K002604	no	1										H02K000520	no	1
B60L000102	no	1										H02K000919	no	1
B60L000304	no	1										H02M000112	no	1
B60L000312	no	1										H02P000908	no	1
B60N000202	no	1										H02P000910	no	1
B60N000290	no	1										H02P002300	no	1
B60T000110	no	1
B60T000832	no	1
B60T000832	no	1
B60T000864	no	1
B60W001000	no	1
B60W0010101	no	1
B60W0010105	no	1
B60W001011	no	1
B60W0010111	no	1
B60W0010115	no	1
B60W001018	no	1
B60W0010188	no	1
B60W0010196	no	1
B60W001024	no	1
B60W003018	no	1
B60W0030182	no	1
B60W0030188	no	1
B60W0030192	no	1
B60W004006	no	1
B60W005000	no	1
B60W005002	no	1
B60W005004	no	1
B60W005010	no	1
C01B003338	no	1
F02B003300	no	1
F02B003700	no	1
F02B003710	no	1
F02B003716	no	1
F02B003718	no	1
F02B003910	no	1
F02B003912	no	1
F02B006100	no	1
F02D002800	no	1
F02D002904	no	1
F02D002906	no	1
F02D003500	no	1
F02M003510	no	1
F02N001100	no	1
F02N001108	no	1
F16D006100	no	1
F16H003702	no	1
F16H005702	no	1
F16H005914	no	1
F16H006102	no	1
F16H006116	no	1
F16H0061662	no	1
G01C002100	no	1
G01C002126	no	1
G06F000700	no	1
G06F000770	no	1
G06F001700	no	1
H01G001100	no	1
H01M000202	no	1
H01M000216	no	1
H01M000226	no	1
H01M000404	no	1
H01M000413	no	1
H01M0004131	no	1
H01M000466	no	1
H01M000616	no	1
H01M001048	no	1
H01M001600	no	1
H02J000100	no	1
H02J000110	no	1
H02K000520	no	1
H02K000710	no	1
H02K0007116	no	1
H02K000718	no	1
H02K000919	no	1
H02M000112	no	1
H02P000904	no	1
H02P000908	no	1
H02P000910	no	1
H02P002300	no	1
