# Supplementary material for: Dataset on the global patent networks within and between vehicle powertrain technologies — Cases of ICEV, HEV, and BEV
Source: Data Brief. 2019 Dec 19;28:105017. doi: 10.1016/j.dib.2019.105017 (PMC6940608; doi:10.1016/j.dib.2019.105017)
Supplement: Multimedia component 1 [file mmc1.zip › List of collaborating organisations at mutual level.xlsx]

## Sheet: ICEV-HEV
Entire period			Towards sustainable mobility			Towards hybridisation			Towards mass commercialisation
1985-2016			1985-1996			1997-2007			2008-2016
Year	Collaborating organisations		Year	Collaborating organisations		Year	Collaborating organisations		Year	Collaborating organisations
1998	ABELL FOUND INC | PAICE LLC					1998	ABELL FOUND INC | PAICE LLC		2008	TOYOTA MOTOR CORP | DENSO CORP
1999	TOYOTA INDUSTRIES CORPORATION | MITSUBISHI MOTORS CORP.					1999	TOYOTA INDUSTRIES CORPORATION | MITSUBISHI MOTORS CORP.		2008	TOYOTA MOTOR CORP | AISAN INDUSTRY CO. LTD.
2000	PANASONIC CORPORATION | TOYOTA MOTOR CORP					2000	PANASONIC CORPORATION | TOYOTA MOTOR CORP		2009	TOYOTA MOTOR CORP | AISIN SEIKI CO. LTD. | DENSO CORP
2000	PANASONIC CORPORATION | TOYOTA MOTOR CORP					2000	PANASONIC CORPORATION | TOYOTA MOTOR CORP		2010	HYUNDAI MOTOR CO. | EGTRONICS CO LTD
2004	TOYOTA MOTOR CORP | AISIN SEIKI CO. LTD.					2004	TOYOTA MOTOR CORP | AISIN SEIKI CO. LTD.		2010	DENSO CORP | TOYOTA MOTOR CORP
2005	FIAT CHRYSLER AUTOMOBILES NV | ENEA ENTE NUOVE TECNOLOGIE ENERGIA					2005	FIAT CHRYSLER AUTOMOBILES NV | ENEA ENTE NUOVE TECNOLOGIE ENERGIA		2010	HYUNDAI MOTOR CO. | KIA MOTORS CORP.
2007	NEW CARCO ACQUISITION LLC | FIAT CHRYSLER AUTOMOBILES NV					2007	NEW CARCO ACQUISITION LLC | FIAT CHRYSLER AUTOMOBILES NV		2010	HYUNDAI MOTOR CO. | KIA MOTORS CORP.
2007	NEW CARCO ACQUISITION LLC | FIAT CHRYSLER AUTOMOBILES NV					2007	NEW CARCO ACQUISITION LLC | FIAT CHRYSLER AUTOMOBILES NV		2010	JOHNSON CONTROLS INTERNATIONAL | HYUNDAI MOTOR CO.
2007	TOYOTA MOTOR CORP | TOYOTA INDUSTRIES CORPORATION					2007	TOYOTA MOTOR CORP | TOYOTA INDUSTRIES CORPORATION		2010	SAMSUNG SDI CO LTD | BOSCH (ROBERT) GMBH
2007	KIA MOTORS CORP. | HYUNDAI MOTOR CO.					2007	KIA MOTORS CORP. | HYUNDAI MOTOR CO.		2011	KIA MOTORS CORP. | HYUNDAI MOTOR CO.
2007	KIA MOTORS CORP. | HYUNDAI MOTOR CO.					2007	KIA MOTORS CORP. | HYUNDAI MOTOR CO.		2011	KIA MOTORS CORP. | HYUNDAI MOTOR CO.
2007	HYUNDAI MOTOR CO. | KIA MOTORS CORP.					2007	HYUNDAI MOTOR CO. | KIA MOTORS CORP.		2011	HYUNDAI MOTOR CO. | KIA MOTORS CORP.
2008	TOYOTA MOTOR CORP | DENSO CORP								2011	AISIN SEIKI CO. LTD. | TOYOTA MOTOR CORP
2008	TOYOTA MOTOR CORP | AISAN INDUSTRY CO. LTD.								2011	DENSO CORP | TOYOTA MOTOR CORP
2009	TOYOTA MOTOR CORP | AISIN SEIKI CO. LTD. | DENSO CORP								2012	SONY CORP | MURATA MANUFACTURING CO. LTD.
2010	HYUNDAI MOTOR CO. | EGTRONICS CO LTD								2012	MURATA MANUFACTURING CO. LTD. | TOYOTA MOTOR CORP
2010	DENSO CORP | TOYOTA MOTOR CORP								2012	KIA MOTORS CORP. | HYUNDAI MOTOR CO.
2010	HYUNDAI MOTOR CO. | KIA MOTORS CORP.								2012	HYUNDAI MOTOR CO. | KIA MOTORS CORP.
2010	HYUNDAI MOTOR CO. | KIA MOTORS CORP.								2012	HYUNDAI MOTOR CO. | KIA MOTORS CORP.
2010	JOHNSON CONTROLS INTERNATIONAL | HYUNDAI MOTOR CO.								2012	HYUNDAI MOTOR CO. | KIA MOTORS CORP.
2010	SAMSUNG SDI CO LTD | BOSCH (ROBERT) GMBH								2012	HYUNDAI MOTOR CO. | KIA MOTORS CORP.
2011	KIA MOTORS CORP. | HYUNDAI MOTOR CO.								2012	KIA MOTORS CORP. | HYUNDAI MOTOR CO.
2011	KIA MOTORS CORP. | HYUNDAI MOTOR CO.								2012	KIA MOTORS CORP. | HYUNDAI MOTOR CO.
2011	HYUNDAI MOTOR CO. | KIA MOTORS CORP.								2012	KIA MOTORS CORP. | HYUNDAI MOTOR CO.
2011	AISIN SEIKI CO. LTD. | TOYOTA MOTOR CORP								2013	SONY CORP | MURATA MANUFACTURING CO. LTD.
2011	DENSO CORP | TOYOTA MOTOR CORP								2013	HYUNDAI MOTOR CO. | KIA MOTORS CORP.
2012	SONY CORP | MURATA MANUFACTURING CO. LTD.								2013	KIA MOTORS CORP. | HYUNDAI MOTOR CO.
2012	MURATA MANUFACTURING CO. LTD. | TOYOTA MOTOR CORP								2013	TOYOTA INDUSTRIES CORPORATION | HONDA MOTOR CO. LTD.(HONDA GIKEN KOGYO KK)
2012	KIA MOTORS CORP. | HYUNDAI MOTOR CO.								2014	HYUNDAI MOTOR CO. | KIA MOTORS CORP.
2012	HYUNDAI MOTOR CO. | KIA MOTORS CORP.								2014	HYUNDAI MOTOR CO. | KIA MOTORS CORP.
2012	HYUNDAI MOTOR CO. | KIA MOTORS CORP.								2014	KIA MOTORS CORP. | HYUNDAI MOTOR CO.
2012	HYUNDAI MOTOR CO. | KIA MOTORS CORP.								2014	FORD MOTOR CO. | TOYOTA MOTOR CORP
2012	HYUNDAI MOTOR CO. | KIA MOTORS CORP.								2014	HYUNDAI MOTOR CO. | KIA MOTORS CORP.
2012	KIA MOTORS CORP. | HYUNDAI MOTOR CO.								2015	HYUNDAI MOTOR CO. | KIA MOTORS CORP.
2012	KIA MOTORS CORP. | HYUNDAI MOTOR CO.								2015	KIA MOTORS CORP. | HYUNDAI MOTOR CO.
2012	KIA MOTORS CORP. | HYUNDAI MOTOR CO.								2016	HYUNDAI MOTOR CO. | KIA MOTORS CORP.
2013	SONY CORP | MURATA MANUFACTURING CO. LTD.								2016	KIA MOTORS CORP. | HYUNDAI MOTOR CO.
2013	HYUNDAI MOTOR CO. | KIA MOTORS CORP.								2016	HYUNDAI MOTOR CO. | KIA MOTORS CORP.
2013	KIA MOTORS CORP. | HYUNDAI MOTOR CO.								2016	KIA MOTORS CORP. | HYUNDAI MOTOR CO.
2013	TOYOTA INDUSTRIES CORPORATION | HONDA MOTOR CO. LTD.(HONDA GIKEN KOGYO KK)								2016	KIA MOTORS CORP. | HYUNDAI MOTOR CO.
2014	HYUNDAI MOTOR CO. | KIA MOTORS CORP.								2016	KIA MOTORS CORP. | HYUNDAI MOTOR CO.
2014	HYUNDAI MOTOR CO. | KIA MOTORS CORP.								2016	KIA MOTORS CORP. | HYUNDAI MOTOR CO.
2014	KIA MOTORS CORP. | HYUNDAI MOTOR CO.								2016	KIA MOTORS CORP. | HYUNDAI MOTOR CO.
2014	FORD MOTOR CO. | TOYOTA MOTOR CORP								2016	KIA MOTORS CORP. | HYUNDAI MOTOR CO.
2014	HYUNDAI MOTOR CO. | KIA MOTORS CORP.								2016	KIA MOTORS CORP. | HYUNDAI MOTOR CO.
2015	HYUNDAI MOTOR CO. | KIA MOTORS CORP.								2016	KIA MOTORS CORP. | HYUNDAI MOTOR CO.
2015	KIA MOTORS CORP. | HYUNDAI MOTOR CO.								2016	HYUNDAI MOTOR CO. | KIA MOTORS CORP.
2016	HYUNDAI MOTOR CO. | KIA MOTORS CORP.								2016	HYUNDAI MOTOR CO. | KIA MOTORS CORP.
2016	KIA MOTORS CORP. | HYUNDAI MOTOR CO.								2016	HYUNDAI MOTOR CO. | KIA MOTORS CORP.
2016	HYUNDAI MOTOR CO. | KIA MOTORS CORP.								2016	KIA MOTORS CORP. | HYUNDAI MOTOR CO.
2016	KIA MOTORS CORP. | HYUNDAI MOTOR CO.								2016	RENAULT SA | NISSAN MOTOR CO. LTD.
2016	KIA MOTORS CORP. | HYUNDAI MOTOR CO.								2016	KIA MOTORS CORP. | HYUNDAI MOTOR CO.
2016	KIA MOTORS CORP. | HYUNDAI MOTOR CO.								2016	TOYOTA MOTOR CORP | FUJITSU LIMITED
2016	KIA MOTORS CORP. | HYUNDAI MOTOR CO.
2016	KIA MOTORS CORP. | HYUNDAI MOTOR CO.
2016	KIA MOTORS CORP. | HYUNDAI MOTOR CO.
2016	KIA MOTORS CORP. | HYUNDAI MOTOR CO.
2016	KIA MOTORS CORP. | HYUNDAI MOTOR CO.
2016	HYUNDAI MOTOR CO. | KIA MOTORS CORP.
2016	HYUNDAI MOTOR CO. | KIA MOTORS CORP.
2016	HYUNDAI MOTOR CO. | KIA MOTORS CORP.
2016	KIA MOTORS CORP. | HYUNDAI MOTOR CO.
2016	RENAULT SA | NISSAN MOTOR CO. LTD.
2016	KIA MOTORS CORP. | HYUNDAI MOTOR CO.
2016	TOYOTA MOTOR CORP | FUJITSU LIMITED

## Sheet: ICEV-BEV
Entire period			Towards sustainable mobility			Towards hybridisation			Towards mass commercialisation
1985-2016			1985-1996			1997-2007			2008-2016
Year	Collaborating organisations		Year	Collaborating organisations		Year	Collaborating organisations		Year	Collaborating organisations
1995	YAN SHYH-MING | LII MAW-HUEI		1995	YAN SHYH-MING | LII MAW-HUEI		1997	FUJI ELECTRIC HOLDINGS CO. LTD. | VOLVO AB		2007	KIA MOTORS CORP. | HYUNDAI MOTOR CO.
1997	FUJI ELECTRIC HOLDINGS CO. LTD. | VOLVO AB					1998	ABELL FOUND INC | PAICE LLC		2010	SAMSUNG SDI CO LTD | BOSCH (ROBERT) GMBH
1998	ABELL FOUND INC | PAICE LLC								2010	HYUNDAI MOTOR CO. | EGTRONICS CO LTD
2007	KIA MOTORS CORP. | HYUNDAI MOTOR CO.								2010	SAMSUNG SDI CO LTD | BOSCH (ROBERT) GMBH
2010	SAMSUNG SDI CO LTD | BOSCH (ROBERT) GMBH								2010	DENSO CORP | TOYOTA MOTOR CORP
2010	HYUNDAI MOTOR CO. | EGTRONICS CO LTD								2010	SAMSUNG SDI CO LTD | BOSCH (ROBERT) GMBH
2010	SAMSUNG SDI CO LTD | BOSCH (ROBERT) GMBH								2011	HYUNDAI MOTOR CO. | KIA MOTORS CORP.
2010	DENSO CORP | TOYOTA MOTOR CORP								2012	HYUNDAI MOTOR CO. | KIA MOTORS CORP.
2010	SAMSUNG SDI CO LTD | BOSCH (ROBERT) GMBH								2012	FRENCH NATIONAL INSTITUTE FOR RESEARCH IN COMPUTER SCIENCE AND AUTOMATIC CONTROL | RENAULT SA
2011	HYUNDAI MOTOR CO. | KIA MOTORS CORP.								2012	SAMSUNG SDI CO LTD | BOSCH (ROBERT) GMBH
2012	HYUNDAI MOTOR CO. | KIA MOTORS CORP.								2014	KIA MOTORS CORP. | HYUNDAI MOTOR CO.
2012	FRENCH NATIONAL INSTITUTE FOR RESEARCH IN COMPUTER SCIENCE AND AUTOMATIC CONTROL | RENAULT SA								2014	FORD MOTOR CO. | TOYOTA MOTOR CORP
2012	SAMSUNG SDI CO LTD | BOSCH (ROBERT) GMBH
2014	KIA MOTORS CORP. | HYUNDAI MOTOR CO.
2014	FORD MOTOR CO. | TOYOTA MOTOR CORP

## Sheet: HEV-BEV
Entire period			Towards sustainable mobility			Towards hybridisation			Towards mass commercialisation
1985-2016			1985-1996			1997-2007			2008-2016
Year	Collaborating organisations		Year	Collaborating organisations		Year	Collaborating organisations		Year	Collaborating organisations
1995	GRUENDL & HOFFMANN GMBH GES ELEKTROTECHN | CONTINENTAL AG (GERMANY FED. REP.)		1995	GRUENDL & HOFFMANN GMBH GES ELEKTROTECHN | CONTINENTAL AG (GERMANY FED. REP.)		1997	MILLENIUM DESIGNS C | DECORULE LTD		2008	TOYOTA MOTOR CORP | DENSO CORP
1997	MILLENIUM DESIGNS C | DECORULE LTD					1997	DENSO CORP | TOYOTA MOTOR CORP		2008	DENSO CORP | TOYOTA MOTOR CORP
1997	DENSO CORP | TOYOTA MOTOR CORP					1998	ABELL FOUND INC | PAICE LLC		2008	AISIN SEIKI CO. LTD. | TOYOTA MOTOR CORP
1998	ABELL FOUND INC | PAICE LLC					1999	TOYOTA MOTOR CORP | AISIN SEIKI CO. LTD.		2008	TOYOTA MOTOR CORP | AISIN SEIKI CO. LTD.
1999	TOYOTA MOTOR CORP | AISIN SEIKI CO. LTD.					2000	TOYOTA MOTOR CORP | AISIN SEIKI CO. LTD.		2008	TOYOTA INDUSTRIES CORPORATION | TOYOTA MOTOR CORP
2000	TOYOTA MOTOR CORP | AISIN SEIKI CO. LTD.					2000	DENSO CORP | TOYOTA MOTOR CORP		2008	TOYOTA MOTOR CORP | AISIN SEIKI CO. LTD.
2000	DENSO CORP | TOYOTA MOTOR CORP					2000	DENSO CORP | TOYOTA MOTOR CORP		2008	AISIN SEIKI CO. LTD. | TOYOTA MOTOR CORP
2000	DENSO CORP | TOYOTA MOTOR CORP					2000	DAIKIN SEISAKUSHO KK | EXEDY CORP.		2008	TOYOTA MOTOR CORP | DENSO CORP
2000	DAIKIN SEISAKUSHO KK | EXEDY CORP.					2000	TOYOTA MOTOR CORP | DENSO CORP		2008	TOYOTA MOTOR CORP | AISIN SEIKI CO. LTD.
2000	TOYOTA MOTOR CORP | DENSO CORP					2001	TOYOTA MOTOR CORP | DENSO CORP		2008	DENSO CORP | TOYOTA MOTOR CORP
2001	TOYOTA MOTOR CORP | DENSO CORP					2001	TOYOTA MOTOR CORP | DENSO CORP		2008	DENSO CORP | TOYOTA MOTOR CORP
2001	TOYOTA MOTOR CORP | DENSO CORP					2002	HENI LEGAL REPRESENTATIVE IRMGARD | DAIMLER AG		2008	TOYOTA MOTOR CORP | DENSO CORP
2002	HENI LEGAL REPRESENTATIVE IRMGARD | DAIMLER AG					2002	IMMSI SPA TORINO | UNIVERSITY OF MILAN		2008	TOYOTA MOTOR CORP | AISIN SEIKI CO. LTD.
2002	IMMSI SPA TORINO | UNIVERSITY OF MILAN					2002	RENAULT SA | NISSAN MOTOR CO. LTD.		2008	AISIN SEIKI CO. LTD. | TOYOTA MOTOR CORP
2002	RENAULT SA | NISSAN MOTOR CO. LTD.					2002	AISIN SEIKI CO. LTD. | TOYOTA MOTOR CORP		2008	TOYOTA MOTOR CORP | DENSO CORP
2002	AISIN SEIKI CO. LTD. | TOYOTA MOTOR CORP					2002	AISIN SEIKI CO. LTD. | TOYOTA MOTOR CORP		2008	AISAN INDUSTRY CO. LTD. | TOYOTA MOTOR CORP
2002	AISIN SEIKI CO. LTD. | TOYOTA MOTOR CORP					2002	TOYOTA MOTOR CORP | HARADA OSAMU | YAMAGUCHI KATSUHIKO		2008	TOYOTA MOTOR CORP | DENSO CORP
2002	TOYOTA MOTOR CORP | HARADA OSAMU | YAMAGUCHI KATSUHIKO					2002	YASUI YUJI | HONDA MOTOR CO. LTD.(HONDA GIKEN KOGYO KK)		2008	TOYOTA MOTOR CORP | AISIN SEIKI CO. LTD.
2002	YASUI YUJI | HONDA MOTOR CO. LTD.(HONDA GIKEN KOGYO KK)					2002	EATON CORP. | O'NEIL WALTER K.		2008	TOYOTA MOTOR CORP | DENSO CORP
2002	EATON CORP. | O'NEIL WALTER K.					2003	TOYOTA MOTOR CORP | AISIN SEIKI CO. LTD.		2008	TAKAHASHI SUIKI KK | TOYOTA MOTOR CORP
2003	TOYOTA MOTOR CORP | AISIN SEIKI CO. LTD.					2003	TOYOTA MOTOR CORP | AISIN SEIKI CO. LTD.		2008	VISTEON EUROPEAN HOLDINGS INC. | VISTEON CORP. | VISTEON INTERNATIONAL BUSINESS DEVELOPMENT INC. | VISTEON INTERNATIONAL HOLDINGS INC. | BOSCH (ROBERT) GMBH | VC AVIATION SERVICES LLC
2003	TOYOTA MOTOR CORP | AISIN SEIKI CO. LTD.					2003	TOYOTA MOTOR CORP | AISIN SEIKI CO. LTD.		2009	AISIN SEIKI CO. LTD. | TOYOTA MOTOR CORP
2003	TOYOTA MOTOR CORP | AISIN SEIKI CO. LTD.					2003	TOYOTA MOTOR CORP | AISIN SEIKI CO. LTD.		2009	AISIN SEIKI CO. LTD. | TOYOTA MOTOR CORP
2003	TOYOTA MOTOR CORP | AISIN SEIKI CO. LTD.					2003	AISIN SEIKI CO. LTD. | TOYOTA MOTOR CORP		2009	EWERT A J | EWERT C S
2003	AISIN SEIKI CO. LTD. | TOYOTA MOTOR CORP					2003	AISIN SEIKI CO. LTD. | TOYOTA MOTOR CORP		2009	KIA MOTORS CORP. | HYUNDAI MOTOR CO.
2003	AISIN SEIKI CO. LTD. | TOYOTA MOTOR CORP					2003	TOYOTA MOTOR CORP | NOZAWA NATSUKI		2009	TOYOTA MOTOR CORP | DENSO CORP
2003	TOYOTA MOTOR CORP | NOZAWA NATSUKI					2003	PORSCHE AUTOMOBIL HOLDING SE | POTT EKKEHARD		2009	AISAN INDUSTRY CO. LTD. | TOYOTA MOTOR CORP
2003	PORSCHE AUTOMOBIL HOLDING SE | POTT EKKEHARD					2003	TOYOTA MOTOR CORP | ITANO HIDEO		2009	TOYOTA MOTOR CORP | DENSO CORP
2003	TOYOTA MOTOR CORP | ITANO HIDEO					2003	KUSAKA YASUSHI | TOYOTA MOTOR CORP | KATAOKA KENJI		2009	TOYOTA MOTOR CORP | AISIN SEIKI CO. LTD.
2003	KUSAKA YASUSHI | TOYOTA MOTOR CORP | KATAOKA KENJI					2003	AISIN SEIKI CO. LTD. | TOYOTA MOTOR CORP		2009	TOYOTA MOTOR CORP | DENSO CORP
2003	AISIN SEIKI CO. LTD. | TOYOTA MOTOR CORP					2004	AISIN SEIKI CO. LTD. | TOYOTA MOTOR CORP		2009	TOYOTA MOTOR CORP | DENSO CORP
2004	AISIN SEIKI CO. LTD. | TOYOTA MOTOR CORP					2004	TOYOTA MOTOR CORP | AISIN SEIKI CO. LTD.		2009	AISAN INDUSTRY CO. LTD. | TOYOTA MOTOR CORP
2004	TOYOTA MOTOR CORP | AISIN SEIKI CO. LTD.					2004	TOYOTA MOTOR CORP | AISIN SEIKI CO. LTD.		2009	DENSO CORP | TOYOTA MOTOR CORP
2004	TOYOTA MOTOR CORP | AISIN SEIKI CO. LTD.					2004	TOYOTA MOTOR CORP | AISIN SEIKI CO. LTD.		2009	DENSO CORP | TOYOTA MOTOR CORP
2004	TOYOTA MOTOR CORP | AISIN SEIKI CO. LTD.					2004	AISIN SEIKI CO. LTD. | TOYOTA MOTOR CORP		2009	DENSO CORP | TOYOTA MOTOR CORP
2004	AISIN SEIKI CO. LTD. | TOYOTA MOTOR CORP					2004	TOYOTA MOTOR CORP | AISIN SEIKI CO. LTD.		2009	HYUNDAI MOTOR CO. | KIA MOTORS CORP.
2004	TOYOTA MOTOR CORP | AISIN SEIKI CO. LTD.					2004	TOYOTA MOTOR CORP | AISIN SEIKI CO. LTD.		2010	HYUNDAI MOTOR CO. | EGTRONICS CO LTD
2004	TOYOTA MOTOR CORP | AISIN SEIKI CO. LTD.					2004	TOYOTA MOTOR CORP | AISIN SEIKI CO. LTD.		2010	DENSO CORP | TOYOTA MOTOR CORP
2004	TOYOTA MOTOR CORP | AISIN SEIKI CO. LTD.					2004	TOYOTA MOTOR CORP | AISIN SEIKI CO. LTD.		2010	DENSO CORP | TOYOTA MOTOR CORP
2004	TOYOTA MOTOR CORP | AISIN SEIKI CO. LTD.					2004	TOYOTA MOTOR CORP | AISIN SEIKI CO. LTD.		2010	DENSO CORP | TOYOTA MOTOR CORP
2004	TOYOTA MOTOR CORP | AISIN SEIKI CO. LTD.					2004	TOYOTA MOTOR CORP | AISIN SEIKI CO. LTD.		2010	DENSO CORP | TOYOTA MOTOR CORP
2004	TOYOTA MOTOR CORP | AISIN SEIKI CO. LTD.					2004	TOYOTA MOTOR CORP | AISIN SEIKI CO. LTD.		2010	TOYOTA MOTOR CORP | DENSO CORP
2004	TOYOTA MOTOR CORP | AISIN SEIKI CO. LTD.					2004	TOYOTA MOTOR CORP | AISIN SEIKI CO. LTD.		2010	TOYOTA MOTOR CORP | AISIN SEIKI CO. LTD.
2004	TOYOTA MOTOR CORP | AISIN SEIKI CO. LTD.					2004	TOYOTA MOTOR CORP | AISIN SEIKI CO. LTD.		2010	AISIN SEIKI CO. LTD. | TOYOTA MOTOR CORP | NSK-WARNER K.K.
2004	TOYOTA MOTOR CORP | AISIN SEIKI CO. LTD.					2004	TOYOTA MOTOR CORP | AISIN SEIKI CO. LTD.		2010	HYUNDAI MOTOR CO. | KIA MOTORS CORP.
2004	TOYOTA MOTOR CORP | AISIN SEIKI CO. LTD.					2004	UNIV BRUNEL | TSOI HEI MA THOMAS		2010	TOYOTA MOTOR CORP | NSK-WARNER K.K. | AISIN SEIKI CO. LTD.
2004	UNIV BRUNEL | TSOI HEI MA THOMAS					2004	TOYOTA MOTOR CORP | ITO MASATOSHI		2010	TOYOTA MOTOR CORP | DENSO CORP
2004	TOYOTA MOTOR CORP | ITO MASATOSHI					2004	TOYOTA MOTOR CORP | AISIN SEIKI CO. LTD.		2010	HYUNDAI MOTOR CO. | KIA MOTORS CORP.
2004	TOYOTA MOTOR CORP | AISIN SEIKI CO. LTD.					2005	TOYOTA MOTOR CORP | AISIN SEIKI CO. LTD.		2010	BRODSKY S | SHEHTER P
2005	TOYOTA MOTOR CORP | AISIN SEIKI CO. LTD.					2005	DENSO CORP | TOYOTA MOTOR CORP		2010	TOYOTA MOTOR CORP | AISIN SEIKI CO. LTD.
2005	DENSO CORP | TOYOTA MOTOR CORP					2005	TOYOTA MOTOR CORP | AISIN SEIKI CO. LTD.		2010	KIA MOTORS CORP. | HYUNDAI MOTOR CO.
2005	TOYOTA MOTOR CORP | AISIN SEIKI CO. LTD.					2005	TOYOTA MOTOR CORP | AISIN SEIKI CO. LTD.		2010	SAMSUNG SDI CO LTD | BOSCH (ROBERT) GMBH
2005	TOYOTA MOTOR CORP | AISIN SEIKI CO. LTD.					2005	DENSO CORP | TOYOTA MOTOR CORP		2010	DENSO CORP | TOYOTA MOTOR CORP
2005	DENSO CORP | TOYOTA MOTOR CORP					2005	AISIN SEIKI CO. LTD. | TOYOTA MOTOR CORP		2010	NISSAN MOTOR CO. LTD. | HITACHI LTD
2005	AISIN SEIKI CO. LTD. | TOYOTA MOTOR CORP					2005	TOYOTA MOTOR CORP | AISIN SEIKI CO. LTD.		2010	SAMSUNG SDI CO LTD | BOSCH (ROBERT) GMBH
2005	TOYOTA MOTOR CORP | AISIN SEIKI CO. LTD.					2005	TOYOTA MOTOR CORP | AISIN SEIKI CO. LTD.		2010	TOYOTA MOTOR CORP | DENSO CORP
2005	TOYOTA MOTOR CORP | AISIN SEIKI CO. LTD.					2005	AISIN SEIKI CO. LTD. | TOYOTA MOTOR CORP		2010	TOYOTA MOTOR CORP | DENSO CORP
2005	AISIN SEIKI CO. LTD. | TOYOTA MOTOR CORP					2005	TOYOTA MOTOR CORP | AISIN SEIKI CO. LTD.		2010	DENSO CORP | TOYOTA MOTOR CORP
2005	TOYOTA MOTOR CORP | AISIN SEIKI CO. LTD.					2005	AISIN SEIKI CO. LTD. | TOYOTA MOTOR CORP		2010	DENSO CORP | TOYOTA MOTOR CORP
2005	AISIN SEIKI CO. LTD. | TOYOTA MOTOR CORP					2005	ANDO DAIGO | KATAYAMA TAKASHI | TOYOTA MOTOR CORP | SATOU FUMIKAZU		2010	DENSO CORP | TOYOTA MOTOR CORP
2005	ANDO DAIGO | KATAYAMA TAKASHI | TOYOTA MOTOR CORP | SATOU FUMIKAZU					2005	KOBAYASHI ISAMU | TOYOTA MOTOR CORP		2010	TOYOTA MOTOR CORP | AISIN SEIKI CO. LTD.
2005	KOBAYASHI ISAMU | TOYOTA MOTOR CORP					2005	ENDO HIROATSU | TOYOTA MOTOR CORP		2010	TOYOTA MOTOR CORP | OKUWAKI SHIGERU
2005	ENDO HIROATSU | TOYOTA MOTOR CORP					2006	TOYOTA MOTOR CORP | AISIN SEIKI CO. LTD.		2010	SAWAYAMA AKIRA | TOYOTA MOTOR CORP
2006	TOYOTA MOTOR CORP | AISIN SEIKI CO. LTD.					2006	TOYOTA MOTOR CORP | TOYOTA INDUSTRIES CORPORATION		2011	MITRI M | VON LAVANTE A
2006	TOYOTA MOTOR CORP | TOYOTA INDUSTRIES CORPORATION					2006	TOYOTA MOTOR CORP | AISIN SEIKI CO. LTD.		2011	AISIN SEIKI CO. LTD. | TOYOTA MOTOR CORP
2006	TOYOTA MOTOR CORP | AISIN SEIKI CO. LTD.					2006	TOYOTA MOTOR CORP | DENSO CORP		2011	DENSO CORP | TOYOTA MOTOR CORP
2006	TOYOTA MOTOR CORP | DENSO CORP					2006	TOYOTA MOTOR CORP | DENSO CORP		2011	AISIN SEIKI CO. LTD. | TOYOTA MOTOR CORP
2006	TOYOTA MOTOR CORP | DENSO CORP					2006	AISIN SEIKI CO. LTD. | TOYOTA MOTOR CORP		2011	AISIN SEIKI CO. LTD. | TOYOTA MOTOR CORP
2006	AISIN SEIKI CO. LTD. | TOYOTA MOTOR CORP					2006	AISIN SEIKI CO. LTD. | TOYOTA MOTOR CORP		2011	TOYOTA MOTOR CORP | AISIN SEIKI CO. LTD.
2006	AISIN SEIKI CO. LTD. | TOYOTA MOTOR CORP					2006	TOYOTA MOTOR CORP | AISIN SEIKI CO. LTD.		2011	AISIN SEIKI CO. LTD. | TOYOTA MOTOR CORP
2006	TOYOTA MOTOR CORP | AISIN SEIKI CO. LTD.					2006	TOYOTA MOTOR CORP | AISIN SEIKI CO. LTD.		2011	HYUNDAI MOTOR CO. | KIA MOTORS CORP.
2006	TOYOTA MOTOR CORP | AISIN SEIKI CO. LTD.					2006	DENSO CORP | TOYOTA MOTOR CORP		2011	TOYOTA MOTOR CORP | AISIN SEIKI CO. LTD.
2006	DENSO CORP | TOYOTA MOTOR CORP					2006	NISSAN MOTOR CO. LTD. | HITACHI LTD		2011	TOYOTA MOTOR CORP | AISIN SEIKI CO. LTD.
2006	NISSAN MOTOR CO. LTD. | HITACHI LTD					2006	TOYOTA MOTOR CORP | AISIN SEIKI CO. LTD.		2011	DENSO CORP | TOYOTA MOTOR CORP
2006	TOYOTA MOTOR CORP | AISIN SEIKI CO. LTD.					2006	AISIN SEIKI CO. LTD. | TOYOTA MOTOR CORP		2011	HYUNDAI MOTOR CO. | KIA MOTORS CORP.
2006	AISIN SEIKI CO. LTD. | TOYOTA MOTOR CORP					2006	TOYOTA MOTOR CORP | DENSO CORP		2011	SEG AUTOMOTIVE GERMANY GMBH DE | BOSCH (ROBERT) GMBH
2006	TOYOTA MOTOR CORP | DENSO CORP					2006	FEV GMBH | SSANGYONG MOTOR CO LTD		2011	KAMIYA MUNEHIRO | TOYOTA MOTOR CORP
2006	FEV GMBH | SSANGYONG MOTOR CO LTD					2006	TAKAHASHI SUIKI KK | TOYOTA MOTOR CORP		2012	WORCESTER POLYTECHNIC INSTITUTE (WPI) | UNIVERSITY OF MINNESOTA (THE REGENTS OF)
2006	TAKAHASHI SUIKI KK | TOYOTA MOTOR CORP					2006	FORD MOTOR CO. | O'NEILL JONATHAN		2012	TOYOTA MOTOR CORP | AISIN SEIKI CO. LTD.
2006	FORD MOTOR CO. | O'NEILL JONATHAN					2006	HITACHI LTD | NAKAMURA MAKOTO | HARA SEINOSUKE		2012	TOYOTA MOTOR CORP | DENSO CORP
2006	HITACHI LTD | NAKAMURA MAKOTO | HARA SEINOSUKE					2006	NISSAN MOTOR CO. LTD. | HIROSHI ISHIZUKA		2012	HYUNDAI MOTOR CO. | KIA MOTORS CORP.
2006	NISSAN MOTOR CO. LTD. | HIROSHI ISHIZUKA					2006	TOYOTA MOTOR CORP | HARADA OSAMU		2012	DENSO CORP | TOYOTA MOTOR CORP
2006	TOYOTA MOTOR CORP | HARADA OSAMU					2006	TABATA ATSUSHI | TOYOTA MOTOR CORP		2012	HYUNDAI MOTOR CO. | KIA MOTORS CORP.
2006	TABATA ATSUSHI | TOYOTA MOTOR CORP					2007	DENSO CORP | TOYOTA MOTOR CORP		2012	HYUNDAI MOTOR CO. | KIA MOTORS CORP.
2007	DENSO CORP | TOYOTA MOTOR CORP					2007	DENSO CORP | TOYOTA MOTOR CORP		2012	BLANCO P A F | BLANCO P J F
2007	DENSO CORP | TOYOTA MOTOR CORP					2007	FIAT CHRYSLER AUTOMOBILES NV | ENEA ENTE NUOVE TECNOLOGIE ENERGIA		2012	SUBARU CORP (FORMERLY FUJI HEAVY INDUSTRIES) | TOYOTA MOTOR CORP
2007	FIAT CHRYSLER AUTOMOBILES NV | ENEA ENTE NUOVE TECNOLOGIE ENERGIA					2007	TOYOTA MOTOR CORP | AISIN SEIKI CO. LTD.		2012	TOYOTA MOTOR CORP | DENSO CORP
2007	TOYOTA MOTOR CORP | AISIN SEIKI CO. LTD.					2007	DENSO CORP | TOYOTA INDUSTRIES CORPORATION | TOYOTA MOTOR CORP		2012	KOMATSU LTD. | JR EAST GROUP
2007	DENSO CORP | TOYOTA INDUSTRIES CORPORATION | TOYOTA MOTOR CORP					2007	KIA MOTORS CORP. | HYUNDAI MOTOR CO.		2012	DENSO CORP | TOYOTA MOTOR CORP
2007	KIA MOTORS CORP. | HYUNDAI MOTOR CO.					2007	FIAT CHRYSLER AUTOMOBILES NV | NEW CARCO ACQUISITION LLC		2012	AISIN SEIKI CO. LTD. | TOYOTA MOTOR CORP
2007	FIAT CHRYSLER AUTOMOBILES NV | NEW CARCO ACQUISITION LLC					2007	TOYOTA MOTOR CORP | DENSO CORP		2012	MCE-5 DEVELOPMENT FR | VIANNEY RABHI FR
2007	TOYOTA MOTOR CORP | DENSO CORP					2007	AISIN SEIKI CO. LTD. | TOYOTA MOTOR CORP		2012	TOYOTA MOTOR CORP | KIYOKAMI HIROAKI | YAMAMURA NORIHIRO
2007	AISIN SEIKI CO. LTD. | TOYOTA MOTOR CORP					2007	TOYOTA MOTOR CORP | DENSO CORP		2013	KUMAMOTO UNIVERSITY | BOSCH (ROBERT) GMBH
2007	TOYOTA MOTOR CORP | DENSO CORP					2007	SYCOTEC GMBH&CO KG | LINDENMAIER GMBH		2013	TOYOTA MOTOR CORP | DENSO CORP
2007	SYCOTEC GMBH&CO KG | LINDENMAIER GMBH					2007	SYCOTEC GMBH&CO KG | LINDENMAIER GMBH		2013	TOYOTA MOTOR CORP | DENSO CORP
2007	SYCOTEC GMBH&CO KG | LINDENMAIER GMBH					2007	AISIN SEIKI CO. LTD. | TOYOTA MOTOR CORP		2013	HYUNDAI MOTOR CO. | KIA MOTORS CORP.
2007	AISIN SEIKI CO. LTD. | TOYOTA MOTOR CORP					2007	AISIN SEIKI CO. LTD. | TOYOTA MOTOR CORP		2014	HYUNDAI MOTOR CO. | MANN + HUMMEL GMBH
2007	AISIN SEIKI CO. LTD. | TOYOTA MOTOR CORP					2007	TOYOTA MOTOR CORP | AISIN SEIKI CO. LTD.		2014	KIA MOTORS CORP. | HYUNDAI MOTOR CO.
2007	TOYOTA MOTOR CORP | AISIN SEIKI CO. LTD.					2007	AISIN SEIKI CO. LTD. | TOYOTA MOTOR CORP		2014	HYUNDAI MOTOR CO. | KIA MOTORS CORP.
2007	AISIN SEIKI CO. LTD. | TOYOTA MOTOR CORP					2007	AISIN SEIKI CO. LTD. | TOYOTA MOTOR CORP		2014	FORD MOTOR CO. | TOYOTA MOTOR CORP
2007	AISIN SEIKI CO. LTD. | TOYOTA MOTOR CORP					2007	TOYOTA MOTOR CORP | AISIN SEIKI CO. LTD.		2014	SAMSUNG SDI CO LTD | BOSCH (ROBERT) GMBH
2007	TOYOTA MOTOR CORP | AISIN SEIKI CO. LTD.					2007	AISIN SEIKI CO. LTD. | TOYOTA MOTOR CORP		2014	TOYOTA MOTOR CORP | AISIN SEIKI CO. LTD.
2007	AISIN SEIKI CO. LTD. | TOYOTA MOTOR CORP					2007	AISIN SEIKI CO. LTD. | TOYOTA MOTOR CORP		2015	KIA MOTORS CORP. | HYUNDAI MOTOR CO.
2007	AISIN SEIKI CO. LTD. | TOYOTA MOTOR CORP					2007	TOYOTA MOTOR CORP | AISIN SEIKI CO. LTD.		2015	KIA MOTORS CORP. | HYUNDAI MOTOR CO.
2007	TOYOTA MOTOR CORP | AISIN SEIKI CO. LTD.					2007	TOYOTA MOTOR CORP | DENSO CORP		2015	HYUNDAI MOTOR CO. | KIA MOTORS CORP.
2007	TOYOTA MOTOR CORP | DENSO CORP					2007	AB VOLVO (PUBL.) | VOLVO AB		2015	HYUNDAI MOTOR CO. | SEOUL NATIONAL UNIVERSITY
2007	AB VOLVO (PUBL.) | VOLVO AB					2007	TABATA ATSUSHI | TOYOTA MOTOR CORP		2016	HYUNDAI MOTOR CO. | KIA MOTORS CORP.
2007	TABATA ATSUSHI | TOYOTA MOTOR CORP								2016	HONDA MOTOR CO. LTD.(HONDA GIKEN KOGYO KK) | SHINDENGEN ELECTRIC MANUFACTURING CO. LTD.
2008	TOYOTA MOTOR CORP | DENSO CORP								2016	SHINDENGEN ELECTRIC MANUFACTURING CO. LTD. | HONDA MOTOR CO. LTD.(HONDA GIKEN KOGYO KK)
2008	DENSO CORP | TOYOTA MOTOR CORP								2016	TOYOTA MOTOR CORP | DENSO CORP
2008	AISIN SEIKI CO. LTD. | TOYOTA MOTOR CORP								2016	SEOUL NATIONAL UNIVERSITY | HYUNDAI MOTOR CO.
2008	TOYOTA MOTOR CORP | AISIN SEIKI CO. LTD.
2008	TOYOTA INDUSTRIES CORPORATION | TOYOTA MOTOR CORP
2008	TOYOTA MOTOR CORP | AISIN SEIKI CO. LTD.
2008	AISIN SEIKI CO. LTD. | TOYOTA MOTOR CORP
2008	TOYOTA MOTOR CORP | DENSO CORP
2008	TOYOTA MOTOR CORP | AISIN SEIKI CO. LTD.
2008	DENSO CORP | TOYOTA MOTOR CORP
2008	DENSO CORP | TOYOTA MOTOR CORP
2008	TOYOTA MOTOR CORP | DENSO CORP
2008	TOYOTA MOTOR CORP | AISIN SEIKI CO. LTD.
2008	AISIN SEIKI CO. LTD. | TOYOTA MOTOR CORP
2008	TOYOTA MOTOR CORP | DENSO CORP
2008	AISAN INDUSTRY CO. LTD. | TOYOTA MOTOR CORP
2008	TOYOTA MOTOR CORP | DENSO CORP
2008	TOYOTA MOTOR CORP | AISIN SEIKI CO. LTD.
2008	TOYOTA MOTOR CORP | DENSO CORP
2008	TAKAHASHI SUIKI KK | TOYOTA MOTOR CORP
2008	VISTEON EUROPEAN HOLDINGS INC. | VISTEON CORP. | VISTEON INTERNATIONAL BUSINESS DEVELOPMENT INC. | VISTEON INTERNATIONAL HOLDINGS INC. | BOSCH (ROBERT) GMBH | VC AVIATION SERVICES LLC
2009	AISIN SEIKI CO. LTD. | TOYOTA MOTOR CORP
2009	AISIN SEIKI CO. LTD. | TOYOTA MOTOR CORP
2009	EWERT A J | EWERT C S
2009	KIA MOTORS CORP. | HYUNDAI MOTOR CO.
2009	TOYOTA MOTOR CORP | DENSO CORP
2009	AISAN INDUSTRY CO. LTD. | TOYOTA MOTOR CORP
2009	TOYOTA MOTOR CORP | DENSO CORP
2009	TOYOTA MOTOR CORP | AISIN SEIKI CO. LTD.
2009	TOYOTA MOTOR CORP | DENSO CORP
2009	TOYOTA MOTOR CORP | DENSO CORP
2009	AISAN INDUSTRY CO. LTD. | TOYOTA MOTOR CORP
2009	DENSO CORP | TOYOTA MOTOR CORP
2009	DENSO CORP | TOYOTA MOTOR CORP
2009	DENSO CORP | TOYOTA MOTOR CORP
2009	HYUNDAI MOTOR CO. | KIA MOTORS CORP.
2010	HYUNDAI MOTOR CO. | EGTRONICS CO LTD
2010	DENSO CORP | TOYOTA MOTOR CORP
2010	DENSO CORP | TOYOTA MOTOR CORP
2010	DENSO CORP | TOYOTA MOTOR CORP
2010	DENSO CORP | TOYOTA MOTOR CORP
2010	TOYOTA MOTOR CORP | DENSO CORP
2010	TOYOTA MOTOR CORP | AISIN SEIKI CO. LTD.
2010	AISIN SEIKI CO. LTD. | TOYOTA MOTOR CORP | NSK-WARNER K.K.
2010	HYUNDAI MOTOR CO. | KIA MOTORS CORP.
2010	TOYOTA MOTOR CORP | NSK-WARNER K.K. | AISIN SEIKI CO. LTD.
2010	TOYOTA MOTOR CORP | DENSO CORP
2010	HYUNDAI MOTOR CO. | KIA MOTORS CORP.
2010	BRODSKY S | SHEHTER P
2010	TOYOTA MOTOR CORP | AISIN SEIKI CO. LTD.
2010	KIA MOTORS CORP. | HYUNDAI MOTOR CO.
2010	SAMSUNG SDI CO LTD | BOSCH (ROBERT) GMBH
2010	DENSO CORP | TOYOTA MOTOR CORP
2010	NISSAN MOTOR CO. LTD. | HITACHI LTD
2010	SAMSUNG SDI CO LTD | BOSCH (ROBERT) GMBH
2010	TOYOTA MOTOR CORP | DENSO CORP
2010	TOYOTA MOTOR CORP | DENSO CORP
2010	DENSO CORP | TOYOTA MOTOR CORP
2010	DENSO CORP | TOYOTA MOTOR CORP
2010	DENSO CORP | TOYOTA MOTOR CORP
2010	TOYOTA MOTOR CORP | AISIN SEIKI CO. LTD.
2010	TOYOTA MOTOR CORP | OKUWAKI SHIGERU
2010	SAWAYAMA AKIRA | TOYOTA MOTOR CORP
2011	MITRI M | VON LAVANTE A
2011	AISIN SEIKI CO. LTD. | TOYOTA MOTOR CORP
2011	DENSO CORP | TOYOTA MOTOR CORP
2011	AISIN SEIKI CO. LTD. | TOYOTA MOTOR CORP
2011	AISIN SEIKI CO. LTD. | TOYOTA MOTOR CORP
2011	TOYOTA MOTOR CORP | AISIN SEIKI CO. LTD.
2011	AISIN SEIKI CO. LTD. | TOYOTA MOTOR CORP
2011	HYUNDAI MOTOR CO. | KIA MOTORS CORP.
2011	TOYOTA MOTOR CORP | AISIN SEIKI CO. LTD.
2011	TOYOTA MOTOR CORP | AISIN SEIKI CO. LTD.
2011	DENSO CORP | TOYOTA MOTOR CORP
2011	HYUNDAI MOTOR CO. | KIA MOTORS CORP.
2011	SEG AUTOMOTIVE GERMANY GMBH DE | BOSCH (ROBERT) GMBH
2011	KAMIYA MUNEHIRO | TOYOTA MOTOR CORP
2012	WORCESTER POLYTECHNIC INSTITUTE (WPI) | UNIVERSITY OF MINNESOTA (THE REGENTS OF)
2012	TOYOTA MOTOR CORP | AISIN SEIKI CO. LTD.
2012	TOYOTA MOTOR CORP | DENSO CORP
2012	HYUNDAI MOTOR CO. | KIA MOTORS CORP.
2012	DENSO CORP | TOYOTA MOTOR CORP
2012	HYUNDAI MOTOR CO. | KIA MOTORS CORP.
2012	HYUNDAI MOTOR CO. | KIA MOTORS CORP.
2012	BLANCO P A F | BLANCO P J F
2012	SUBARU CORP (FORMERLY FUJI HEAVY INDUSTRIES) | TOYOTA MOTOR CORP
2012	TOYOTA MOTOR CORP | DENSO CORP
2012	KOMATSU LTD. | JR EAST GROUP
2012	DENSO CORP | TOYOTA MOTOR CORP
2012	AISIN SEIKI CO. LTD. | TOYOTA MOTOR CORP
2012	MCE-5 DEVELOPMENT FR | VIANNEY RABHI FR
2012	TOYOTA MOTOR CORP | KIYOKAMI HIROAKI | YAMAMURA NORIHIRO
2013	KUMAMOTO UNIVERSITY | BOSCH (ROBERT) GMBH
2013	TOYOTA MOTOR CORP | DENSO CORP
2013	TOYOTA MOTOR CORP | DENSO CORP
2013	HYUNDAI MOTOR CO. | KIA MOTORS CORP.
2014	HYUNDAI MOTOR CO. | MANN + HUMMEL GMBH
2014	KIA MOTORS CORP. | HYUNDAI MOTOR CO.
2014	HYUNDAI MOTOR CO. | KIA MOTORS CORP.
2014	FORD MOTOR CO. | TOYOTA MOTOR CORP
2014	SAMSUNG SDI CO LTD | BOSCH (ROBERT) GMBH
2014	TOYOTA MOTOR CORP | AISIN SEIKI CO. LTD.
2015	KIA MOTORS CORP. | HYUNDAI MOTOR CO.
2015	KIA MOTORS CORP. | HYUNDAI MOTOR CO.
2015	HYUNDAI MOTOR CO. | KIA MOTORS CORP.
2015	HYUNDAI MOTOR CO. | SEOUL NATIONAL UNIVERSITY
2016	HYUNDAI MOTOR CO. | KIA MOTORS CORP.
2016	HONDA MOTOR CO. LTD.(HONDA GIKEN KOGYO KK) | SHINDENGEN ELECTRIC MANUFACTURING CO. LTD.
2016	SHINDENGEN ELECTRIC MANUFACTURING CO. LTD. | HONDA MOTOR CO. LTD.(HONDA GIKEN KOGYO KK)
2016	TOYOTA MOTOR CORP | DENSO CORP
2016	SEOUL NATIONAL UNIVERSITY | HYUNDAI MOTOR CO.
